# Supplementary material for: Ubiquitin ligase STUB1 destabilizes IFNγ-receptor complex to suppress tumor IFNγ signaling
Source: Nat Commun. 2022 Apr 8;13:1923. doi: 10.1038/s41467-022-29442-x (PMC8993893; doi:10.1038/s41467-022-29442-x)
Supplement: Supplementary file 9 — Source Data File [file 41467_2022_29442_MOESM9_ESM.zip]

Archive with 4 entries (4 files):
- Source Data File_Western blot overlays.pdf
- __MACOSX/._Source Data File_Western blot overlays.pdf
- Source Data Main and Supplementary Figures.xlsx
- __MACOSX/._Source Data Main and Supplementary Figures.xlsx
