# Supplementary material for: Ubiquitin ligase STUB1 destabilizes IFNγ-receptor complex to suppress tumor IFNγ signaling
Source: Nat Commun. 2022 Apr 8;13:1923. doi: 10.1038/s41467-022-29442-x (PMC8993893; doi:10.1038/s41467-022-29442-x)
Supplement: Supplementary file 9 — Source Data File [file 41467_2022_29442_MOESM9_ESM.zip › Source Data Main and Supplementary Figures.xlsx]

## Sheet: Source data_Fig1a_SKCM
a
no	Cell_ID	IFNy_complex1	treatment	IFNy_hm1	tumor	STAT1	JAK1	JAK2	IFNGR1	IFNGR2	Avg_IFNy_complex	Avg_IFNy_hm	Avg_IFNy_complex	Avg_IFNy_hm
1	cy102_CD45neg_CD90neg_S1	0.190173	ICR	0.0496875	Mel102	4.60431	2.93338	0.66175	2.05137	2.76511	2.60318	1.27801	273	462		Complex
2	cy102_CD45neg_CD90neg_S11	-0.738522	ICR	-0.334227	Mel102	3.3591	2.97435	0	0	0	1.26669	0.725614	1191	1442		n	1881
3	cy102_CD45neg_CD90neg_S13	-0.544008	ICR	-0.00592048	Mel102	0	0	0	0	0	0	0.349714	1809	1830		rho	0.680544
4	cy102_CD45neg_CD90neg_S14	-1.41934	ICR	-0.115813	Mel102	3.56352	0	0.115033	0	0	0.735711	0.878927	1519	1241		t-stat	40.2615
5	cy102_CD45neg_CD90neg_S15	2.23939	ICR	0.0318689	Mel102	7.21485	0	0	0	7.28199	2.89937	0.418483	135	1782		p-value	4.32e-256
6	cy102_CD45neg_CD90neg_S16	-0.071643	ICR	0.120705	Mel102	4.11103	0	0	0	4.32106	1.68642	0.992263	873	1032
7	cy102_CD45neg_CD90neg_S17	-0.472799	ICR	0.125759	Mel102	4.38515	0.172488	0	3.32941	0.589763	1.69536	1.14823	862	717
8	cy102_CD45neg_CD90neg_S18	-0.872007	ICR	-0.350662	Mel102	0	3.44824	0	1.64108	0	1.01786	0.55029	1364	1684
9	cy102_CD45neg_CD90neg_S19	-1.10204	ICR	-0.256701	Mel102	0	3.42707	0.051024	0	0	0.695619	0.591283	1536	1628
10	cy102_CD45neg_CD90neg_S2	-1.05201	ICR	-0.173368	Mel102	1.11636	0	0	2.50691	0.43082	0.810818	0.720597	1479	1446
11	cy102_CD45neg_CD90neg_S20	-0.0526923	ICR	0.345811	Mel102	5.83507	0	0	0	0	1.16701	0.951633	1253	1114		IFNGR1
12	cy102_CD45neg_CD90neg_S21	0.561363	ICR	-0.277316	Mel102	4.93404	0.41792	0	3.64639	3.35163	2.47	0.6982	339	1482		n	1881
13	cy102_CD45neg_CD90neg_S22	0.0370385	ICR	0.194438	Mel102	6.53734	2.68796	0.83754	0	0.507921	2.11415	1.24047	583	538		rho	0.271937
14	cy102_CD45neg_CD90neg_S23	-0.854464	ICR	-0.335826	Mel102	1.60644	0.718964	0	3.08678	0	1.08244	0.582624	1318	1647		t-stat	30.6551
15	cy102_CD45neg_CD90neg_S24	-0.770814	ICR	-0.0347116	Mel102	4.69777	1.7583	0.423309	0	0	1.37588	1.06854	1108	896		p-val	1.07e-167
16	cy102_CD45neg_CD90neg_S26	0.299798	ICR	0.145297	Mel102	4.56169	5.34238	0	0	0	1.98081	0.999252	653	1023
17	cy102_CD45neg_CD90neg_S27	-0.399642	ICR	-0.270555	Mel102	0.0648829	2.64108	0	1.42653	3.20179	1.46686	0.626541	1029	1573		IFNGR2
18	cy102_CD45neg_CD90neg_S28	0.620938	ICR	-0.126491	Mel102	3.63923	3.26409	0	3.04107	3.39561	2.668	0.836738	248	1312		n	1881
19	cy102_CD45neg_CD90neg_S289	-1.26891	ICR	-0.077182	Mel102	0.957543	1.30976	0	2.33256	0	0.919973	0.962076	1421	1092		rho	0.393324
20	cy102_CD45neg_CD90neg_S29	-0.371232	ICR	-0.226736	Mel102	0.0894982	0	0	5.31871	0	1.08164	0.459415	1319	1753		t-stat	18.5443
21	cy102_CD45neg_CD90neg_S290	-0.654193	ICR	0.0503544	Mel102	1.66357	0	0	0	3.25882	0.984479	0.843681	1383	1302		p-val	1.24e-70
22	cy102_CD45neg_CD90neg_S291	-0.548339	ICR	-0.13203	Mel102	0	2.27083	0	2.90651	0	1.03547	0.617242	1355	1584
23	cy102_CD45neg_CD90neg_S292	-0.419869	ICR	0.0757371	Mel102	3.17473	1.08134	0	2.88557	0	1.42833	0.965302	1064	1088		JAK1
24	cy102_CD45neg_CD90neg_S293	-0.848551	ICR	-0.14112	Mel102	0	2.0861	1.74889	0	0	0.766999	0.644123	1500	1552		n	1881
25	cy102_CD45neg_CD90neg_S294	-0.382075	ICR	-0.115555	Mel102	1.60312	2.98841	1.72203	0	0	1.26271	0.668341	1196	1521		rho	0.316717
26	cy102_CD45neg_CD90neg_S295	-0.751935	ICR	0.267341	Mel102	5.55551	0.172488	0	0	0	1.1456	1.15873	1270	697		t-stat	14.474
27	cy102_CD45neg_CD90neg_S296	-1.92129	ICR	-0.216551	Mel102	0.347099	0	0	0	0	0.0694197	0.886809	1721	1229		p-val	4.29e-45
28	cy102_CD45neg_CD90neg_S297	-1.50436	ICR	-0.192123	Mel102	0	0	0	2.31063	0.238787	0.509884	0.785342	1612	1374
29	cy102_CD45neg_CD90neg_S298	-0.803076	ICR	0.350493	Mel102	4.67061	0.40163	0	0	0	1.01445	1.19405	1366	632		JAK2
30	cy102_CD45neg_CD90neg_S299	-1.23592	ICR	-0.192136	Mel102	1.09626	1.07929	0	0.556797	0	0.54647	0.678819	1595	1503		n	1881
31	cy102_CD45neg_CD90neg_S30	-0.619034	ICR	0.0487085	Mel102	0	3.66891	0	0.580145	2.1375	1.27731	0.959358	1183	1097		rho	0.197132
32	cy102_CD45neg_CD90neg_S300	-0.26603	ICR	0.0849202	Mel102	5.32984	0	0	2.52431	0	1.57083	0.982806	950	1050		t-stat	8.7162
33	cy102_CD45neg_CD90neg_S301	-0.921835	ICR	-0.297121	Mel102	0	0	0	0	3.71028	0.742057	0.487018	1511	1736		p-val	6.2e-18
34	cy102_CD45neg_CD90neg_S302	-0.239087	ICR	0.0644906	Mel102	0	0.539035	0	3.63807	3.59443	1.55431	0.866462	963	1257
35	cy102_CD45neg_CD90neg_S303	-0.664058	ICR	-0.253069	Mel102	0	2.72901	0	3.21304	0	1.18841	0.614447	1243	1589		STAT1
36	cy102_CD45neg_CD90neg_S304	-0.696179	ICR	0.0646348	Mel102	5.02192	0	0.171207	0	0	1.03863	0.93985	1353	1127		n	1881
37	cy102_CD45neg_CD90neg_S305	-1.41493	ICR	-0.0978288	Mel102	0.39835	0	0	1.32135	0	0.34394	0.743404	1657	1416		rho	0.616389
38	cy102_CD45neg_CD90neg_S306	0.556173	ICR	0.0950483	Mel102	5.12998	0.077243	0	5.13188	0	2.06782	0.863062	605	1265		t-stat	33.9312
39	cy102_CD45neg_CD90neg_S307	-0.71093	ICR	0.0169077	Mel102	4.819	0.791606	0	0	0	1.12212	0.881959	1291	1237		p-val	2.95e-197
40	cy102_CD45neg_CD90neg_S308	-0.944748	ICR	-0.0262519	Mel102	2.88127	2.03316	0	0	0	0.982886	0.932412	1384	1138
41	cy102_CD45neg_CD90neg_S309	-0.864522	ICR	-0.283796	Mel102	0.701327	0	0	0	3.58664	0.857594	0.583017	1460	1646
42	cy102_CD45neg_CD90neg_S31	-0.795422	ICR	-0.0684886	Mel102	0	0	0	0	0	0	0.380714	1809	1805
43	cy102_CD45neg_CD90neg_S310	-0.961979	ICR	-0.21389	Mel102	0	1.0635	0	4.03184	0	1.01907	0.740157	1362	1422
44	cy102_CD45neg_CD90neg_S311	-0.0269921	ICR	-0.102596	Mel102	0.168642	2.79265	0	0	4.752	1.54266	0.67248	974	1513
45	cy102_CD45neg_CD90neg_S314	-1.15303	ICR	0.137565	Mel102	2.5656	0	0	0	0	0.513119	0.945652	1611	1122
46	cy102_CD45neg_CD90neg_S315	-0.7196	ICR	0.169473	Mel102	3.80126	0	0	0	0	0.760252	0.865321	1501.5	1259
47	cy102_CD45neg_CD90neg_S316	-0.303285	ICR	-0.225127	Mel102	0.111031	0.778209	0	2.88245	3.20242	1.39482	0.616498	1089	1586
48	cy102_CD45neg_CD90neg_S318	-1.17166	ICR	-0.0319687	Mel102	0	0	2.3989	0	0	0.47978	0.774141	1621	1384
49	cy102_CD45neg_CD90neg_S319	-1.03677	ICR	-0.0978101	Mel102	1.46153	1.47301	0	0	1.89297	0.965502	0.855263	1391	1278
50	cy102_CD45neg_CD90neg_S32	-0.318925	ICR	-0.0271813	Mel102	3.81435	2.73205	0	0	0	1.30928	0.816586	1162	1335
51	cy102_CD45neg_CD90neg_S320	-0.168394	ICR	-0.260249	Mel102	0	0.194087	0	3.51916	4.17576	1.5778	0.607021	945	1603
52	cy102_CD45neg_CD90neg_S321	-0.793321	ICR	-0.117233	Mel102	4.94589	0	0	0	0.380729	1.06532	0.780653	1330	1379
53	cy102_CD45neg_CD90neg_S322	-0.665731	ICR	-0.269234	Mel102	0.407081	2.90939	0	0	3.35994	1.33528	0.702932	1134	1471
54	cy102_CD45neg_CD90neg_S323	-0.772249	ICR	-0.128615	Mel102	4.73205	1.07382	0	0	0	1.16117	0.797206	1258	1353
55	cy102_CD45neg_CD90neg_S325	-0.948617	ICR	-0.0633711	Mel102	0	0	0	0	3.42398	0.684796	0.704997	1543	1468
56	cy102_CD45neg_CD90neg_S326	-0.479021	ICR	-0.011078	Mel102	3.04928	0	0	0	3.31976	1.27381	0.799435	1186	1350
57	cy102_CD45neg_CD90neg_S327	-1.39648	ICR	-0.00483662	Mel102	2.54794	0	0	0	0	0.509589	0.849726	1613	1292
58	cy102_CD45neg_CD90neg_S328	-1.00112	ICR	0.260595	Mel102	3.73563	0	0	0	0.210389	0.789204	1.1221	1488	782
59	cy102_CD45neg_CD90neg_S329	-0.896227	ICR	0.0354673	Mel102	3.68055	0.271426	0	0	0.738119	0.938019	0.900119	1412	1200
60	cy102_CD45neg_CD90neg_S33	-0.85608	ICR	-0.244169	Mel102	0	2.81209	1.95531	0.480265	0	1.04953	0.649363	1343	1545
61	cy102_CD45neg_CD90neg_S330	-0.332545	ICR	-0.00438915	Mel102	3.29469	0.117695	0	0	0	0.682478	0.398243	1546	1798
62	cy102_CD45neg_CD90neg_S331	0.110959	ICR	-0.00103821	Mel102	5.86004	2.89472	0	0	2.49774	2.2505	1.01103	484	997
63	cy102_CD45neg_CD90neg_S333	-0.193797	ICR	0.273517	Mel102	4.59276	0.27739	0	0	4.25822	1.82567	1.20837	769	603
64	cy102_CD45neg_CD90neg_S334	-0.745471	ICR	-0.193936	Mel102	0.157044	2.84278	0	2.66857	0	1.13368	0.703511	1281	1470
65	cy102_CD45neg_CD90neg_S335	-1.57259	ICR	-0.190344	Mel102	0	0.221568	0	0.264236	0	0.0971608	0.695147	1716	1486
66	cy102_CD45neg_CD90neg_S336	-0.136969	ICR	-0.0173406	Mel102	4.79082	3.49621	0	0	0	1.65741	0.892386	892	1215
67	cy102_CD45neg_CD90neg_S337	-1.48983	ICR	-0.0741113	Mel102	0.24123	0	0	0.625738	0	0.173394	0.679019	1703	1502
68	cy102_CD45neg_CD90neg_S338	-1.01688	ICR	-0.193735	Mel102	0	0	0	0	2.11703	0.423406	0.466999	1632	1745
69	cy102_CD45neg_CD90neg_S339	-1.03027	ICR	-0.263995	Mel102	0	3.19551	0	0	0	0.639101	0.485604	1568	1737
70	cy102_CD45neg_CD90neg_S34	-1.00798	ICR	-0.319674	Mel102	0.350497	3.86977	0	0.935837	0.521051	1.13543	0.66409	1278	1528
71	cy102_CD45neg_CD90neg_S340	-0.354763	ICR	-0.0946827	Mel102	0.145351	3.62924	0	3.56657	0	1.46823	0.796602	1026	1354
72	cy102_CD45neg_CD90neg_S341	-1.21328	ICR	0.0261781	Mel102	2.33857	1.68167	0	0	0	0.804048	1.00618	1482	1009
73	cy102_CD45neg_CD90neg_S342	-1.27919	ICR	-0.0612467	Mel102	2.81803	0	0	0.154454	0	0.594497	0.787034	1581	1370
74	cy102_CD45neg_CD90neg_S343	0.00957599	ICR	-0.255359	Mel102	2.66539	2.58183	0.0257376	3.22666	0	1.69993	0.56218	857	1673
75	cy102_CD45neg_CD90neg_S344	-0.553097	ICR	-0.286953	Mel102	0.737254	2.97746	0	1.90265	0.709291	1.26533	0.632344	1193	1567
76	cy102_CD45neg_CD90neg_S345	0.084105	ICR	-0.12054	Mel102	4.29013	2.98057	0	3.08491	0	2.07112	0.874649	602	1245
77	cy102_CD45neg_CD90neg_S346	-1.09328	ICR	-0.232526	Mel102	0.932061	0	0	0	2.35417	0.657246	0.621102	1561	1581
78	cy102_CD45neg_CD90neg_S347	-0.65473	ICR	-0.0585696	Mel102	4.61589	0.762136	0	0	0	1.0756	0.759901	1322	1401
79	cy102_CD45neg_CD90neg_S349	-1.55427	ICR	-0.298357	Mel102	0.445727	0	0	0	0	0.0891453	0.460789	1717	1751
80	cy102_CD45neg_CD90neg_S35	-0.295293	ICR	-0.0802667	Mel102	0	0.735522	0	3.83005	3.35149	1.58341	0.915668	942	1172
81	cy102_CD45neg_CD90neg_S350	-0.464411	ICR	-0.176844	Mel102	1.6663	0.851199	0	3.74664	0	1.25283	0.586109	1202	1639
82	cy102_CD45neg_CD90neg_S351	-0.504971	ICR	0.0682995	Mel102	1.68661	0	0	1.60122	3.04789	1.26714	0.873401	1190	1246
83	cy102_CD45neg_CD90neg_S352	-1.495	ICR	-0.288127	Mel102	0.421156	0.0867838	0	2.55557	0	0.612702	0.677003	1575	1505
84	cy102_CD45neg_CD90neg_S353	-0.714546	ICR	-0.239576	Mel102	2.0054	0	0	3.57604	0	1.11629	0.63722	1293	1558
85	cy102_CD45neg_CD90neg_S354	-1.70881	ICR	-0.194114	Mel102	0.97966	0	0	0	0	0.195932	0.696799	1698	1484
86	cy102_CD45neg_CD90neg_S355	-1.1228	ICR	-0.283685	Mel102	0.704872	2.89375	0	0	0	0.719724	0.660777	1525	1532
87	cy102_CD45neg_CD90neg_S356	-0.0730739	ICR	-0.194615	Mel102	3.26873	0.215368	0	2.59024	1.89103	1.59307	0.608193	935	1599
88	cy102_CD45neg_CD90neg_S358	-0.962821	ICR	0.519781	Mel102	3.71469	0.1137	0	0.761285	0	0.917934	1.36772	1423	322
89	cy102_CD45neg_CD90neg_S359	-0.417227	ICR	-0.0687377	Mel102	3.77357	0.0962619	0	3.28555	0	1.43108	0.772941	1059	1386
90	cy102_CD45neg_CD90neg_S36	-0.705743	ICR	0.175557	Mel102	3.65673	0	0	3.68032	0	1.46741	1.21645	1027	591
91	cy102_CD45neg_CD90neg_S360	-0.90426	ICR	0.431416	Mel102	3.78304	0.813935	0	0	0	0.919395	1.33742	1422	363
92	cy102_CD45neg_CD90neg_S361	-1.82699	ICR	-0.287259	Mel102	0	0	0	0	0	0	0.50932	1809	1719
93	cy102_CD45neg_CD90neg_S362	-0.860153	ICR	0.22299	Mel102	2.72181	0.126973	0	0	0	0.569757	0.919188	1591	1163
94	cy102_CD45neg_CD90neg_S363	-1.44815	ICR	0.0445614	Mel102	0.0922074	0	0	1.07176	0	0.232794	0.829087	1688	1318
95	cy102_CD45neg_CD90neg_S364	-0.256536	ICR	0.72812	Mel102	6.59485	1.01006	0	0	0	1.52098	1.56448	985	138
96	cy102_CD45neg_CD90neg_S365	0.452436	ICR	0.519977	Mel102	4.36471	2.37239	0	3.38998	1.64247	2.35391	1.43281	412	240
97	cy102_CD45neg_CD90neg_S366	-0.819566	ICR	-0.154606	Mel102	0	0.475085	0	0	3.90997	0.87701	0.646809	1443	1550
98	cy102_CD45neg_CD90neg_S367	-1.70585	ICR	-0.248723	Mel102	0.0593553	0	0	0	0.0758749	0.027046	0.569163	1731	1656
99	cy102_CD45neg_CD90neg_S368	-1.08387	ICR	-0.195355	Mel102	0.0949116	0.492622	0	3.4708	0.682573	0.948181	0.7979	1406	1352
100	cy102_CD45neg_CD90neg_S369	-0.440104	ICR	-0.0737581	Mel102	2.87637	0.67717	0	0	2.78576	1.26786	0.74212	1188	1417
101	cy102_CD45neg_CD90neg_S37	-0.625019	ICR	-0.114127	Mel102	0	0	0	4.5571	0	0.911421	0.659208	1426	1534
102	cy102_CD45neg_CD90neg_S370	-0.260066	ICR	0.0115238	Mel102	1.36961	1.10969	0	3.44718	2.2461	1.63452	0.852939	907	1282
103	cy102_CD45neg_CD90neg_S371	-1.25091	ICR	-0.194737	Mel102	0	0	0	0	1.83592	0.367185	0.573172	1650	1651
104	cy102_CD45neg_CD90neg_S372	-1.51451	ICR	-0.184239	Mel102	1.41738	0	0	0	0	0.283476	0.644394	1673	1551
105	cy102_CD45neg_CD90neg_S373	-0.504028	ICR	0.469542	Mel102	3.89239	0.263034	0	0	0	0.831085	1.19686	1469	622
106	cy102_CD45neg_CD90neg_S374	-1.4504	ICR	-0.206999	Mel102	0	0	0	0	0	0	0.492167	1809	1730
107	cy102_CD45neg_CD90neg_S375	-0.591313	ICR	-0.0802396	Mel102	4.16904	0.448901	0	0	0	0.923589	0.63346	1418	1564
108	cy102_CD45neg_CD90neg_S376	0.183642	ICR	-0.065828	Mel102	3.54399	2.19818	0	3.84358	0	1.91715	0.779499	703	1380
109	cy102_CD45neg_CD90neg_S377	-0.644682	ICR	0.242	Mel102	5.03237	1.4916	0	0.936591	0	1.49211	1.22352	1004	580
110	cy102_CD45neg_CD90neg_S378	0.161445	ICR	-0.0854099	Mel102	4.08466	0	0	4.76575	1.37184	2.04445	0.736498	622	1424
111	cy102_CD45neg_CD90neg_S380	-1.51808	ICR	-0.311082	Mel102	0	1.66857	0	0	0	0.333715	0.580728	1660.5	1648
112	cy102_CD45neg_CD90neg_S381	-0.748532	ICR	0.189264	Mel102	3.45483	0	0	3.58002	0	1.40697	1.26916	1080	479
113	cy102_CD45neg_CD90neg_S382	-0.361852	ICR	-0.170788	Mel102	0	4.07253	0	3.014	0	1.41731	0.600524	1069	1615
114	cy102_CD45neg_CD90neg_S383	-0.395735	ICR	-0.177899	Mel102	0	0	0	3.90053	3.49608	1.47932	0.68314	1013	1496
115	cy102_CD45neg_CD90neg_S4	-1.03683	ICR	-0.148472	Mel102	0	0	0	0	4.10115	0.820229	0.741607	1472	1418
116	cy102_CD45neg_CD90neg_S40	-0.838864	ICR	-0.128868	Mel102	2.36541	3.01632	0	0.27262	0	1.13087	0.864342	1284	1261
117	cy102_CD45neg_CD90neg_S42	-0.636392	ICR	-0.130517	Mel102	1.90651	1.10434	0	0.253384	3.61565	1.37598	0.850051	1107	1291
118	cy102_CD45neg_CD90neg_S43	-0.0904578	ICR	-0.321982	Mel102	3.48659	0.997834	0	0	4.0306	1.703	0.540906	855	1687
119	cy102_CD45neg_CD90neg_S45	-1.05204	ICR	0.0187722	Mel102	3.62714	2.33142	0	0	0	1.19171	1.10478	1239	822
120	cy102_CD45neg_CD90neg_S46	-0.225983	ICR	-0.25139	Mel102	0.192825	3.42183	0	0	4.06065	1.53506	0.652016	979	1541
121	cy102_CD45neg_CD90neg_S47	-1.24425	ICR	-0.306659	Mel102	0	0.116365	0	0	3.46074	0.715421	0.646963	1528	1549
122	cy102_CD45neg_CD90neg_S48	-0.626127	ICR	-0.15307	Mel102	4.85783	0	0	0.335712	1.16864	1.27244	0.779323	1187	1381
123	cy102_CD45neg_CD90neg_S49	-0.680481	ICR	0.327846	Mel102	5.42449	0	0	0	0.134878	1.11187	1.07555	1294	879
124	cy102_CD45neg_CD90neg_S5	0.153902	ICR	-0.435464	Mel102	0	4.63964	0	0	3.90227	1.70838	0.253163	854	1863
125	cy102_CD45neg_CD90neg_S50	-1.39716	ICR	-0.200637	Mel102	0	0	0	0	0	0	0.480304	1809	1741
126	cy102_CD45neg_CD90neg_S51	-0.904494	ICR	0.0219388	Mel102	0	0	0	0	0	0	0.506622	1809	1721
127	cy102_CD45neg_CD90neg_S53	-0.439235	ICR	-0.113369	Mel102	0.0690147	3.31426	0	0	0	0.676655	0.416594	1549	1786
128	cy102_CD45neg_CD90neg_S54	0.450457	ICR	0.0956866	Mel102	4.59723	0	2.09963	2.7476	3.03422	2.49574	1.13932	321	739
129	cy102_CD45neg_CD90neg_S55	-0.536423	ICR	0.011178	Mel102	5.00144	1.92638	0	0	0	1.38556	0.976516	1098	1062
130	cy102_CD45neg_CD90neg_S57	-0.183975	ICR	-0.20972	Mel102	2.30597	0.0949116	0.718088	3.60122	2.65833	1.8757	0.813048	733	1341
131	cy102_CD45neg_CD90neg_S58	-0.500269	ICR	-0.162495	Mel102	0.468844	3.02768	0	2.69822	1.56267	1.55148	0.812436	966	1342
132	cy102_CD45neg_CD90neg_S59	-0.458727	ICR	-0.229366	Mel102	2.87322	1.36681	0	0.115033	2.46702	1.36442	0.729454	1116	1432
133	cy102_CD45neg_CD90neg_S6	-0.339962	ICR	-0.195602	Mel102	0	0	0	5.41319	0.238787	1.13039	0.605173	1286	1607
134	cy102_CD45neg_CD90neg_S60	0.5321	ICR	0.00141671	Mel102	5.06117	1.68527	0	4.19259	2.60336	2.70848	0.992184	228	1033
135	cy102_CD45neg_CD90neg_S61	0.52546	ICR	-0.0451816	Mel102	3.75104	5.36887	0	0	0	1.82398	0.603797	771	1609
136	cy102_CD45neg_CD90neg_S62	-0.626177	ICR	0.0529412	Mel102	5.05011	0	0	0	1.13816	1.23765	0.924529	1212	1150
137	cy102_CD45neg_CD90neg_S63	0.475908	ICR	-0.0865133	Mel102	5.27094	2.76214	1.94636	0.125651	2.3989	2.5008	0.916936	314	1168
138	cy102_CD45neg_CD90neg_S64	-1.13414	ICR	-0.101974	Mel102	3.30115	0	0	0	0.67717	0.795664	0.873206	1484	1247
139	cy102_CD45neg_CD90neg_S65	-1.6014	ICR	-0.364628	Mel102	0	0	0	0	0	0	0.427644	1809	1770
140	cy102_CD45neg_CD90neg_S66	-1.35301	ICR	-0.0931797	Mel102	3.2969	0	0	0	0	0.65938	0.895563	1560	1208
141	cy102_CD45neg_CD90neg_S67	-0.668614	ICR	-0.242215	Mel102	3.63517	2.80281	0	0	0	1.2876	0.719565	1179	1447
142	cy102_CD45neg_CD90neg_S68	0.856204	ICR	0.102364	Mel102	4.97815	3.83875	0	2.7761	1.4813	2.61486	1.03523	269	946
143	cy102_CD45neg_CD90neg_S69	-0.244012	ICR	-0.150624	Mel102	0.941106	0	0	4.46793	1.86394	1.4546	0.72769	1039	1435
144	cy102_CD45neg_CD90neg_S7	0.0671866	ICR	-0.294967	Mel102	2.27471	3.6361	0	3.70044	0	1.92225	0.686539	699	1493
145	cy102_CD45neg_CD90neg_S71	-0.0559371	ICR	-0.243232	Mel102	0	0	0.304511	4.06445	3.41373	1.55654	0.551265	961	1682
146	cy102_CD45neg_CD90neg_S72	-0.300396	ICR	0.14313	Mel102	5.37229	0	0	0.848798	2.7583	1.79588	1.13323	790	757
147	cy102_CD45neg_CD90neg_S73	-0.266732	ICR	-0.151649	Mel102	0	0	0	4.69872	0	0.939744	0.432488	1411	1765
148	cy102_CD45neg_CD90neg_S74	-0.578086	ICR	-0.349097	Mel102	0.407081	3.36303	0.377401	0	2.49825	1.32915	0.570128	1141	1655
149	cy102_CD45neg_CD90neg_S75	-1.99692	ICR	-0.225628	Mel102	0	0.045443	0	0	0	0.00908859	0.708403	1734	1460
150	cy102_CD45neg_CD90neg_S76	0.108729	ICR	0.00765881	Mel102	4.16872	2.25912	0	3.54844	0	1.99526	0.963854	649	1090
151	cy102_CD45neg_CD90neg_S77	-0.693432	ICR	0.260466	Mel102	6.55152	0	0	0	0	1.3103	1.22667	1160	572
152	cy102_CD45neg_CD90neg_S78	-0.887871	ICR	-0.340316	Mel102	0	1.9501	0	4.11237	0	1.21249	0.695345	1227	1485
153	cy102_CD45neg_CD90neg_S79	-0.499136	ICR	-0.116548	Mel102	1.67039	3.1903	0	2.44042	0	1.46022	0.828331	1037	1319
154	cy102_CD45neg_CD90neg_S80	0.142698	ICR	-0.153673	Mel102	5.21832	0	0	3.10685	1.91571	2.04818	0.78574	618	1373
155	cy102_CD45neg_CD90neg_S81	-1.42748	ICR	-0.178873	Mel102	0.621993	1.33285	0	0	0	0.390969	0.750865	1640	1408
156	cy102_CD45neg_CD90neg_S82	-0.0863761	ICR	0.0908578	Mel102	3.06936	3.05398	0	0	3.39602	1.90387	1.01624	712	990
157	cy102_CD45neg_CD90neg_S83	0.232236	ICR	0.130507	Mel102	5.60045	1.66857	0	3.93348	0	2.2405	1.15936	491	695
158	cy102_CD45neg_CD90neg_S84	0.0367231	ICR	-0.343329	Mel102	2.94879	0	0	2.72509	3.17967	1.77071	0.546668	810	1686
159	cy102_CD45neg_CD90neg_S85	0.367413	ICR	0.0765436	Mel102	5.2988	3.40067	0	2.67129	0	2.27415	0.952961	468	1110
160	cy102_CD45neg_CD90neg_S86	-0.0191616	ICR	-0.328905	Mel102	2.6325	2.25096	0	3.98094	1.30568	2.03402	0.668616	629	1520
161	cy102_CD45neg_CD90neg_S88	-0.500376	ICR	-0.188743	Mel102	3.21521	3.30553	0	0	0	1.30415	0.710159	1166	1457
162	cy102_CD45neg_CD90neg_S89	-0.455371	ICR	-0.282743	Mel102	2.04649	3.54696	0.0786098	0	2.06005	1.54642	0.681046	969	1500
163	cy102_CD45neg_CD90neg_S9	-0.349743	ICR	0.0490568	Mel102	3.74114	0	0	0	0	0.748229	0.63754	1510	1556
164	cy102_CD45neg_CD90neg_S90	-0.906965	ICR	-0.277322	Mel102	3.01006	0.772308	0	2.41251	0	1.23898	0.727604	1210	1436
165	cy102_CD45neg_CD90neg_S91	-0.880361	ICR	-0.193562	Mel102	0.258217	2.35811	0	3.05346	0	1.13396	0.813611	1280	1339
166	cy102_CD45neg_CD90neg_S92	-0.0306105	ICR	-0.116735	Mel102	3.43095	1.13685	0.751035	3.84177	0.535058	1.93913	0.857484	688	1272
167	cy102_CD45neg_CD90neg_S93	-1.00447	ICR	-0.156003	Mel102	1.82782	0	0	3.91915	0	1.14939	0.883054	1265	1233
168	cy102_CD45neg_CD90neg_S94	-1.30012	ICR	-0.273681	Mel102	0	0	0	3.22527	0.418999	0.728855	0.724422	1523	1444
169	cy102_CD45neg_CD90neg_S95	-0.722188	ICR	0.0680376	Mel102	4.79405	2.04474	0	0	0.121679	1.39209	1.05791	1092	912
170	cy103_CD45neg_CD90neg_S1	-0.297194	TN	0.64885	Mel103	3.7094	0.726831	0	3.40177	0	1.5676	1.7375	953	65
171	cy103_CD45neg_CD90neg_S100	0.717263	TN	0.873005	Mel103	6.12573	0	4.47223	0	0	2.11959	1.48995	579	187
172	cy103_CD45neg_CD90neg_S101	0.620892	TN	0.940111	Mel103	6.76397	0	0	0	4.17505	2.1878	1.79738	524	48
173	cy103_CD45neg_CD90neg_S104	0.0646664	TN	0.677366	Mel103	6.52284	2.8337	0	0	0	1.87131	1.56725	740	135
174	cy103_CD45neg_CD90neg_S105	0.39687	TN	0.607886	Mel103	4.70094	4.78257	0	0	0.290424	1.95479	1.29805	678	432
175	cy103_CD45neg_CD90neg_S106	-0.409904	TN	0.510258	Mel103	5.7426	0	0	0	1.52507	1.45353	1.52055	1042	163
176	cy103_CD45neg_CD90neg_S107	2.05595	TN	0.12111	Mel103	0	5.42506	0	5.55075	6.2859	3.45234	0.82599	35	1325
177	cy103_CD45neg_CD90neg_S108	-1.29995	TN	0.322776	Mel103	0.195348	0	0	0	0	0.0390695	0.858786	1726	1269
178	cy103_CD45neg_CD90neg_S109	0.667164	TN	1.22471	Mel103	7.43206	2.18903	1.10702	0.207893	0	2.1872	2.08209	525	23
179	cy103_CD45neg_CD90neg_S11	-0.135346	TN	0.542473	Mel103	6.50044	0	0	0	0	1.30009	1.21419	1172	594
180	cy103_CD45neg_CD90neg_S110	1.04574	TN	1.18515	Mel103	6.35517	4.29741	2.26243	0.334568	3.54659	3.35923	2.32881	46	13
181	cy103_CD45neg_CD90neg_S114	-0.294159	TN	0.0631013	Mel103	0	4.64806	0	0	0	0.929613	0.602909	1416	1611
182	cy103_CD45neg_CD90neg_S115	0.90162	TN	0.59805	Mel103	3.51071	4.96698	0	0	3.27769	2.35108	1.22404	414	578
183	cy103_CD45neg_CD90neg_S116	2.4116	TN	0.304426	Mel103	6.36505	3.78136	0	5.23848	5.37441	4.15186	1.14023	4	737
184	cy103_CD45neg_CD90neg_S118	-0.2271	TN	0.571174	Mel103	5.53931	0	0	0	0	1.10786	1.13653	1298	748
185	cy103_CD45neg_CD90neg_S119	0.63276	TN	0.740124	Mel103	5.76607	5.10077	0	0	2.90169	2.7537	1.77542	208	55
186	cy103_CD45neg_CD90neg_S12	0.827979	TN	0.49301	Mel103	5.48085	0	0	0	5.41687	2.17954	1.07795	534	873
187	cy103_CD45neg_CD90neg_S120	1.86458	TN	0.683612	Mel103	7.6233	5.01118	0	4.9222	1.19219	3.74977	1.59889	13	118
188	cy103_CD45neg_CD90neg_S122	0.42668	TN	0.206856	Mel103	4.5849	1.75617	0	4.91853	0	2.25192	1.07599	482	878
189	cy103_CD45neg_CD90neg_S123	-0.612082	TN	0.971327	Mel103	5.75942	0	0	0	0	1.15188	1.82391	1263	43
190	cy103_CD45neg_CD90neg_S125	2.29012	TN	1.16393	Mel103	5.7356	5.13208	0	5.02188	5.12014	4.20194	2.14355	3	17
191	cy103_CD45neg_CD90neg_S126	1.90274	TN	1.37973	Mel103	6.67343	0.87342	3.17505	0	6.02815	3.35001	1.96792	47	28
192	cy103_CD45neg_CD90neg_S127	0.302269	TN	0.443638	Mel103	6.17999	0	0	0	3.97021	2.03004	1.15063	634	713
193	cy103_CD45neg_CD90neg_S128	1.16753	TN	0.287891	Mel103	6.5975	0.253384	0	0	5.81944	2.53406	0.880989	300	1239
194	cy103_CD45neg_CD90neg_S129	-0.0604127	TN	0.344936	Mel103	5.31208	1.70841	0	0	0.323082	1.46871	1.1112	1023	804
195	cy103_CD45neg_CD90neg_S13	0.942968	TN	1.69615	Mel103	6.7589	3.00612	0	3.40026	0	2.63306	2.53857	259	6
196	cy103_CD45neg_CD90neg_S130	-0.00981294	TN	0.643291	Mel103	2.94953	3.68403	0	0	0.568519	1.44042	1.42672	1052	245
197	cy103_CD45neg_CD90neg_S131	0.68574	TN	0.889472	Mel103	7.62882	0	0	0	4.78889	2.48354	1.75267	332	61
198	cy103_CD45neg_CD90neg_S133	-0.0216414	TN	0.214303	Mel103	4.56894	5.03267	0	0	0	1.92032	1.15631	701	704
199	cy103_CD45neg_CD90neg_S134	-1.12899	TN	0.0548015	Mel103	3.34469	0	0	0	0.335712	0.73608	0.918875	1518	1164
200	cy103_CD45neg_CD90neg_S135	0.683917	TN	0.119814	Mel103	0	4.19936	0	5.70083	0	1.98004	0.803622	656	1347
201	cy103_CD45neg_CD90neg_S136	-0.175524	TN	0.39658	Mel103	3.99973	4.19432	0	0	0	1.63881	1.28532	899	448
202	cy103_CD45neg_CD90neg_S137	1.20496	TN	0.200486	Mel103	4.03562	3.0072	0	5.74101	1.64524	2.88581	1.00188	142	1018
203	cy103_CD45neg_CD90neg_S138	0.746111	TN	0.517682	Mel103	8.43496	0	0	0	0	1.68699	0.923031	872	1153
204	cy103_CD45neg_CD90neg_S139	-0.333938	TN	0.593424	Mel103	6.98724	0	0	0	0	1.39745	1.46006	1086	213
205	cy103_CD45neg_CD90neg_S140	1.13247	TN	0.48657	Mel103	7.0162	2.67627	0	5.19708	0.528071	3.08352	1.38485	100	301
206	cy103_CD45neg_CD90neg_S141	1.01435	TN	0.210294	Mel103	4.97829	0	0	4.93386	3.00198	2.58283	1.02702	281	965
207	cy103_CD45neg_CD90neg_S143	-0.771147	TN	0.491633	Mel103	0	0	0	0	1.46937	0.293873	0.90785	1670	1186
208	cy103_CD45neg_CD90neg_S145	-1.37648	TN	0.1797	Mel103	0	0	0	0	0	0	0.729085	1809	1433
209	cy103_CD45neg_CD90neg_S149	-0.219853	TN	1.23772	Mel103	5.8127	0	0	0	0	1.16254	2.03371	1256	25
210	cy103_CD45neg_CD90neg_S15	1.75362	TN	0.642627	Mel103	5.34309	1.45523	0	4.78936	4.77009	3.27155	1.41496	55	255
211	cy103_CD45neg_CD90neg_S150	1.13503	TN	1.48109	Mel103	7.06792	4.04151	2.83552	0	4.7217	3.73333	2.90795	14	3
212	cy103_CD45neg_CD90neg_S151	-0.658121	TN	-0.0520257	Mel103	2.16092	3.97948	0	0	0	1.22808	0.792518	1219	1359
213	cy103_CD45neg_CD90neg_S152	0.956642	TN	0.613146	Mel103	6.18636	1.461	0	4.42955	4.08457	3.2323	1.68462	67	83
214	cy103_CD45neg_CD90neg_S153	-0.131712	TN	0.0544478	Mel103	0	3.20961	0	0	4.33785	1.50949	1.00471	994	1014
215	cy103_CD45neg_CD90neg_S154	-0.570718	TN	0.492337	Mel103	5.25357	0	0	0	1.16928	1.28457	1.25464	1180	502
216	cy103_CD45neg_CD90neg_S155	-0.443052	TN	0.0881878	Mel103	0	3.96901	0	0	0	0.793802	0.702479	1485	1473
217	cy103_CD45neg_CD90neg_S156	2.85464	TN	1.79015	Mel103	7.06357	3.67186	3.17584	5.80764	4.61436	4.86665	2.94692	1	2
218	cy103_CD45neg_CD90neg_S157	0.968561	TN	0.0836365	Mel103	0	4.71496	0	0	6.30612	2.20422	0.566508	513	1665
219	cy103_CD45neg_CD90neg_S159	-0.718834	TN	0.391055	Mel103	1.36401	4.56925	0	0	0	1.18665	1.3111	1245	416
220	cy103_CD45neg_CD90neg_S160	-1.84234	TN	0.0664839	Mel103	0	0	0	0	0	0	0.930594	1809	1143
221	cy103_CD45neg_CD90neg_S161	-1.05072	TN	-0.192002	Mel103	0	1.66494	0	0	3.27426	0.98784	0.76206	1381	1395
222	cy103_CD45neg_CD90neg_S162	0.94776	TN	0.699439	Mel103	6.47559	3.27023	0	3.44679	3.22866	3.28425	1.84028	54	41
223	cy103_CD45neg_CD90neg_S163	0.928429	TN	0.140655	Mel103	5.41839	1.89685	0	0	4.94953	2.45296	0.80508	349	1346
224	cy103_CD45neg_CD90neg_S164	1.78953	TN	0.739736	Mel103	6.79789	2.27888	0	5.16583	5.68812	3.98615	1.77966	7	54
225	cy103_CD45neg_CD90neg_S165	0.732307	TN	0.206601	Mel103	5.4734	2.98495	0	3.52193	0	2.39606	1.01864	387	983
226	cy103_CD45neg_CD90neg_S166	0.226316	TN	0.646033	Mel103	0	0	0	0	6.67737	1.33547	1.05013	1133	920
227	cy103_CD45neg_CD90neg_S168	1.12079	TN	0.566693	Mel103	5.58111	4.26888	0	4.22951	3.2135	3.4586	1.75019	33	62
228	cy103_CD45neg_CD90neg_S169	1.52361	TN	1.76517	Mel103	7.33164	6.29273	0	0	1.55827	3.03653	2.54841	105	5
229	cy103_CD45neg_CD90neg_S170	-0.300475	TN	0.00315344	Mel103	0	2.12002	0	0	5.19845	1.46369	0.882802	1035	1235
230	cy103_CD45neg_CD90neg_S172	-0.277571	TN	0.222518	Mel103	0	3.45956	0	0	3.85509	1.46293	0.983468	1036	1049
231	cy103_CD45neg_CD90neg_S173	0.304709	TN	0.748606	Mel103	7.59889	0	0	0.125651	2.55631	2.05617	1.67191	611	93
232	cy103_CD45neg_CD90neg_S178	-0.520063	TN	0.0240196	Mel103	3.48259	2.90227	0	0	0.469886	1.37095	0.952156	1111	1111
233	cy103_CD45neg_CD90neg_S179	-0.159254	TN	0.916599	Mel103	6.74246	0	0	0	0	1.34849	1.73624	1124	66
234	cy103_CD45neg_CD90neg_S18	-1.26207	TN	0.255668	Mel103	0	0	0	0	0	0	0.787245	1809	1369
235	cy103_CD45neg_CD90neg_S180	0.776229	TN	0.360708	Mel103	6.81229	0	0	0	4.99779	2.36202	1.14118	409	735
236	cy103_CD45neg_CD90neg_S181	-0.376907	TN	0.881445	Mel103	5.86874	0	0	0	0.968644	1.36748	1.71481	1113	75
237	cy103_CD45neg_CD90neg_S182	1.16588	TN	1.16031	Mel103	7.1218	1.64432	0	5.51352	0	2.85593	1.92405	153	32
238	cy103_CD45neg_CD90neg_S183	-1.07714	TN	0.0900235	Mel103	2.30743	0	0	0	2.4489	0.951266	1.05828	1401	910
239	cy103_CD45neg_CD90neg_S184	1.76778	TN	0.155186	Mel103	5.86711	0	0	3.45457	6.57809	3.17995	0.83971	75	1308
240	cy103_CD45neg_CD90neg_S185	0.862635	TN	1.14815	Mel103	7.29087	0	0	3.52243	2.53007	2.66867	2.02958	247	26
241	cy103_CD45neg_CD90neg_S186	0.981763	TN	0.611756	Mel103	7.50423	3.08746	0	0	0.14274	2.14689	1.18381	557	647
242	cy103_CD45neg_CD90neg_S188	2.41706	TN	1.40462	Mel103	7.27835	3.69388	3.18507	5.0076	2.93527	4.42003	2.3612	2	10
243	cy103_CD45neg_CD90neg_S189	0.483185	TN	0.173369	Mel103	4.72868	3.83673	0	1.45523	0.173767	2.03888	0.95199	626	1112
244	cy103_CD45neg_CD90neg_S19	0.443793	TN	0.671156	Mel103	6.94149	0	0	0	0	1.3883	1.0234	1095	976
245	cy103_CD45neg_CD90neg_S190	2.53542	TN	1.35227	Mel103	6.38377	5.81821	0	2.60193	5.23848	4.00848	2.11225	5	21
246	cy103_CD45neg_CD90neg_S20	-1.14391	TN	-0.0907882	Mel103	0	0	0	0	0	0	0.401998	1809	1793
247	cy103_CD45neg_CD90neg_S21	-0.161899	TN	0.406555	Mel103	2.43669	0	0	0	0	0.487339	0.784266	1618	1375
248	cy103_CD45neg_CD90neg_S22	-0.0620793	TN	0.0107995	Mel103	0	0	0	6.06393	0	1.21279	0.572587	1226	1652
249	cy103_CD45neg_CD90neg_S23	0.742015	TN	0.573124	Mel103	4.59825	2.3251	0	4.17967	0	2.2206	1.44544	501	225
250	cy103_CD45neg_CD90neg_S24	-0.41577	TN	0.906832	Mel103	3.41981	0	0	0	0	0.683962	1.5636	1544	139
251	cy103_CD45neg_CD90neg_S26	1.72978	TN	1.78958	Mel103	6.74114	1.26243	0	3.75189	3.95093	3.14128	2.47017	83	8
252	cy103_CD45neg_CD90neg_S28	0.302769	TN	0.853709	Mel103	4.30845	0.248535	0	2.4939	0	1.41018	1.47033	1078	202
253	cy103_CD45neg_CD90neg_S3	-0.822225	TN	0.0588527	Mel103	2.36737	0.0621217	0	0.40163	0	0.566225	0.702651	1592	1472
254	cy103_CD45neg_CD90neg_S30	-0.728749	TN	0.787508	Mel103	2.1884	0	0	0	0	0.43768	1.38093	1629	309
255	cy103_CD45neg_CD90neg_S31	0.269709	TN	0.596286	Mel103	7.21794	0	0	0	0	1.44359	1.10834	1050	816
256	cy103_CD45neg_CD90neg_S32	-0.085908	TN	0.560586	Mel103	6.58847	0	0	0	0	1.31769	1.13956	1151	738
257	cy103_CD45neg_CD90neg_S33	0.993019	TN	0.317519	Mel103	6.10959	0	0	5.92967	0	2.40785	0.931383	378	1139
258	cy103_CD45neg_CD90neg_S35	-0.046391	TN	0.108159	Mel103	0	4.78419	0	0	0	0.956838	0.59864	1400	1617
259	cy103_CD45neg_CD90neg_S36	0.139573	TN	0.139084	Mel103	6.1342	0.87578	0	0	0	1.402	0.664902	1083	1527
260	cy103_CD45neg_CD90neg_S37	0.748316	TN	1.44146	Mel103	4.90072	0.0881416	2.80571	3.8512	0.736388	2.47643	2.3464	335	11
261	cy103_CD45neg_CD90neg_S38	-0.730251	TN	0.144483	Mel103	0	0	0	0	0	0	0.489856	1809	1734
262	cy103_CD45neg_CD90neg_S39	1.6881	TN	0.62936	Mel103	6.00153	3.07605	0	5.40207	0	2.89593	1.23808	138	543
263	cy103_CD45neg_CD90neg_S4	1.30718	TN	0.891947	Mel103	6.30555	0	0	4.23534	4.06824	2.92183	1.56455	128	137
264	cy103_CD45neg_CD90neg_S42	-0.406506	TN	-0.0428638	Mel103	0	0	0	5.30601	0	1.0612	0.617209	1334	1585
265	cy103_CD45neg_CD90neg_S43	0.835574	TN	0.169723	Mel103	6.44225	0	0	5.2824	0	2.34493	0.842394	420	1305
266	cy103_CD45neg_CD90neg_S44	0.511608	TN	0.516301	Mel103	3.8267	3.97269	0	0	0	1.55988	1.0315	960	952
267	cy103_CD45neg_CD90neg_S45	-1.01239	TN	0.0199124	Mel103	0.0662614	0	0	0	0	0.0132523	0.436888	1733	1764
268	cy103_CD45neg_CD90neg_S46	-0.707635	TN	0.102799	Mel103	0	3.20477	0	0	0	0.640953	0.705858	1567	1467
269	cy103_CD45neg_CD90neg_S47	-1.0339	TN	0.181832	Mel103	0	0	0	0	0	0	0.613881	1809	1591
270	cy103_CD45neg_CD90neg_S49	-0.859208	TN	0.600384	Mel103	2.96107	0	0	0	0	0.592214	1.24498	1583.5	525
271	cy103_CD45neg_CD90neg_S51	-0.177091	TN	1.06308	Mel103	5.63372	1.89103	0	0	0	1.50495	1.78919	998	51
272	cy103_CD45neg_CD90neg_S52	-0.940304	TN	0.3478	Mel103	1.82416	0	0	0	0	0.364831	0.944941	1651	1124
273	cy103_CD45neg_CD90neg_S54	-0.372915	TN	0.673221	Mel103	3.46375	0	0	0	0	0.692751	1.03148	1540	953
274	cy103_CD45neg_CD90neg_S55	-0.567944	TN	0.0855993	Mel103	0	1.01293	0	3.48697	0	0.89998	0.701638	1431	1474
275	cy103_CD45neg_CD90neg_S56	0.213939	TN	0.477905	Mel103	6.61733	0	0	0	0	1.32347	0.971329	1144	1075
276	cy103_CD45neg_CD90neg_S57	0.405808	TN	0.752984	Mel103	5.83925	0	0	0	4.70077	2.10801	1.57994	586	130
277	cy103_CD45neg_CD90neg_S60	-0.869282	TN	0.620188	Mel103	2.43082	0	0	0	0.263034	0.538771	1.30872	1600	423
278	cy103_CD45neg_CD90neg_S61	0.803047	TN	0.99547	Mel103	4.28688	2.74889	0	2.91227	3.65684	2.72098	1.89504	223	34
279	cy103_CD45neg_CD90neg_S62	-0.280071	TN	0.159167	Mel103	4.14111	0	0	0	0	0.828221	0.608206	1470	1598
280	cy103_CD45neg_CD90neg_S63	-0.158168	TN	0.536593	Mel103	5.3355	0	0	0.0593553	0	1.07897	1.05575	1320	914
281	cy103_CD45neg_CD90neg_S64	0.131242	TN	1.00025	Mel103	6.1812	0	0	0	0	1.23624	1.50654	1213	171
282	cy103_CD45neg_CD90neg_S66	0.536253	TN	0.690765	Mel103	0	0	0	0	5.88389	1.17678	0.985253	1249	1047
283	cy103_CD45neg_CD90neg_S67	0.0425618	TN	0.75459	Mel103	6.01696	0	0	0	0	1.20339	1.37245	1232	317
284	cy103_CD45neg_CD90neg_S68	0.864565	TN	0.356624	Mel103	5.83496	0	0	0	5.35896	2.23878	0.981792	492	1052
285	cy103_CD45neg_CD90neg_S7	0.742453	TN	0.23807	Mel103	3.10802	0	0	4.42297	2.37128	1.98046	0.772229	654	1387
286	cy103_CD45neg_CD90neg_S70	-1.21087	TN	0.247133	Mel103	0	0	0	0.939603	0	0.187921	0.826101	1700	1323
287	cy103_CD45neg_CD90neg_S71	-0.0130472	TN	0.650086	Mel103	5.15222	0	0.0229004	0	2.17025	1.46907	1.35769	1022	341
288	cy103_CD45neg_CD90neg_S72	1.67791	TN	0.891449	Mel103	5.46646	0.282143	0	5.33964	4.12019	3.04169	1.55875	104	143
289	cy103_CD45neg_CD90neg_S73	0.293727	TN	0.643304	Mel103	6.84007	3.33928	0	0	0.407081	2.11729	1.47427	582	198
290	cy103_CD45neg_CD90neg_S75	-1.02383	TN	0.235045	Mel103	0	0	0	0.317304	0.458382	0.155137	0.822342	1706	1329
291	cy103_CD45neg_CD90neg_S76	-0.0650036	TN	0.473289	Mel103	6.64299	0	0	0	0	1.3286	1.10852	1142	815
292	cy103_CD45neg_CD90neg_S78	-1.0347	TN	-0.0456862	Mel103	0	0	0	0	0.647084	0.129417	0.463226	1709	1750
293	cy103_CD45neg_CD90neg_S79	0.815148	TN	0.666881	Mel103	5.35237	0	0	5.42834	0	2.15614	1.27329	553	471
294	cy103_CD45neg_CD90neg_S8	-1.24027	TN	0.179515	Mel103	0	0.173767	0	0	0	0.0347534	0.72661	1729	1439
295	cy103_CD45neg_CD90neg_S80	-1.35772	TN	0.404072	Mel103	0	0	0	0	0	0	1.0337	1809	948
296	cy103_CD45neg_CD90neg_S81	-0.459062	TN	0.0834072	Mel103	0	4.09626	0	0	0	0.819252	0.688291	1473	1492
297	cy103_CD45neg_CD90neg_S82	1.5999	TN	0.611057	Mel103	4.95726	3.88421	0	0	5.43606	2.85551	1.20631	154	607
298	cy103_CD45neg_CD90neg_S85	-0.0602585	TN	0.104312	Mel103	4.88616	0	0	0	0	0.977232	0.539596	1386	1688
299	cy103_CD45neg_CD90neg_S87	1.40178	TN	1.03785	Mel103	4.97934	0	0	3.79722	5.35396	2.8261	1.70371	172	78
300	cy103_CD45neg_CD90neg_S88	1.15813	TN	0.430631	Mel103	6.91223	0	0	5.5241	0	2.48727	0.967358	330	1086
301	cy103_CD45neg_CD90neg_S89	0.496589	TN	0.347073	Mel103	5.14494	0	0	5.00356	0.681674	2.16604	1.13204	548	758
302	cy103_CD45neg_CD90neg_S9	0.139263	TN	0.788465	Mel103	5.21754	2.23695	0	0	1.65718	1.82234	1.46618	772	206
303	cy103_CD45neg_CD90neg_S94	0.147833	TN	1.18894	Mel103	7.14998	0	0	0	0	1.43	1.88458	1061	36
304	cy103_CD45neg_CD90neg_S95	-1.39769	TN	0.522612	Mel103	0	0	0	0	0	0	1.23189	1809	558
305	cy103_CD45neg_CD90neg_S97	-0.0289485	TN	1.33231	Mel103	7.26435	0.367371	1.14991	2.73812	1.56511	2.61697	2.62396	266	4
306	cy103_CD45neg_CD90neg_S99	0.240976	TN	0.343198	Mel103	7.51894	0	0	0	0	1.50379	0.85725	999	1274
307	cy106_CD45neg_CD90neg_S290	-0.769158	ICR	0.0352612	Mel106	1.8746	0	0	0	0	0.37492	0.567635	1646	1661
308	cy106_CD45neg_CD90neg_S291	-1.78006	ICR	0.0230852	Mel106	0	0	0	0	0	0	0.852136	1809	1287
309	CY106_CD45neg_CD90neg_S291	-1.25327	ICR	-0.00197593	Mel106	0	0	0	0	0	0	0.530531	1809	1699
310	cy106_CD45neg_CD90neg_S292	-1.31909	ICR	0.0538517	Mel106	0.187768	0	0	0	0	0.0375535	0.592858	1727	1626
311	CY106_CD45neg_CD90neg_S292	-0.953856	ICR	0.0959372	Mel106	0	0.67717	0	0	3.11952	0.759338	0.79879	1503	1351
312	cy106_CD45neg_CD90neg_S294	-0.723299	ICR	-0.00846244	Mel106	3.00036	0	0	0	0	0.600072	0.607666	1578	1601
313	CY106_CD45neg_CD90neg_S294	-0.53419	ICR	-0.0465163	Mel106	0	0	0	0	2.7194	0.543881	0.430226	1597	1768
314	cy106_CD45neg_CD90neg_S295	-0.139228	ICR	-0.0800799	Mel106	0	0	0	0	4.55195	0.910389	0.351547	1428	1827
315	CY106_CD45neg_CD90neg_S297	-1.36216	ICR	-0.0612865	Mel106	0	0	0	0	0	0	0.517175	1809	1715
316	cy106_CD45neg_CD90neg_S300	-1.51209	ICR	-0.0903324	Mel106	0.519039	0.0313952	0	0	0	0.110087	0.607609	1713	1602
317	CY106_CD45neg_CD90neg_S301	-0.675667	ICR	0.127004	Mel106	0	0	0	0	3.3471	0.66942	0.700594	1554	1477
318	CY106_CD45neg_CD90neg_S302	-0.188153	ICR	-0.11576	Mel106	0	0	0	0	5.09094	1.01819	0.351667	1363	1826
319	cy106_CD45neg_CD90neg_S304	-0.200406	ICR	0.242411	Mel106	0	0	0	0	4.81065	0.96213	0.708073	1396	1462
320	CY106_CD45neg_CD90neg_S308	-0.186105	ICR	-0.0103091	Mel106	0	0	0	0	5.28122	1.05624	0.552387	1335	1681
321	CY106_CD45neg_CD90neg_S310	-1.10587	ICR	-0.0216354	Mel106	0	0	0	0	0	0	0.468809	1809	1743
322	cy106_CD45neg_CD90neg_S311	0.0974712	ICR	-0.294933	Mel106	3.81742	0	0	0	3.8492	1.53332	0.36071	980	1819
323	cy106_CD45neg_CD90neg_S313	-1.44519	ICR	-0.0448429	Mel106	0	0	0	0	0	0	0.534274	1809	1695
324	cy106_CD45neg_CD90neg_S316	-0.336737	ICR	-0.155143	Mel106	2.13192	0	0	0	3.60798	1.14798	0.554523	1266	1680
325	cy106_CD45neg_CD90neg_S319	-0.10315	ICR	-0.184013	Mel106	0	0	0	0	5.33135	1.06627	0.353435	1328	1823
326	cy106_CD45neg_CD90neg_S320	-1.31522	ICR	-0.155819	Mel106	0	1.56462	0	0	0	0.312924	0.647489	1666	1548
327	CY106_CD45neg_CD90neg_S320	-1.13799	ICR	-0.124404	Mel106	0	0	0	0	0	0	0.320474	1809	1844
328	cy106_CD45neg_CD90neg_S321	-0.972007	ICR	-0.232152	Mel106	2.41197	0	0	0	1.99494	0.881382	0.575005	1440	1650
329	cy106_CD45neg_CD90neg_S322	0.622226	ICR	0.0887293	Mel106	3.25701	3.06987	0	0	4.51425	2.16823	0.759728	547	1402
330	CY106_CD45neg_CD90neg_S323	-1.28922	ICR	-0.122161	Mel106	0	0	0	0	0	0	0.357449	1809	1821
331	cy106_CD45neg_CD90neg_S325	-0.678936	ICR	-0.0361255	Mel106	0	0	0	0	5.02215	1.00443	0.655751	1370	1538
332	CY106_CD45neg_CD90neg_S326	-1.15158	ICR	-0.107392	Mel106	0	0	0	0	0	0	0.391547	1809	1800
333	cy106_CD45neg_CD90neg_S327	-1.01001	ICR	0.0140493	Mel106	0	0	0	0	0	0	0.424573	1809	1778
334	CY106_CD45neg_CD90neg_S327	-0.197254	ICR	-0.184723	Mel106	0	0	0	0	5.07895	1.01579	0.370005	1365	1809
335	CY106_CD45neg_CD90neg_S328	-1.63594	ICR	-0.254146	Mel106	0	0	0	0	0	0	0.430441	1809	1767
336	cy106_CD45neg_CD90neg_S330	-0.992571	ICR	-0.0244927	Mel106	0	0	0	0	0	0	0.416278	1809	1787
337	cy106_CD45neg_CD90neg_S333	-1.481	ICR	-0.00992108	Mel106	0	0	0	0	0	0	0.610551	1809	1595
338	cy106_CD45neg_CD90neg_S336	-0.999665	ICR	0.0707388	Mel106	0	0	0	0	0	0	0.506491	1809	1722
339	cy106_CD45neg_CD90neg_S338	-0.875115	ICR	-0.195147	Mel106	3.63017	0	0	0	2.514	1.22883	0.717857	1218	1449
340	CY106_CD45neg_CD90neg_S338	-0.824293	ICR	-0.0409475	Mel106	0	0	0	0	3.09271	0.618543	0.5579	1573	1676
341	CY106_CD45neg_CD90neg_S341	-1.08498	ICR	-0.037546	Mel106	1.64939	0	0	0	0	0.329877	0.609418	1664	1596
342	CY106_CD45neg_CD90neg_S344	-0.950748	ICR	-0.0142142	Mel106	0	0	0	0	0	0	0.360945	1809	1818
343	cy106_CD45neg_CD90neg_S347	-1.60464	ICR	-0.156922	Mel106	0	0	0	0	0	0	0.588005	1809	1635
344	cy106_CD45neg_CD90neg_S349	-1.76788	ICR	0.0083859	Mel106	0	0	0	0	0	0	0.711428	1809	1454
345	cy106_CD45neg_CD90neg_S350	-0.798361	ICR	-0.0624624	Mel106	0	0	0	0	0.946357	0.189271	0.363912	1699	1813
346	cy106_CD45neg_CD90neg_S352	-0.0629597	ICR	-0.128476	Mel106	0	0	0	0	5.19814	1.03963	0.329798	1349	1839
347	cy106_CD45neg_CD90neg_S354	-0.85527	ICR	0.15608	Mel106	0	0	0	0	3.34341	0.668682	0.744659	1555	1413
348	CY106_CD45neg_CD90neg_S354	-1.65646	ICR	-0.0818228	Mel106	1.18396	0	0	0	0	0.236793	0.735021	1687	1425
349	cy106_CD45neg_CD90neg_S355	-0.568409	ICR	-0.147867	Mel106	0	4.20594	0	0	0	0.841188	0.465504	1466	1747
350	cy106_CD45neg_CD90neg_S356	-0.538827	ICR	-0.0643601	Mel106	0	0	0	0	0	0	0.238935	1809	1867
351	CY106_CD45neg_CD90neg_S356	-0.228125	ICR	0.183971	Mel106	0	0	0	0	4.79161	0.958321	0.707921	1399	1463
352	cy106_CD45neg_CD90neg_S364	-0.126322	ICR	-0.0453795	Mel106	0	4.29381	0	0	0	0.858762	0.384718	1458	1803
353	CY106_CD45neg_CD90neg_S365	-0.293765	ICR	-0.0157294	Mel106	0	1.98441	0	0	3.62761	1.1224	0.565295	1290	1666
354	cy106_CD45neg_CD90neg_S366	-1.23986	ICR	-0.0251225	Mel106	0	0	0	0	0	0	0.532846	1809	1697
355	CY106_CD45neg_CD90neg_S366	-0.703524	ICR	-0.17718	Mel106	0.38405	0	0	0	3.46074	0.768958	0.459189	1498	1754
356	cy106_CD45neg_CD90neg_S368	-0.722766	ICR	-0.0487677	Mel106	0	0	0	0	0	0	0.275012	1809	1857
357	cy106_CD45neg_CD90neg_S369	-0.886459	ICR	-0.0405907	Mel106	0	0	0	0	0	0	0.362617	1809	1815
358	CY106_CD45neg_CD90neg_S374	-1.25458	ICR	-0.0931282	Mel106	0	0	0	0	0	0	0.431969	1809	1766
359	cy106_CD45neg_CD90neg_S376	-1.47091	ICR	-0.098174	Mel106	0	0	0	0	0	0	0.528924	1809	1702
360	CY106_CD45neg_CD90neg_S378	-0.207571	ICR	-0.0754389	Mel106	0	0	0	0	4.86557	0.973114	0.391427	1388	1801
361	cy106_CD45neg_CD90neg_S380	-1.05691	ICR	0.108672	Mel106	0	0	0	0	0	0	0.58641	1809	1637
362	CY106_CD45neg_CD90neg_S382	-0.508246	ICR	-0.00836498	Mel106	0	0	0	0	4.38315	0.87663	0.593079	1444	1624
363	cy106_CD45neg_S289	-1.81861	ICR	-0.0509138	Mel106	0	1.02503	0	0	0	0.205006	0.851782	1694	1288
364	cy106_CD45neg_S290	-1.49832	ICR	-0.121759	Mel106	2.02432	0	0	0	0	0.404864	0.726048	1637	1440
365	cy106_CD45neg_S293	-1.01178	ICR	-0.147058	Mel106	2.02928	0	0	0	0	0.405855	0.485397	1636	1738
366	cy106_CD45neg_S296	-1.27982	ICR	0.0292839	Mel106	0	0	0	0	0.163499	0.0326997	0.585839	1730	1640
367	cy106_CD45neg_S303	-1.08695	ICR	-0.0940756	Mel106	0	0	0	0	0	0	0.400295	1809	1795
368	cy106_CD45neg_S304	-0.125814	ICR	-0.00447675	Mel106	0	4.35706	0	0	0	0.871412	0.460533	1446	1752
369	cy106_CD45neg_S315	-1.0946	ICR	-0.0775706	Mel106	0	0	0	0	3.23159	0.646317	0.609047	1565.5	1597
370	cy106_CD45neg_S317	-1.03455	ICR	-0.0629047	Mel106	0	0	0	0	0	0	0.400414	1809	1794
371	cy106_CD45neg_S320	0.0374107	ICR	-0.139762	Mel106	0	3.44069	0	2.93074	0	1.27428	0.357056	1185	1822
372	cy106_CD45neg_S328	-1.33159	ICR	-0.157682	Mel106	0	0	0	0	0	0	0.405147	1809	1792
373	cy106_CD45neg_S330	-1.21254	ICR	0.101651	Mel106	0	0	0	0	0	0	0.588253	1809	1634
374	cy106_CD45neg_S331	-0.0699534	ICR	-0.0755331	Mel106	3.00899	1.3835	0	0	3.46754	1.57201	0.681916	948	1499
375	cy106_CD45neg_S332	-0.454392	ICR	0.0622094	Mel106	4.10409	0	0	0	0	0.820817	0.648727	1471	1546
376	cy106_CD45neg_S335	0.200328	ICR	0.140398	Mel106	5.49483	0	0	0	0	1.09897	0.520389	1307	1710
377	cy106_CD45neg_S343	-1.13133	ICR	0.129786	Mel106	0	0	0.0976108	0	0	0.0195222	0.584105	1732	1644
378	cy106_CD45neg_S345	-1.32085	ICR	-0.242731	Mel106	0	0	0	0	0	0	0.37844	1809	1807
379	cy106_CD45neg_S348	-1.10337	ICR	-0.00474208	Mel106	0	0.282143	0	0	0.137504	0.0839294	0.550171	1718	1685
380	cy106_CD45neg_S356	-1.33482	ICR	-0.207515	Mel106	0	0	0	0	0	0	0.385505	1809	1802
381	cy106_CD45neg_S357	-1.19702	ICR	-0.0694341	Mel106	1.86156	0	0	0	0.379621	0.448236	0.737292	1628	1423
382	cy106_CD45neg_S369	-1.05075	ICR	-0.076581	Mel106	0	2.19251	0	0	2.90804	1.02011	0.75575	1360	1407
383	cy106_CD45neg_S370	0.066526	ICR	-0.172368	Mel106	2.20602	0	0	3.68628	2.96181	1.77082	0.571091	809	1653
384	cy106_CD45neg_S373	-1.39656	ICR	-0.0975363	Mel106	0	0	0	0	0	0	0.522281	1809	1708
385	cy106_CD45neg_S375	-1.21034	ICR	0.00466014	Mel106	0	0	0	0	0.231432	0.0462865	0.512207	1723	1718
386	cy106_CD45neg_S376	-0.983543	ICR	0.0829963	Mel106	0	0	0	0	2.5912	0.51824	0.761886	1606	1396
387	cy106_CD45neg_S377	-0.224646	ICR	-0.138776	Mel106	0	3.30976	0	0	3.30261	1.32247	0.596031	1146	1620
388	cy106_CD45neg_S380	-1.59502	ICR	0.0505104	Mel106	0	0	0	0	0	0	0.733083	1809	1427
389	cy106_CD45neg_S381	-0.977818	ICR	-0.0827458	Mel106	0	0	0	0	0	0	0.381677	1809	1804
390	cy106_CD45neg_S383	-1.18232	ICR	-0.0964125	Mel106	0	0	0	0	0	0	0.426756	1809	1774
391	cy110_CD45neg_CD90neg_S103	-1.52495	ICR	-0.473642	Mel110	0.752749	0	0	2.1635	0	0.583249	0.520127	1588	1711
392	cy110_CD45neg_CD90neg_S106	-1.55909	ICR	-0.432167	Mel110	0	0	0	2.37907	0	0.475813	0.539161	1622	1689
393	cy110_CD45neg_CD90neg_S107	-1.90182	ICR	-0.27681	Mel110	0	0	0	0	0	0	0.600833	1809	1614
394	cy110_CD45neg_CD90neg_S11	-1.64454	ICR	-0.350299	Mel110	1.33743	0	0	0.929791	0	0.453443	0.671436	1626	1516
395	cy110_CD45neg_CD90neg_S110	-1.29418	ICR	-0.420367	Mel110	0.603122	0	0	2.05901	0	0.532426	0.428359	1601	1769
396	cy110_CD45neg_CD90neg_S114	-1.16367	ICR	-0.376441	Mel110	0.410341	1.12102	0	0.52707	2.76744	0.965174	0.60794	1392	1600
397	cy110_CD45neg_CD90neg_S115	-1.61828	ICR	-0.496678	Mel110	0.793272	0	0	0.482332	2.09457	0.674036	0.604847	1551	1608
398	cy110_CD45neg_CD90neg_S117	-1.62993	ICR	-0.385361	Mel110	2.09051	0.0200577	0	0	0	0.422114	0.580088	1633	1649
399	cy110_CD45neg_CD90neg_S118	-1.75566	ICR	-0.443435	Mel110	0	0	0	2.64201	0	0.528402	0.612282	1602	1594
400	cy110_CD45neg_CD90neg_S12	-1.7446	ICR	-0.446219	Mel110	1.80612	0.768925	0	0	0	0.515009	0.613817	1609	1592
401	cy110_CD45neg_CD90neg_S120	-1.77448	ICR	-0.389137	Mel110	0.202888	0	0	1.65947	0	0.372471	0.622574	1648	1579
402	cy110_CD45neg_CD90neg_S121	-1.14991	ICR	-0.397571	Mel110	2.49211	1.7995	0	0	0	0.858322	0.560285	1459	1674
403	cy110_CD45neg_CD90neg_S123	-1.09732	ICR	-0.382119	Mel110	1.70664	0	0.410341	2.20758	0	0.864913	0.566899	1453	1664
404	cy110_CD45neg_CD90neg_S128	-1.04916	ICR	-0.406189	Mel110	0	0.108357	0	2.04054	2.85838	1.00146	0.58759	1372	1636
405	cy110_CD45neg_CD90neg_S129	-1.18135	ICR	-0.32219	Mel110	1.55336	0	0	1.03422	1.90612	0.898739	0.668192	1432	1523
406	cy110_CD45neg_CD90neg_S132	-1.13987	ICR	-0.39873	Mel110	0	1.60027	0.0426443	3.36891	0	1.00236	0.565205	1371	1667
407	cy110_CD45neg_CD90neg_S135	-1.29088	ICR	-0.47367	Mel110	0	0	0	3.00899	0	0.601798	0.426385	1576	1775
408	cy110_CD45neg_CD90neg_S138	-1.9369	ICR	-0.389541	Mel110	0.512985	0	0	0.325386	0.0840643	0.184487	0.597587	1701	1618
409	cy110_CD45neg_CD90neg_S139	-0.96262	ICR	-0.295386	Mel110	0.428678	1.40218	0	2.88792	0	0.943754	0.56367	1408	1670
410	cy110_CD45neg_CD90neg_S140	-1.15235	ICR	-0.526079	Mel110	1.73379	0.0328061	0	3.16736	0	0.98679	0.499809	1382	1725
411	cy110_CD45neg_CD90neg_S145	-0.79438	ICR	-0.381214	Mel110	2.01614	0.077243	0	2.65145	0	0.948967	0.414892	1405	1789
412	cy110_CD45neg_CD90neg_S147	-1.3576	ICR	-0.493678	Mel110	0.0496308	1.05311	0	2.58976	0	0.738501	0.518699	1517	1712
413	cy110_CD45neg_CD90neg_S149	-1.35856	ICR	-0.349818	Mel110	0	0	0	2.22373	1.55483	0.755713	0.634743	1505	1562
414	cy110_CD45neg_CD90neg_S150	-0.823045	ICR	-0.208117	Mel110	0	0	0	0	0	0	0.156887	1809	1879
415	cy110_CD45neg_CD90neg_S152	-1.84296	ICR	-0.337992	Mel110	0	0	0	0	0	0	0.491894	1809	1731
416	cy110_CD45neg_CD90neg_S153	-0.792084	ICR	-0.308204	Mel110	0.62854	0	0	3.49044	2.4452	1.31284	0.685085	1154	1495
417	cy110_CD45neg_CD90neg_S157	-1.67685	ICR	-0.30057	Mel110	1.30393	0.423309	0	0	0.226509	0.390749	0.668244	1641	1522
418	cy110_CD45neg_CD90neg_S160	-1.27097	ICR	-0.452081	Mel110	1.41522	1.42761	0	0.477159	1.89414	1.04282	0.625784	1347	1574
419	cy110_CD45neg_CD90neg_S161	-1.11254	ICR	-0.356627	Mel110	1.00072	0	0	2.87833	1.66221	1.10825	0.677872	1297	1504
420	cy110_CD45neg_CD90neg_S163	-1.20269	ICR	-0.35905	Mel110	0.0243197	0.78157	0	0	3.25912	0.813002	0.563655	1478	1671
421	cy110_CD45neg_CD90neg_S165	-0.987116	ICR	-0.195871	Mel110	0.283329	0.269033	0	3.69933	1.65581	1.1815	0.858115	1247	1271
422	cy110_CD45neg_CD90neg_S166	-1.31436	ICR	-0.244477	Mel110	2.19346	0	0	2.29572	0	0.897836	0.770666	1433	1389
423	cy110_CD45neg_CD90neg_S167	-2.11536	ICR	-0.540546	Mel110	0.745883	0	0	0	0	0.149177	0.48964	1707	1735
424	cy110_CD45neg_CD90neg_S168	-0.626102	ICR	-0.335311	Mel110	2.65283	1.33857	0	3.40572	0	1.47942	0.651756	1012	1543
425	cy110_CD45neg_CD90neg_S169	-1.65308	ICR	-0.483304	Mel110	2.38543	0.237564	0	0	0	0.524599	0.568826	1603	1657
426	cy110_CD45neg_CD90neg_S17	-1.15333	ICR	-0.359982	Mel110	1.87657	0	0	0	0	0.375313	0.293325	1645	1853
427	cy110_CD45neg_CD90neg_S180	-1.36418	ICR	-0.293048	Mel110	0.0621217	0	0	2.92239	0	0.596902	0.585401	1580	1642
428	cy110_CD45neg_CD90neg_S182	-1.68792	ICR	-0.457962	Mel110	0.0328061	2.07416	0	0	0	0.421394	0.536222	1634	1692
429	cy110_CD45neg_CD90neg_S184	0.0564368	ICR	-0.283378	Mel110	3.45694	2.36093	0	1.76129	2.90458	2.09675	0.729687	592	1431
430	cy110_CD45neg_CD90neg_S189	-0.414793	ICR	-0.254453	Mel110	1.45575	1.20477	0	3.0156	3.24382	1.78399	0.803465	798	1348
431	cy110_CD45neg_CD90neg_S190	-0.725658	ICR	-0.45867	Mel110	2.08746	0.725087	0	2.04649	1.63506	1.29882	0.481778	1173	1740
432	cy110_CD45neg_CD90neg_S193	-1.17132	ICR	-0.0981328	Mel110	2.89995	1.38571	0.0356239	0	0	0.864256	0.826016	1454	1324
433	cy110_CD45neg_CD90neg_S194	-1.52453	ICR	-0.277159	Mel110	1.79535	0	0.1137	0	2.04194	0.790199	0.895139	1487	1209
434	cy110_CD45neg_CD90neg_S197	-1.13609	ICR	-0.0583139	Mel110	0	0	0	0	0	0	0.533862	1809	1696
435	cy110_CD45neg_CD90neg_S198	-1.7428	ICR	-0.270231	Mel110	0	0	0	0	0	0	0.476837	1809	1742
436	cy110_CD45neg_CD90neg_S200	-1.13895	ICR	-0.23755	Mel110	0	2.82314	0	0	0	0.564628	0.529578	1593	1701
437	cy110_CD45neg_CD90neg_S201	-1.43424	ICR	-0.0904569	Mel110	0	0	0	0	0	0	0.567102	1809	1663
438	cy110_CD45neg_CD90neg_S202	-1.45027	ICR	-0.404366	Mel110	0	0	0	0	0	0	0.296223	1809	1852
439	cy110_CD45neg_CD90neg_S203	-1.55347	ICR	-0.483643	Mel110	2.73963	0.0243197	0	1.12631	0	0.778053	0.66693	1495	1524
440	cy110_CD45neg_CD90neg_S205	-0.989182	ICR	-0.452005	Mel110	2.10836	1.45681	0	0.041243	2.46415	1.21411	0.629855	1225	1571
441	cy110_CD45neg_CD90neg_S206	-1.57576	ICR	-0.321957	Mel110	0	0	0	0	0	0	0.445846	1809	1761
442	cy110_CD45neg_CD90neg_S208	-1.78091	ICR	-0.433394	Mel110	3.43616	0	0	0	0	0.687232	0.761004	1541	1397
443	cy110_CD45neg_CD90neg_S209	-0.959302	ICR	-0.387812	Mel110	2.1811	0	0	2.77104	0	0.990429	0.568713	1379	1658
444	cy110_CD45neg_CD90neg_S21	-1.05894	ICR	-0.280578	Mel110	0	0	0	4.04998	0	0.809996	0.602446	1480	1612
445	cy110_CD45neg_CD90neg_S212	-0.941156	ICR	-0.492596	Mel110	1.68437	1.41684	0	3.12499	0	1.24524	0.592992	1208	1625
446	cy110_CD45neg_CD90neg_S213	-0.647272	ICR	0.575195	Mel110	2.70819	0.849599	0.173767	0.404903	0.392867	0.905865	1.47158	1430	200
447	cy110_CD45neg_CD90neg_S216	-1.08317	ICR	-0.366508	Mel110	1.35445	0	0	0	0	0.27089	0.297089	1679	1851
448	cy110_CD45neg_CD90neg_S218	-1.65201	ICR	-0.175897	Mel110	0	0	0	0	0.375178	0.0750357	0.640774	1720	1554
449	cy110_CD45neg_CD90neg_S221	-1.59798	ICR	-0.473689	Mel110	0	0	0	0	0	0	0.272399	1809	1858
450	cy110_CD45neg_CD90neg_S223	-1.23963	ICR	-0.377533	Mel110	1.26243	1.79036	0	2.46179	0	1.10292	0.788521	1300	1367
451	cy110_CD45neg_CD90neg_S225	-0.977727	ICR	-0.535366	Mel110	2.04824	1.67446	0	3.50309	0	1.44516	0.689646	1049	1488
452	cy110_CD45neg_CD90neg_S226	-0.781216	ICR	-0.388261	Mel110	2.33142	0.0243197	0	2.28036	0.540027	1.03523	0.468169	1356	1744
453	cy110_CD45neg_CD90neg_S229	-1.46965	ICR	-0.545675	Mel110	1.07519	1.52206	0	1.98805	0	0.917059	0.669088	1424	1519
454	cy110_CD45neg_CD90neg_S232	-1.0501	ICR	-0.202486	Mel110	0	0	0	0	0	0	0.361682	1809	1817
455	cy110_CD45neg_CD90neg_S234	-1.35359	ICR	-0.289648	Mel110	0	0	0	0	0	0	0.223818	1809	1870
456	cy110_CD45neg_CD90neg_S235	-1.00295	ICR	-0.175592	Mel110	0	0	0	0	0	0	0.264225	1809	1860
457	cy110_CD45neg_CD90neg_S237	-0.600708	ICR	-0.451165	Mel110	3.18761	1.82823	0	3.55311	0.290424	1.77187	0.740677	807	1421
458	cy110_CD45neg_CD90neg_S238	-1.36885	ICR	-0.518939	Mel110	1.90034	0.187768	0.115033	1.8168	1.46624	1.09724	0.725122	1309	1443
459	cy110_CD45neg_CD90neg_S241	-0.636289	ICR	-0.286081	Mel110	1.92562	2.16189	0	1.35389	3.16928	1.72214	0.90132	845	1199
460	cy110_CD45neg_CD90neg_S243	-0.976802	ICR	-0.376808	Mel110	2.11203	1.03984	0	3.36471	0	1.30332	0.772949	1168	1385
461	cy110_CD45neg_CD90neg_S246	-0.535243	ICR	-0.410897	Mel110	2.40354	1.87696	0	2.26033	1.9486	1.69789	0.704242	861	1469
462	cy110_CD45neg_CD90neg_S248	-1.49728	ICR	-0.489338	Mel110	1.66129	0.318461	0.521051	1.83754	0	0.867669	0.676829	1451	1506
463	cy110_CD45neg_CD90neg_S249	-0.40787	ICR	-0.368977	Mel110	2.52406	0	0	2.8211	4.13824	1.89668	0.848391	718	1296
464	cy110_CD45neg_CD90neg_S250	-1.08248	ICR	-0.284351	Mel110	1.61117	0	0.0935602	3.10819	1.88127	1.33884	0.919306	1130	1162
465	cy110_CD45neg_CD90neg_S251	-1.64202	ICR	-0.564853	Mel110	2.37657	0	0	0	0	0.475314	0.530117	1623	1700
466	cy110_CD45neg_CD90neg_S252	-0.242977	ICR	-0.382036	Mel110	2.7632	1.419	0	3.62305	2.50487	2.06202	0.7954	609	1355
467	cy110_CD45neg_CD90neg_S254	-1.16774	ICR	-0.25878	Mel110	3.90631	0	0	0	0	0.781263	0.660634	1493	1533
468	cy110_CD45neg_CD90neg_S255	-0.900209	ICR	-0.358806	Mel110	0.0243197	0	0	0	4.04902	0.814668	0.448071	1475	1759
469	cy110_CD45neg_CD90neg_S256	-1.28278	ICR	-0.513267	Mel110	2.42573	0	0	0	1.5568	0.796505	0.512497	1483	1717
470	cy110_CD45neg_CD90neg_S26	-0.502616	ICR	-0.284459	Mel110	0	2.86255	0	4.16213	0	1.40494	0.590188	1082	1630
471	cy110_CD45neg_CD90neg_S264	-1.05948	ICR	0.01707	Mel110	0	0	0	0	0	0	0.526158	1809	1706
472	cy110_CD45neg_CD90neg_S266	-1.39001	ICR	-0.227969	Mel110	0	0	0	0	0	0	0.46453	1809	1749
473	cy110_CD45neg_CD90neg_S267	-1.01391	ICR	-0.313744	Mel110	2.03175	1.0895	0	2.19188	1.2394	1.3105	0.859797	1159	1268
474	cy110_CD45neg_CD90neg_S271	-1.36182	ICR	-0.0613855	Mel110	0	0	0	0	0	0	0.503213	1809	1723
475	cy110_CD45neg_CD90neg_S275	-1.13044	ICR	-0.530259	Mel110	2.3505	1.55238	0	0.590722	1.75146	1.24901	0.650008	1206	1544
476	cy110_CD45neg_CD90neg_S276	-1.09835	ICR	-0.530067	Mel110	2.07245	0	0	0.885965	2.01114	0.99391	0.491132	1377	1733
477	cy110_CD45neg_CD90neg_S277	-0.910253	ICR	0.00281588	Mel110	0	0	0	0	0	0	0.451819	1809	1757
478	cy110_CD45neg_CD90neg_S278	-0.36209	ICR	-0.422329	Mel110	2.95866	2.30451	0	2.50335	1.52707	1.85872	0.715366	747	1450
479	cy110_CD45neg_CD90neg_S282	0.288425	ICR	1.08295	Mel110	4.52669	2.96273	0.302173	1.31034	3.47988	2.51636	2.28707	306	14
480	cy110_CD45neg_CD90neg_S285	-0.175046	ICR	-0.192887	Mel110	3.55201	1.2558	0	2.97508	3.11603	2.17978	1.01069	533	1000
481	cy110_CD45neg_CD90neg_S286	0.269459	ICR	-0.0381828	Mel110	5.50906	0	0	0	0	1.10181	0.30946	1303	1847
482	cy110_CD45neg_CD90neg_S287	-0.390295	ICR	0.548821	Mel110	4.20657	0	0.0313952	0	1.26784	1.10116	1.24393	1304	529
483	cy110_CD45neg_CD90neg_S288	-1.20654	ICR	0.37772	Mel110	0	0	0	0	0	0	0.96142	1809	1095
484	cy110_CD45neg_CD90neg_S29	-1.64547	ICR	-0.302415	Mel110	0	0	0	0	0	0	0.427392	1809	1772
485	cy110_CD45neg_CD90neg_S3	-0.82422	ICR	-0.348686	Mel110	1.9855	2.08338	0	0	0	0.813777	0.399088	1477	1797
486	cy110_CD45neg_CD90neg_S34	-1.53959	ICR	-0.359525	Mel110	1.16414	0.337996	0	1.83754	0	0.667936	0.671625	1557	1514
487	cy110_CD45neg_CD90neg_S35	-1.52663	ICR	-0.406084	Mel110	1.96791	1.37351	0	0	0	0.668283	0.631601	1556	1569
488	cy110_CD45neg_CD90neg_S42	-1.36668	ICR	-0.283611	Mel110	0	0	0	3.70022	0	0.740044	0.68009	1515	1501
489	cy110_CD45neg_CD90neg_S43	-0.228359	ICR	-0.430971	Mel110	2.89491	1.49825	0	3.30699	2.13455	1.96694	0.570288	667	1654
490	cy110_CD45neg_CD90neg_S45	-1.68888	ICR	-0.329063	Mel110	1.77947	0	0	0	0	0.355894	0.662851	1652	1529
491	cy110_CD45neg_CD90neg_S46	-1.6752	ICR	-0.349375	Mel110	0	0	0	1.3774	0	0.27548	0.589047	1676	1633
492	cy110_CD45neg_CD90neg_S50	-1.82175	ICR	-0.391127	Mel110	1.45575	0.0607392	0	0	0	0.303299	0.557321	1669	1677
493	cy110_CD45neg_CD90neg_S52	-1.53316	ICR	-0.39561	Mel110	0.137504	0	0	1.78241	0	0.383982	0.526331	1643	1705
494	cy110_CD45neg_CD90neg_S54	-1.54395	ICR	-0.336464	Mel110	0	0	0	2.97085	0	0.594171	0.669515	1582	1518
495	cy110_CD45neg_CD90neg_S56	-1.34726	ICR	-0.193196	Mel110	0.439357	0	0	3.46388	0	0.780648	0.815923	1494	1336
496	cy110_CD45neg_CD90neg_S60	-1.27354	ICR	-0.372084	Mel110	2.84699	1.97269	0.0496308	0	0	0.973864	0.682525	1387	1498
497	cy110_CD45neg_CD90neg_S61	-1.59843	ICR	-0.385498	Mel110	0	0	0	2.44864	0	0.489727	0.589173	1616	1632
498	cy110_CD45neg_CD90neg_S62	-0.92911	ICR	-0.546874	Mel110	1.84439	1.04054	0.813935	2.97673	0	1.33512	0.534722	1135	1694
499	cy110_CD45neg_CD90neg_S64	-1.1098	ICR	-0.406989	Mel110	3.21304	0	0	2.53928	0	1.15046	0.637058	1264	1559
500	cy110_CD45neg_CD90neg_S68	-1.67194	ICR	-0.328114	Mel110	1.00791	0	0	0.361768	0	0.273936	0.583827	1677	1645
501	cy110_CD45neg_CD90neg_S69	-1.86104	ICR	-0.433061	Mel110	1.66676	0	0	0	0	0.333351	0.594131	1662	1622
502	cy110_CD45neg_CD90neg_S7	-1.96429	ICR	-0.458569	Mel110	0	0	0	0	0	0	0.482104	1809	1739
503	cy110_CD45neg_CD90neg_S72	-0.324024	ICR	-0.15071	Mel110	2.5787	1.79202	0	4.44049	0	1.76224	0.868744	817	1255
504	cy110_CD45neg_CD90neg_S74	-0.63201	ICR	-0.500363	Mel110	2.6663	0	0	3.1122	2.21008	1.59772	0.536355	932	1691
505	cy110_CD45neg_CD90neg_S78	-1.14408	ICR	-0.400841	Mel110	1.61683	0.222805	0	2.19061	0	0.80605	0.532218	1481	1698
506	cy110_CD45neg_CD90neg_S79	-1.67433	ICR	-0.356311	Mel110	0.126973	0.958286	0	0.564622	0	0.329976	0.596103	1663	1619
507	cy110_CD45neg_CD90neg_S8	-1.72311	ICR	-0.367304	Mel110	0	0	0	1.28983	0	0.257967	0.52358	1680	1707
508	cy110_CD45neg_CD90neg_S80	-1.58853	ICR	-0.361104	Mel110	0	0	0	0	0.980391	0.196078	0.425601	1697	1776
509	cy110_CD45neg_CD90neg_S86	-1.11883	ICR	-0.34096	Mel110	2.06385	0	0	3.17871	0	1.04851	0.70835	1344	1461
510	cy110_CD45neg_CD90neg_S92	-1.52092	ICR	-0.289321	Mel110	2.12135	0	1.47716	0	0	0.719701	0.759464	1526	1403
511	cy110_CD45neg_CD90neg_S95	-1.24424	ICR	-0.261631	Mel110	0	0	0	2.66767	0.850399	0.703613	0.657711	1533	1536
512	cy110_CD45neg_CD90neg_S97	-1.06407	ICR	-0.284757	Mel110	1.7566	0.478195	0	2.23573	1.50437	1.19498	0.792797	1236	1358
513	cy110_CD45neg_CD90neg_S98	-1.73016	ICR	-0.351458	Mel110	0	0.809826	0	0	0	0.161965	0.518317	1704	1713
514	cy129_CD45negCD90neg_S1	-1.05175	TN	-0.160842	Mel129pa	0	2.04054	0	2.30305	0	0.868718	0.712224	1450	1452
515	cy129_CD45negCD90neg_S14	-1.26674	TN	-0.109776	Mel129pa	0	0	0	0	0	0	0.441374	1809	1763
516	cy129_CD45negCD90neg_S15	-0.83179	TN	-0.200715	Mel129pa	2.89472	0	0	0	0	0.578944	0.417461	1590	1784
517	cy129_CD45negCD90neg_S18	-0.871779	TN	-0.00388085	Mel129pa	0	0	0	0	0	0	0.345542	1809	1832
518	cy129_CD45negCD90neg_S19	-1.00142	TN	-0.0545839	Mel129pa	0	0	0	0	0	0	0.409844	1809	1791
519	cy129_CD45negCD90neg_S2	-0.951022	TN	-0.18026	Mel129pa	0.181421	2.39259	0	0	0	0.514803	0.427461	1610	1771
520	cy129_CD45negCD90neg_S22	-0.891504	TN	-0.196948	Mel129pa	0.345964	1.04054	0	1.44996	2.43749	1.05479	0.709439	1338	1458
521	cy129_CD45negCD90neg_S23	-1.49779	TN	-0.0934192	Mel129pa	0	1.27441	0	0	0	0.254882	0.744527	1681	1414
522	cy129_CD45negCD90neg_S25	-0.0765242	TN	-0.119634	Mel129pa	1.95457	2.46258	0	3.40368	0	1.56416	0.672853	955	1511
523	cy129_CD45negCD90neg_S26	-0.985423	TN	0.0571238	Mel129pa	1.14209	0	0	0	0	0.228417	0.495743	1689	1727
524	cy129_CD45negCD90neg_S27	-0.844735	TN	-0.244999	Mel129pa	0	1.76171	0	0	0	0.352342	0.3215	1653	1843
525	cy129_CD45negCD90neg_S28	-1.1936	TN	-0.223352	Mel129pa	0	0	0	0	0	0	0.297368	1809	1850
526	cy129_CD45negCD90neg_S3	-1.31731	TN	-0.0705615	Mel129pa	0	1.68077	0	0	0	0.336155	0.666315	1659	1525
527	cy129_CD45negCD90neg_S32	-1.21388	TN	-0.106385	Mel129pa	0	0	0	0	1.53506	0.307012	0.556882	1668	1678
528	cy129_CD45negCD90neg_S39	-1.22695	TN	-0.223363	Mel129pa	0	0	0	0	0	0	0.345257	1809	1833
529	cy129_CD45negCD90neg_S4	-0.502713	TN	-0.230316	Mel129pa	0	3.67016	0	0	0	0.734032	0.28838	1520	1855
530	cy129_CD45negCD90neg_S41	-0.174608	TN	0.0280904	Mel129pa	1.98987	1.91609	0	0	4.06411	1.59401	0.856017	934	1276
531	cy129_CD45negCD90neg_S43	-1.07829	TN	-0.096386	Mel129pa	0	0	0	0	0	0	0.353253	1809	1824
532	cy129_CD45negCD90neg_S44	-0.910229	TN	-0.13774	Mel129pa	0	0	0	0	0	0	0.227878	1809	1869
533	cy129_CD45negCD90neg_S46	-1.71883	TN	-0.208711	Mel129pa	0.0840643	0	0	0	0.293959	0.0756046	0.603638	1719	1610
534	cy129_CD45negCD90neg_S47	-1.1993	TN	-0.149872	Mel129pa	0	0	0	0	0	0	0.378508	1809	1806
535	cy129_CD45negCD90neg_S53	-0.829432	TN	-0.253607	Mel129pa	0.0257376	0	0	2.13783	0	0.432714	0.267376	1631	1859
536	cy129_CD45negCD90neg_S54	-0.82643	TN	-0.0173158	Mel129pa	0.0299829	0.149259	0	3.84709	2.56755	1.31878	0.974792	1150	1066
537	cy129_CD45negCD90neg_S55	-1.1594	TN	-0.077484	Mel129pa	0	0	0	0	0	0	0.422365	1809	1779
538	cy129_CD45negCD90neg_S56	-0.131837	TN	-0.177291	Mel129pa	0	0	0	0	4.26739	0.853477	0.286459	1462	1856
539	cy129_CD45negCD90neg_S6	-1.12782	TN	0.0375758	Mel129pa	0	0	0	0	0	0	0.503017	1809	1724
540	cy129_CD45negCD90neg_S60	-1.28655	TN	-0.270015	Mel129pa	0.0440443	0	0	0	0	0.00880887	0.298841	1735	1849
541	cy129_CD45negCD90neg_S65	-1.16151	TN	-0.0290626	Mel129pa	0	1.10367	0	0	0	0.220733	0.593479	1692	1623
542	cy129_CD45negCD90neg_S68	-1.52329	TN	-0.148316	Mel129pa	0	0	0	0	0	0	0.493706	1809	1728
543	cy129_CD45negCD90neg_S7	-0.747169	TN	-0.162792	Mel129pa	0	3.23159	0	0	0	0.646317	0.420042	1565.5	1780
544	cy129_CD45negCD90neg_S70	-0.840352	TN	-0.0206019	Mel129pa	0	0	0	0	0	0	0.360319	1809	1820
545	cy129_CD45negCD90neg_S71	-1.24014	TN	-0.113942	Mel129pa	0	0	0	0	2.7148	0.542959	0.697235	1598	1483
546	cy129_CD45negCD90neg_S72	-1.2146	TN	-0.206813	Mel129pa	0	0	0	0	0	0	0.253424	1809	1862
547	cy129_CD45negCD90neg_S73	-1.51859	TN	-0.118242	Mel129pa	0.606916	0.515006	0	0	0	0.224384	0.852419	1691	1284
548	cy129_CD45negCD90neg_S75	-0.604864	TN	-0.132832	Mel129pa	0	3.06833	0	0	0	0.613665	0.400037	1574	1796
549	cy129_CD45negCD90neg_S76	-1.35391	TN	-0.100277	Mel129pa	0	0	0	0	0	0	0.491344	1809	1732
550	cy129_CD45negCD90neg_S77	-1.02544	TN	-0.243242	Mel129pa	0	0	0	0	0	0	0.216314	1809	1872
551	cy129_CD45negCD90neg_S78	-1.00262	TN	-0.214486	Mel129pa	0	0	0	0	0	0	0.203275	1809	1875
552	cy129_CD45negCD90neg_S79	-0.945296	TN	-0.067158	Mel129pa	0	0	0	0	0	0	0.350353	1809	1829
553	cy129_CD45negCD90neg_S8	-0.782016	TN	-0.0985739	Mel129pa	0	0	0	0	0	0	0.245538	1809	1864
554	cy129_CD45negCD90neg_S85	-0.624272	TN	-0.0456836	Mel129pa	0.589763	0	0.0745054	0	2.45523	0.623899	0.710407	1572	1456
555	cy129_CD45negCD90neg_S86	-1.46476	TN	-0.156006	Mel129pa	0.0579701	1.52356	0	0	0	0.316306	0.70103	1665	1476
556	cy129_CD45negCD90neg_S87	-1.31868	TN	-0.26383	Mel129pa	0	0	0	0	0	0	0.351431	1809	1828
557	cy129_CD45negCD90neg_S9	-0.451408	TN	0.0524539	Mel129pa	0	0	0	0	4.31607	0.863215	0.625596	1455	1575
558	cy129_CD45negCD90neg_S90	-1.30694	TN	-0.0908005	Mel129pa	1.32654	1.82782	0	0	0	0.630871	0.817102	1571	1334
559	cy129_CD45negCD90neg_S91	-0.413322	TN	-0.12272	Mel129pa	3.80126	0	0	0	0	0.760252	0.34312	1501.5	1834
560	cy129_CD45negCD90neg_S92	-0.341588	TN	-0.128122	Mel129pa	0.183963	3.46375	0	0	0	0.729543	0.362748	1522	1814
561	cy129PA_CD45neg_CD90neg_S103	-0.981449	TN	-0.274358	Mel129pa	0	0	0	0	0	0	0.152692	1809	1880
562	cy129PA_CD45neg_CD90neg_S105	-0.0492907	TN	-0.145472	Mel129pa	0	0	0	0	4.95917	0.991833	0.338788	1378	1836
563	cy129PA_CD45neg_CD90neg_S106	-0.339143	TN	-0.0593413	Mel129pa	0	0	0	1.74846	0	0.349692	0.259615	1654	1861
564	cy129PA_CD45neg_CD90neg_S108	-0.985347	TN	-0.0977223	Mel129pa	0	0	0	0	0	0	0.419154	1809	1781
565	cy129PA_CD45neg_CD90neg_S110	0.0580232	TN	-0.121459	Mel129pa	1.45681	3.21086	0	1.5787	1.28451	1.50617	0.558585	997	1675
566	cy129PA_CD45neg_CD90neg_S114	-0.811504	TN	-0.160745	Mel129pa	0	0	0	0	0	0	0.160189	1809	1878
567	cy129PA_CD45neg_CD90neg_S119	-0.485559	TN	-0.0234993	Mel129pa	0	0	0	0	0	0	0.210073	1809	1874
568	cy129PA_CD45neg_CD90neg_S122	-0.763486	TN	-0.231557	Mel129pa	0	0	0	0	0	0	0.149309	1809	1881
569	cy129PA_CD45neg_CD90neg_S123	-1.02041	TN	-0.113084	Mel129pa	0	0	0	0	0	0	0.332963	1809	1838
570	cy129PA_CD45neg_CD90neg_S125	-0.442963	TN	-0.267228	Mel129pa	0.78576	3.17041	0	0	3.5083	1.49289	0.616263	1002	1587
571	cy129PA_CD45neg_CD90neg_S126	-0.997777	TN	-0.189732	Mel129pa	0	0	0	0	0	0	0.234158	1809	1868
572	cy129PA_CD45neg_CD90neg_S127	-1.1418	TN	-0.145066	Mel129pa	0	0	0	0	0	0	0.335495	1809	1837
573	cy129PA_CD45neg_CD90neg_S128	0.279321	TN	-0.0909407	Mel129pa	0	0	0	0	6.27256	1.25451	0.347111	1200	1831
574	cy129PA_CD45neg_CD90neg_S129	-1.18538	TN	-0.0433902	Mel129pa	0	0	0	0	0	0	0.562902	1809	1672
575	cy129PA_CD45neg_CD90neg_S134	0.00785739	TN	-0.242162	Mel129pa	1.68437	0	0	3.48182	3.53182	1.7396	0.592068	832	1627
576	cy129PA_CD45neg_CD90neg_S136	-0.645659	TN	-0.0406107	Mel129pa	0	2.73617	0	0	0.271426	0.60152	0.6715	1577	1515
577	cy129PA_CD45neg_CD90neg_S137	-0.618436	TN	0.0164496	Mel129pa	0	0	0	0	0	0	0.327601	1809	1840
578	cy129PA_CD45neg_CD90neg_S138	-0.824735	TN	-0.117858	Mel129pa	0	0	0	0	0	0	0.240037	1809	1866
579	cy129PA_CD45neg_CD90neg_S140	-0.91175	TN	-0.00573317	Mel129pa	0	0	0	0	0	0	0.369643	1809	1810
580	cy129PA_CD45neg_CD90neg_S142	-0.466204	TN	-0.0583985	Mel129pa	0	0	0	0	0	0	0.190091	1809	1877
581	cy129PA_CD45neg_CD90neg_S144	-0.661968	TN	-0.100307	Mel129pa	0	0	0	0	0	0	0.201387	1809	1876
582	cy129PA_CD45neg_CD90neg_S149	0.318599	TN	-0.0735897	Mel129pa	5.83716	0	0	0	0	1.16743	0.309434	1252	1848
583	cy129PA_CD45neg_CD90neg_S150	-0.366874	TN	-0.226329	Mel129pa	2.44228	2.12532	0.619178	0	2.26424	1.4902	0.636771	1005	1560
584	cy129PA_CD45neg_CD90neg_S151	-1.44953	TN	-0.180751	Mel129pa	0	0	0	0	0	0	0.415265	1809	1788
585	cy129PA_CD45neg_CD90neg_S153	-0.940312	TN	-0.0367848	Mel129pa	0	0	0	0	0	0	0.324826	1809	1841
586	cy129PA_CD45neg_CD90neg_S154	-0.879714	TN	0.0209127	Mel129pa	0	0	0	0	0	0	0.417995	1809	1783
587	cy129PA_CD45neg_CD90neg_S161	-0.778451	TN	-0.174958	Mel129pa	0	0	0	0	0	0	0.241964	1809	1865
588	cy129PA_CD45neg_CD90neg_S162	-1.12751	TN	-0.00960379	Mel129pa	0	0	0	0	0	0	0.567838	1809	1660
589	cy129PA_CD45neg_CD90neg_S163	0.661117	TN	-0.344479	Mel129pa	0	2.89627	0	3.73173	4.38757	2.20311	0.352907	514	1825
590	cy129PA_CD45neg_CD90neg_S164	-0.85534	TN	-0.203245	Mel129pa	0	0	0	0	0	0	0.211442	1809	1873
591	cy129PA_CD45neg_CD90neg_S169	-0.118439	TN	-0.103791	Mel129pa	0	1.94636	0	0	3.88616	1.1665	0.590436	1254	1629
592	cy129PA_CD45neg_CD90neg_S171	-1.36193	TN	-0.239822	Mel129pa	0	0.583038	0	0	0	0.116608	0.412424	1711	1790
593	cy129PA_CD45neg_CD90neg_S172	-0.995075	TN	-0.0345662	Mel129pa	0	0	0	0	0	0	0.464831	1809	1748
594	cy129PA_CD45neg_CD90neg_S173	-0.896753	TN	-0.123905	Mel129pa	0	0	0	0	0	0	0.320375	1809	1845
595	cy129PA_CD45neg_CD90neg_S175	-1.03701	TN	-0.0777922	Mel129pa	0	0	0	0	0	0	0.393942	1809	1799
596	cy129PA_CD45neg_CD90neg_S181	-1.50142	TN	0.0177473	Mel129pa	0.348232	0.102994	0	0.932817	0	0.276809	0.823693	1675	1328
597	cy129PA_CD45neg_CD90neg_S182	-1.88611	TN	-0.0573906	Mel129pa	0	0	0	0	0	0	0.811588	1809	1343
598	cy129PA_CD45neg_CD90neg_S184	-0.717245	TN	-0.1345	Mel129pa	0	0	0	0	0	0	0.218064	1809	1871
599	cy129PA_CD45neg_CD90neg_S186	-1.31707	TN	-0.105609	Mel129pa	0	0	0	0	0	0	0.447986	1809	1760
600	cy129PA_CD45neg_CD90neg_S189	0.168162	TN	-0.0686407	Mel129pa	5.48819	0	0	0	0	1.09764	0.31536	1308	1846
601	cy129PA_CD45neg_CD90neg_S190	-0.981253	TN	-0.0470428	Mel129pa	0	0	0	0	0	0	0.370397	1809	1808
602	cy129PA_CD45neg_CD90neg_S191	-1.23969	TN	-0.0815988	Mel129pa	0	0	0	0	0	0	0.425484	1809	1777
603	cy129PA_CD45neg_CD90neg_S97	-0.654895	TN	-0.0949461	Mel129pa	1.43029	1.28688	0.92372	2.29631	0.524064	1.29225	0.852958	1177	1281
604	cy129PA_CD45neg_CD90neg_S98	-0.50646	TN	-0.149358	Mel129pa	3.75179	0	0	0	0	0.750357	0.42716	1508	1773
605	cy129PA_CD45neg_CD90neg_S99	-0.971562	TN	-0.072086	Mel129pa	0	0	0	0	0	0	0.568648	1809	1659
606	Cy71_CD45_A03_S483_comb	0.128241	TN	0.495514	Mel71	6.58843	0	0	3.07176	1.26963	2.18596	1.44955	527	221
607	Cy71_CD45_A04_S484_comb	0.410976	TN	0.196333	Mel71	5.07852	3.20727	0	3.12532	0	2.28222	1.02436	465	972
608	Cy71_CD45_A06_S486_comb	-0.0679845	TN	0.253812	Mel71	5.37271	2.62924	0	3.36205	0	2.2728	1.29141	469	442
609	Cy71_CD45_A07_S487_comb	1.0564	TN	1.10213	Mel71	6.74188	3.42586	0	4.87056	0	3.00766	1.97632	113	27
610	Cy71_CD45_A10_S490_comb	-0.1252	TN	0.257244	Mel71	4.82349	0	0	4.81558	0	1.92781	1.11735	697	797
611	Cy71_CD45_B01_S493_comb	-0.380466	TN	0.751931	Mel71	6.54807	0	0	0	0	1.30961	1.53811	1161	154
612	Cy71_CD45_B03_S495_comb	0.856702	TN	0.287299	Mel71	3.76182	4.24443	0	4.26409	1.52406	2.75888	1.14712	203	719
613	Cy71_CD45_B04_S496_comb	0.0743059	TN	0.334246	Mel71	6.57333	2.93282	0	0	0	1.90123	1.13517	715	752
614	Cy71_CD45_B05_S497_comb	-1.09507	TN	0.163337	Mel71	3.45773	0	0	0	2.09288	1.11012	1.1961	1296	625
615	Cy71_CD45_B06_S498_comb	-0.0455586	TN	0.647975	Mel71	5.06661	2.93979	0	0	0	1.60128	1.43873	931	234
616	Cy71_CD45_B09_S501_comb	-0.878811	TN	1.05001	Mel71	6.12658	0	0	0	0	1.22532	1.95598	1220	29
617	Cy71_CD45_B10_S502_comb	0.659766	TN	0.537653	Mel71	6.84922	0	0	4.12739	2.56218	2.70776	1.47672	229	195
618	Cy71_CD45_B11_S503_comb	-0.572801	TN	0.0722759	Mel71	3.86997	3.2756	0	0	0	1.42911	0.987478	1062	1044
619	Cy71_CD45_B12_S504_comb	0.688598	TN	0.610384	Mel71	6.29205	4.74006	0	0	0	2.20642	1.3265	509	389
620	Cy71_CD45_C02_S506_comb	-1.30112	TN	0.199694	Mel71	2.37323	0.559737	0	0	0	0.586593	0.989997	1587	1041
621	Cy71_CD45_C03_S507_comb	-0.130833	TN	0.160087	Mel71	4.18523	2.47949	0	2.50995	0	1.83493	1.03069	761	955
622	Cy71_CD45_C04_S508_comb	0.453425	TN	0.267411	Mel71	4.28281	3.21878	0	3.86037	0	2.27239	1.11827	470	791
623	Cy71_CD45_C07_S511_comb	-0.749466	TN	0.702761	Mel71	6.05152	0.632268	0	0	0	1.33676	1.66713	1132	97
624	Cy71_CD45_C09_S513_comb	0.0423075	TN	0.562274	Mel71	6.57344	3.54189	0	0	0	2.02306	1.52573	638	160
625	Cy71_CD45_C10_S514_comb	-1.24218	TN	0.0186954	Mel71	0	0	0	0	3.93301	0.786601	1.00419	1489.5	1015
626	Cy71_CD45_C12_S516_comb	-0.51366	TN	0.133733	Mel71	2.96125	3.08389	0	0	3.23036	1.8551	1.24334	751	531
627	Cy71_CD45_D01_S517_comb	0.776454	TN	0.499142	Mel71	6.29537	2.75788	1.53903	0	2.20257	2.55897	1.34681	289	352
628	Cy71_CD45_D04_S520_comb	0.194811	TN	0.321161	Mel71	6.09519	0	0	1.04754	0	1.42854	0.903672	1063	1195
629	Cy71_CD45_D06_S522_comb	-0.489676	TN	0.42353	Mel71	6.16569	1.04824	1.72072	0	0	1.78693	1.50756	796	170
630	Cy71_CD45_D08_S524_comb	-1.50284	TN	0.0483468	Mel71	0	0	0	1.39122	0.599318	0.398107	0.889441	1638	1222
631	Cy71_CD45_D09_S525_comb	0.0963907	TN	0.517268	Mel71	6.55089	0	1.13291	0	1.96569	1.9299	1.4118	696	258
632	Cy71_CD45_D11_S527_comb	-0.848682	TN	0.326738	Mel71	4.85967	0.697774	0	0	0	1.11149	1.25353	1295	504
633	Cy71_CD45_E02_S530_comb	0.643598	TN	0.445486	Mel71	4.61105	0	0	3.94711	3.72356	2.45634	1.31412	347	409
634	Cy71_CD45_E05_S533_comb	0.141468	TN	0.528445	Mel71	6.26273	3.60573	0	0	0	1.97369	1.33021	661	379
635	Cy71_CD45_E06_S534_comb	-0.804616	TN	0.0493308	Mel71	5.39698	0	0	0.577248	0	1.19485	0.943113	1237	1126
636	Cy71_CD45_E08_S536_comb	-1.13213	TN	0.0865319	Mel71	0	3.12085	0	0	0.390668	0.702303	0.950267	1534	1116
637	Cy71_CD45_E09_S537_comb	-0.770226	TN	-0.0792692	Mel71	2.28777	1.63599	0	0	2.23358	1.23147	0.8855	1216	1231
638	Cy71_CD45_E10_S538_comb	-0.357294	TN	0.339662	Mel71	5.50522	0	0	1.93055	0.619178	1.61099	1.20595	921	609
639	Cy71_CD45_E11_S539_comb	-0.372284	TN	0.283853	Mel71	4.54065	3.21148	0	0	0.427606	1.63595	1.16653	905	681
640	Cy71_CD45_E12_S540_comb	0.340183	TN	0.345952	Mel71	5.82355	0.621993	0	4.52795	0	2.1947	1.17569	519	666
641	Cy71_CD45_F01_S541_comb	-1.76767	TN	0.09086	Mel71	0	0	0	0	0	0	0.902855	1809	1196
642	Cy71_CD45_F02_S542_comb	0.124699	TN	0.76408	Mel71	5.67793	0	0	3.03333	0	1.74225	1.49389	830	184
643	Cy71_CD45_F05_S545_comb	-0.0171003	TN	0.32019	Mel71	5.38443	0	0	3.44361	0	1.76561	1.19447	813	630
644	Cy71_CD45_F06_S546_comb	0.0218995	TN	0.339596	Mel71	6.05567	2.71105	0	0.978196	0	1.94898	1.21041	682	600
645	Cy71_CD45_F07_S547_comb	0.617901	TN	0.198953	Mel71	4.97154	0	0	3.9619	3.55275	2.49724	1.04055	318	935
646	Cy71_CD45_F08_S548_comb	-1.3351	TN	0.177223	Mel71	3.17473	0	0	0	0	0.634945	1.08732	1569	855
647	Cy71_CD45_F10_S550_comb	0.398114	TN	0.290653	Mel71	6.12767	2.45523	0	0.835116	3.2043	2.52446	1.31244	304	411
648	Cy71_CD45_F11_S551_comb	-1.57244	TN	0.233868	Mel71	0	0	0	0	0	0	0.914912	1809	1175
649	Cy71_CD45_G01_S553_comb	2.30811	TN	0.297332	Mel71	4.53705	5.3681	0	0	6.67313	3.31566	0.87719	50	1242
650	Cy71_CD45_G02_S554_comb	-0.220238	TN	0.280185	Mel71	4.60709	3.26664	0	0	0	1.57475	1.07447	947	881
651	Cy71_CD45_G03_S555_comb	-0.503722	TN	0.564165	Mel71	6.12992	0	0	1.71458	0	1.5689	1.50978	951	168
652	Cy71_CD45_G05_S557_comb	-0.788816	TN	0.206487	Mel71	3.1177	2.86928	0	0	0	1.19739	1.19369	1235	633
653	Cy71_CD45_G08_S560_comb	0.0280353	TN	0.555466	Mel71	7.23477	0	0	0	2.976	2.04215	1.45751	624	215
654	Cy71_CD45_G09_S561_comb	-0.154843	TN	0.969757	Mel71	5.90804	2.33027	0	0	0	1.64766	1.81797	897	45
655	Cy71_CD45_G11_S563_comb	-2.09553	TN	-0.0890734	Mel71	0	0	0	0	0	0	0.891292	1809	1218
656	Cy71_CD45_G12_S564_comb	-1.22017	TN	0.16003	Mel71	0	0.442545	0	0	1.81065	0.450639	0.921499	1627	1159
657	Cy71_CD45_H01_S565_comb	0.294347	TN	1.1353	Mel71	7.22909	0	0	0	3.4572	2.13726	1.88177	566	37
658	Cy71_CD45_H02_S566_comb	-0.477002	TN	0.241801	Mel71	5.77716	0	0	1.1865	0	1.39273	1.09436	1091	844
659	Cy71_CD45_H03_S663_comb	-1.01827	TN	0.100328	Mel71	0	0	0	0	0	0	0.526641	1809	1703
660	Cy71_CD45_H04_S568_comb	-0.828681	TN	0.0456429	Mel71	4.29543	1.76043	0	0.664483	0.638769	1.47182	1.10535	1017	820
661	Cy71_CD45_H06_S570_comb	0.0153928	TN	0.447016	Mel71	3.14421	0	0	3.33942	2.79577	1.85588	1.30719	750	424
662	Cy71_CD45_H07_S571_comb	-1.18055	TN	-0.0279998	Mel71	0	0	0	0	0	0	0.632544	1809	1566
663	Cy71_CD45_H08_S572_comb	-0.287186	TN	0.524767	Mel71	5.67469	0	0	0	3.32984	1.80091	1.44418	789	227
664	Cy71_CD45_H10_S574_comb	-0.71267	TN	0.135583	Mel71	4.70681	0	0	1.17632	0	1.17663	1.04135	1250	933
665	Cy71_CD45_H11_S575_comb	-1.16715	TN	0.0614882	Mel71	0	0	0	4.35276	0	0.870552	1.0273	1448	963
666	Cy71_CD45_H12_S576_comb	-0.0523164	TN	0.42334	Mel71	4.34263	0	0	4.39678	0	1.74788	1.21882	826	587
667	Cy71_CD45_H12_S672_comb	0.558168	TN	0.487915	Mel71	6.46187	0	0	0.0524159	3.13898	1.93065	1.10955	694	809
668	cy78_CD45_neg_1_A03_S483_comb	-0.843186	ICR	-0.0702526	Mel78	2.7822	0.427606	0.991318	1.53157	1.58592	1.46372	1.00549	1034	1010
669	cy78_CD45_neg_1_A04_S484_comb	-0.637615	ICR	0.544025	Mel78	5.11283	0.201634	0	0	3.45365	1.75362	1.68145	823	85
670	cy78_CD45_neg_1_A05_S485_comb	0.577353	ICR	0.16548	Mel78	5.87936	2.69599	2.10635	0	3.2857	2.79348	1.20874	189	602
671	cy78_CD45_neg_1_A06_S486_comb	0.323626	ICR	0.47249	Mel78	5.99295	2.7148	2.04054	1.11437	1.51096	2.67472	1.64417	243	102
672	cy78_CD45_neg_1_A11_S491_comb	-0.477579	ICR	0.123428	Mel78	4.01275	1.43936	1.58688	0.857583	0	1.57931	1.0862	944	859
673	cy78_CD45_neg_1_B02_S494_comb	0.556872	ICR	0.351496	Mel78	5.539	1.97929	0.70044	1.86711	4.12135	2.84144	1.4595	161	214
674	cy78_CD45_neg_1_B04_S496_comb	0.38548	ICR	-0.0767676	Mel78	4.19826	1.10165	2.1273	2.21506	3.56365	2.64118	1.02478	257	968
675	cy78_CD45_neg_1_B06_S498_comb	-0.125701	ICR	-0.0346705	Mel78	3.09812	2.70133	0	2.61777	2.66038	2.21552	1.06846	506	897
676	cy78_CD45_neg_1_B08_S500_comb	-1.1395	ICR	0.235035	Mel78	3.93376	1.39506	0.766383	0	0	1.21904	1.32259	1222	392
677	cy78_CD45_neg_1_B11_S503_comb	0.568095	ICR	0.191104	Mel78	4.86245	2.4098	0.874994	2.78639	2.8514	2.75701	1.25352	204	505
678	cy78_CD45_neg_1_B12_S504_comb	-0.321245	ICR	0.244491	Mel78	4.39417	2.27292	0	2.35811	1.83794	2.17263	1.43641	539	237
679	cy78_CD45_neg_1_C01_S505_comb	0.198691	ICR	0.57811	Mel78	7.38433	0	0	3.31817	0	2.1405	1.52089	564	162
680	cy78_CD45_neg_1_C02_S506_comb	-0.34012	ICR	0.94771	Mel78	6.92117	0	0	0	0	1.38423	1.81435	1100	46
681	cy78_CD45_neg_1_C03_S507_comb	-1.02017	ICR	-0.0721088	Mel78	0	0	0	3.50526	1.74373	1.0498	0.8856	1342	1230
682	cy78_CD45_neg_1_C04_S508_comb	1.1829	ICR	-0.0194493	Mel78	3.7505	2.21847	0	5.71394	4.29381	3.19535	0.980336	70	1056
683	cy78_CD45_neg_1_C05_S509_comb	-0.542865	ICR	0.189265	Mel78	3.93923	2.88538	0	1.32711	0	1.63034	1.20585	910	610
684	cy78_CD45_neg_1_C06_S510_comb	0.0592632	ICR	0.231877	Mel78	4.123	1.22033	1.53903	0	3.24519	2.02551	1.16478	636	687
685	cy78_CD45_neg_1_C07_S511_comb	-0.115085	ICR	-0.00208359	Mel78	1.91571	2.80735	0	3.1884	2.69755	2.1218	1.10238	575	827
686	cy78_CD45_neg_1_C10_S514_comb	-0.694089	ICR	-0.0768194	Mel78	3.13422	0.993493	1.72857	0	1.7229	1.51584	0.949452	989	1117
687	cy78_CD45_neg_1_D01_S517_comb	0.0788123	ICR	0.581854	Mel78	5.16076	1.63552	2.59264	0	2.60027	2.39784	1.67946	386	88
688	cy78_CD45_neg_1_D04_S520_comb	-0.156672	ICR	0.0977257	Mel78	4.17081	2.45943	0.313826	2.03527	1.90958	2.17778	1.24385	536	530
689	cy78_CD45_neg_1_D05_S521_comb	-0.619686	ICR	-0.0868254	Mel78	3.34241	2.8518	0	0	0.393965	1.31764	0.845633	1152	1300
690	cy78_CD45_neg_1_D06_S522_comb	-0.829809	ICR	0.00128512	Mel78	4.36793	2.28983	0	0	0.613532	1.45426	1.09994	1040	833
691	cy78_CD45_neg_1_D07_S523_comb	0.13079	ICR	0.252893	Mel78	5.7727	2.01293	0	2.40708	2.77821	2.59418	1.41871	277	252
692	cy78_CD45_neg_1_D09_S525_comb	-0.504482	ICR	0.0725206	Mel78	0.22404	1.71809	0	3.11553	3.58002	1.72754	1.09767	841	837
693	cy78_CD45_neg_1_D12_S528_comb	-0.199877	ICR	-0.0824557	Mel78	3.6722	2.45312	0.279768	2.65099	1.98696	2.20861	1.03737	508	941
694	cy78_CD45_neg_1_E02_S530_comb	-0.464748	ICR	-0.143775	Mel78	0	1.79286	1.03984	2.851	2.79119	1.69498	0.882907	863	1234
695	cy78_CD45_neg_1_E03_S531_comb	-0.566705	ICR	0.0572954	Mel78	3.41156	0	0.439357	0	0	0.770184	0.780753	1496	1378
696	cy78_CD45_neg_1_E07_S535_comb	0.159537	ICR	0.099641	Mel78	3.44294	2.85579	0	1.96938	3.59872	2.37337	1.19676	403	623
697	cy78_CD45_neg_1_E09_S537_comb	-0.477614	ICR	0.426715	Mel78	4.37934	3.61235	0	0	0.753605	1.74906	1.54863	825	148
698	cy78_CD45_neg_1_F02_S542_comb	0.600992	ICR	0.315271	Mel78	6.10999	1.30217	0	4.31947	2.64916	2.87616	1.44718	147	224
699	cy78_CD45_neg_1_F05_S545_comb	-0.607936	ICR	-0.0890379	Mel78	0	3.06747	0	2.72028	0	1.15755	0.727176	1260	1437
700	cy78_CD45_neg_1_F06_S546_comb	-0.822278	ICR	-0.180924	Mel78	4.0982	1.07451	0	2.07793	0	1.45013	0.880745	1044	1240
701	cy78_CD45_neg_1_F07_S547_comb	-0.791778	ICR	-0.129181	Mel78	0.83754	2.32682	0.970854	0	2.03386	1.23382	0.848695	1215	1294
702	cy78_CD45_neg_1_F08_S548_comb	-0.503833	ICR	-0.0603095	Mel78	3.52682	0	0	0	1.53854	1.01307	0.75048	1367	1409
703	cy78_CD45_neg_1_F10_S550_comb	0.790857	ICR	0.447954	Mel78	5.34433	3.14535	0	3.27947	4.50722	3.25528	1.68161	62	84
704	cy78_CD45_neg_1_F11_S551_comb	-0.373484	ICR	-0.194492	Mel78	2.17824	2.6311	0	3.37782	0	1.63743	0.791708	903	1362
705	cy78_CD45_neg_1_G01_S553_comb	-0.286932	ICR	0.152582	Mel78	3.91437	0.75873	0	2.3488	3.0229	2.00896	1.28238	645	450
706	cy78_CD45_neg_1_G02_S554_comb	-0.327145	ICR	0.695761	Mel78	5.77608	0	0	0	3.04037	1.76329	1.68123	814	86
707	cy78_CD45_neg_1_G04_S556_comb	-1.17909	ICR	0.0386955	Mel78	4.1071	0.707525	0	0.505891	0.848798	1.23386	1.19672	1214	624
708	cy78_CD45_neg_1_G05_S557_comb	0.0574045	ICR	0.147789	Mel78	5.00324	2.44705	0	4.10047	1.00648	2.51145	1.35251	307	346
709	cy78_CD45_neg_1_G12_S564_comb	0.511713	ICR	0.181	Mel78	4.85649	1.78576	0	2.14991	4.28162	2.61476	1.20141	270	615
710	cy78_CD45_neg_1_H01_S565_comb	0.747819	ICR	0.219657	Mel78	5.44354	2.30859	1.43616	2.63017	3.35036	3.03376	1.33702	107	364
711	cy78_CD45_neg_1_H02_S566_comb	-0.0543064	ICR	0.251725	Mel78	4.62404	2.82416	0.225275	0	3.6748	2.26965	1.35975	471	338
712	cy78_CD45_neg_1_H03_S567_comb	0.21158	ICR	0.324683	Mel78	5.05797	2.73617	0	0	3.91571	2.34197	1.3389	422	362
713	cy78_CD45_neg_1_H04_S568_comb	-0.459623	ICR	-0.000334707	Mel78	2.83754	0	2.18587	0.738984	1.18523	1.38952	0.888131	1094	1227
714	cy78_CD45_neg_1_H05_S569_comb	-0.37116	ICR	0.0496533	Mel78	1.10635	2.05832	0	0	0	0.632933	0.520471	1570	1709
715	cy78_CD45_neg_1_H07_S571_comb	0.377905	ICR	0.0237658	Mel78	3.62352	2.74136	0.799916	4.90067	0	2.41309	1.00303	376	1017
716	cy78_CD45_neg_1_H08_S572_comb	0.77618	ICR	0.0467318	Mel78	3.48427	2.85997	1.7229	0	4.54257	2.52194	0.863289	305	1262
717	cy78_CD45_neg_1_H10_S574_comb	-0.157297	ICR	0.121701	Mel78	4.74534	3.05207	0	0	3.52932	2.26535	1.27331	473	469
718	cy78_CD45_neg_1_H12_S576_comb	-0.0149977	ICR	0.249995	Mel78	4.28222	1.96347	0.967169	2.68549	3.05085	2.58984	1.58623	278	125
719	cy78_CD45_neg_2_A05_S581_comb	0.669507	ICR	-0.0246958	Mel78	5.17453	0	0	3.85629	4.18166	2.64249	0.893554	256	1210
720	cy78_CD45_neg_2_A10_S586_comb	-1.62354	ICR	0.29378	Mel78	0	0.687956	1.85917	0.986957	0.767231	0.860264	1.54283	1456	153
721	cy78_CD45_neg_2_A12_S588_comb	-0.109266	ICR	0.167857	Mel78	3.87106	2.104	0.201634	2.22219	3.30451	2.34068	1.37663	424	314
722	cy78_CD45_neg_2_B05_S593_comb	0.32348	ICR	0.0665864	Mel78	4.87475	1.11036	2.33942	3.48954	1.47197	2.65721	1.22364	251	579
723	cy78_CD45_neg_2_B07_S595_comb	-0.680543	ICR	-0.137408	Mel78	0	3.41495	0	0	0	0.682989	0.535414	1545	1693
724	cy78_CD45_neg_2_B08_S596_comb	0.68119	ICR	0.113644	Mel78	6.68608	2.43536	1.74028	0	3.32337	2.83702	1.20396	164	613
725	cy78_CD45_neg_2_B10_S598_comb	-0.306206	ICR	0.0782626	Mel78	4.66152	1.04614	0	2.44493	2.19188	2.06889	1.23246	604	554
726	cy78_CD45_neg_2_B11_S599_comb	-0.370238	ICR	-0.162731	Mel78	0	0	0	0	3.47197	0.694394	0.444587	1538	1762
727	cy78_CD45_neg_2_C05_S605_comb	0.237196	ICR	0.124163	Mel78	4.59144	2.06488	0	0	3.42371	2.01601	1.00156	641	1020
728	cy78_CD45_neg_2_C06_S606_comb	-0.268251	ICR	0.0813427	Mel78	4.74529	1.94373	0	0	0	1.3378	0.826629	1131	1321
729	cy78_CD45_neg_2_C07_S607_comb	-1.04015	ICR	0.0632236	Mel78	0.68437	1.69599	0	2.58063	2.66585	1.52537	1.32136	983	395
730	cy78_CD45_neg_2_C08_S608_comb	0.191352	ICR	0.652791	Mel78	0	4.46871	0	5.00773	0	1.89529	1.50331	721	176
731	cy78_CD45_neg_3_A03_S675_comb	0.293656	ICR	0.189643	Mel78	5.41254	0	1.71545	3.96236	0	2.21807	1.09698	504	838
732	cy78_CD45_neg_3_A04_S676_comb	-0.541699	ICR	0.0549518	Mel78	5.00971	1.27381	0.538041	0	1.68077	1.70047	1.12755	856	769
733	cy78_CD45_neg_3_A05_S677_comb	-0.704948	ICR	0.227147	Mel78	3.56742	2.76914	0.869477	0	1.8504	1.81129	1.46682	780	204
734	cy78_CD45_neg_3_A06_S678_comb	-0.0391943	ICR	0.486538	Mel78	4.93857	0	0	4.71381	0	1.93047	1.39702	695	281
735	cy78_CD45_neg_3_A07_S679_comb	0.323644	ICR	0.292094	Mel78	5.33528	1.48285	0	3.04998	4.24039	2.8217	1.46194	175	212
736	cy78_CD45_neg_3_A08_S680_comb	-0.297115	ICR	0.0880852	Mel78	1.02715	2.9631	1.11969	2.23082	3.29219	2.12659	1.19514	573	628
737	cy78_CD45_neg_3_A09_S681_comb	-0.61269	ICR	0.328618	Mel78	4.2919	2.02609	0	0	2.58496	1.78059	1.46468	802	208
738	cy78_CD45_neg_3_A10_S682_comb	-0.373239	ICR	0.113084	Mel78	3.82944	0	0.358396	4.01382	1.02219	1.84477	1.21301	755	595
739	cy78_CD45_neg_3_A11_S683_comb	-0.11374	ICR	-0.0844829	Mel78	3.66266	2.50411	0	2.28036	2.43536	2.1765	0.999532	537	1022
740	cy78_CD45_neg_3_A12_S684_comb	-1.03797	ICR	0.0497392	Mel78	3.47223	0.909197	0	0	1.66948	1.21018	1.08377	1229	863
741	cy78_CD45_neg_3_B01_S685_comb	-0.29312	ICR	0.158841	Mel78	4.3215	2.71282	0	0	2.89375	1.98561	1.26642	651	481
742	cy78_CD45_neg_3_B02_S686_comb	1.53143	ICR	0.507782	Mel78	6.324	3.00252	3.52369	3.24914	3.45969	3.91181	1.67802	10	90
743	cy78_CD45_neg_3_B03_S687_comb	-1.0707	ICR	0.150156	Mel78	0	0	0	3.76713	0	0.753425	1.01009	1507	1001
744	cy78_CD45_neg_3_B04_S688_comb	-0.904536	ICR	0.0849021	Mel78	3.44308	2.28688	0	0	0	1.14599	1.08125	1269	869
745	cy78_CD45_neg_3_B05_S689_comb	0.353817	ICR	-0.0706896	Mel78	3.23097	2.26454	0.423309	2.76277	3.65317	2.46695	0.975271	342	1065
746	cy78_CD45_neg_3_B08_S692_comb	0.313481	ICR	0.489932	Mel78	5.11803	4.64731	0	0.477159	1.8536	2.41922	1.49268	373	186
747	cy78_CD45_neg_3_B10_S694_comb	0.417965	ICR	0.72029	Mel78	6.80968	0.705757	2.83026	0	1.81476	2.43209	1.75884	366	59
748	cy78_CD45_neg_3_B11_S695_comb	-0.74368	ICR	0.165353	Mel78	3.71732	0	0	0.215368	4.10995	1.60853	1.22231	922	582
749	cy78_CD45_neg_3_C01_S697_comb	-0.611292	ICR	0.218635	Mel78	3.46087	0.751035	0.100305	3.04002	0	1.47045	1.18875	1019	641
750	cy78_CD45_neg_3_C03_S699_comb	0.675348	ICR	0.361657	Mel78	6.57427	3.79587	1.58111	0	0.910733	2.5724	1.30547	285	427
751	cy78_CD45_neg_3_C04_S700_comb	-0.584274	ICR	0.0367113	Mel78	0.667211	2.58015	0.205393	0	3.60975	1.4125	1.00522	1075	1012
752	cy78_CD45_neg_3_C09_S705_comb	-0.98596	ICR	0.23604	Mel78	4.2721	0	0	2.43296	0	1.34101	1.31431	1128	407
753	cy78_CD45_neg_3_C10_S706_comb	0.195812	ICR	0.384453	Mel78	6.2624	2.76956	0	0	3.23741	2.45387	1.44796	348	223
754	cy78_CD45_neg_3_D01_S709_comb	-1.57358	ICR	0.172132	Mel78	0.467801	0.0976108	0	0	2.90593	0.694268	1.23911	1539	541
755	cy78_CD45_neg_3_D02_S710_comb	-0.877284	ICR	0.0498282	Mel78	0	0	0	0	4.35628	0.871257	0.890096	1447	1219
756	cy78_CD45_neg_3_D04_S712_comb	-0.0757158	ICR	0.0870147	Mel78	3.54918	3.69499	0	2.80839	1.97269	2.40505	1.25494	381	501
757	cy78_CD45_neg_3_D06_S714_comb	-0.718449	ICR	-0.0241857	Mel78	5.41691	0.85599	0	0	1.52907	1.56039	1.10544	959	819
758	cy78_CD45_neg_3_D07_S715_comb	-1.3377	ICR	-0.000779696	Mel78	3.38225	0	0	0	0.233888	0.723228	0.982249	1524	1051
759	cy78_CD45_neg_3_D08_S716_comb	-0.0990641	ICR	0.224542	Mel78	5.29763	2.51828	2.6487	0	0.38405	2.16973	1.3189	543	398
760	cy78_CD45_neg_3_D09_S717_comb	0.0487694	ICR	0.0773841	Mel78	3.01899	0	0	0	3.81701	1.3672	0.857455	1115	1273
761	cy78_CD45_neg_3_D10_S718_comb	1.36906	ICR	-0.101616	Mel78	5.12035	4.68896	0	3.99639	2.52482	3.2661	0.822339	57	1330
762	cy78_CD45_neg_3_D11_S719_comb	0.572232	ICR	0.15549	Mel78	3.60668	3.52519	0	4.42854	0.771463	2.46638	1.07494	343	880
763	cy78_CD45_neg_3_E02_S722_comb	0.245821	ICR	0.454372	Mel78	5.5598	2.65237	0.551885	0	4.36057	2.62493	1.60034	263	117
764	cy78_CD45_neg_3_E04_S724_comb	0.147702	ICR	-0.185158	Mel78	4.48143	3.85709	1.45996	2.21195	0.823749	2.56683	0.966622	287	1087
765	cy78_CD45_neg_3_E05_S725_comb	0.466091	ICR	0.0014095	Mel78	6.94241	3.64801	0	0	0	2.11808	0.760618	581	1398
766	cy78_CD45_neg_3_E06_S726_comb	0.327366	ICR	0.699996	Mel78	5.5029	1.76553	0	0	3.15575	2.08484	1.53633	596	156
767	cy78_CD45_neg_3_E07_S727_comb	0.164404	ICR	0.800471	Mel78	6.74919	0	0	0	4.80199	2.31023	1.76656	449	58
768	cy78_CD45_neg_3_E10_S730_comb	-0.275702	ICR	0.356752	Mel78	5.70002	3.08882	0	0	0	1.75777	1.36431	821	330
769	cy78_CD45_neg_3_F08_S740_comb	0.207214	ICR	0.464293	Mel78	5.78996	1.73205	0	4.17257	0.987685	2.53645	1.50976	297	169
770	cy78_CD45_neg_3_F09_S741_comb	0.647546	ICR	0.0785556	Mel78	4.47002	2.96347	2.08712	3.48478	0	2.60108	1.01155	275	996
771	cy78_CD45_neg_3_F10_S742_comb	0.0397987	ICR	0.0980835	Mel78	3.75531	2.09592	0	2.80756	2.84659	2.30108	1.15169	455	711
772	cy78_CD45_neg_3_F11_S743_comb	-0.0559418	ICR	0.0595772	Mel78	3.4593	1.24853	0	2.57821	2.77631	2.01247	1.05961	643	907
773	cy78_CD45_neg_3_F12_S744_comb	0.343261	ICR	0.186087	Mel78	4.24686	3.08508	0	2.61565	4.04562	2.79864	1.36691	185	323
774	cy78_CD45_neg_3_G02_S746_comb	0.193641	ICR	0.193627	Mel78	4.33407	0	0.865523	3.88801	2.93565	2.40465	1.24477	382	527
775	cy78_CD45_neg_3_G03_S747_comb	-0.444818	ICR	0.000844025	Mel78	0	0	0	1.76469	2.97306	0.947549	0.624259	1407	1576
776	cy78_CD45_neg_3_G06_S750_comb	-0.53743	ICR	0.0752848	Mel78	4.22682	1.99711	0	0.306845	3.07895	1.92195	1.17092	700	671
777	cy78_CD45_neg_3_G07_S751_comb	-0.0301896	ICR	0.0249236	Mel78	0	2.86334	2.12135	0.537048	3.65638	1.83562	0.909905	759	1184
778	cy78_CD45_neg_3_G08_S752_comb	1.10477	ICR	0.629859	Mel78	6.3502	0	0	4.67931	2.93734	2.79337	1.47289	190	199
779	cy78_CD45_neg_3_G09_S753_comb	0.258933	ICR	0.213526	Mel78	5.9542	2.7379	0	0	3.1606	2.37054	1.26408	404	486
780	cy78_CD45_neg_3_G10_S754_comb	0.831735	ICR	-0.0354241	Mel78	4.88284	3.00468	2.80509	0	3.22311	2.78314	0.932738	195	1137
781	cy78_CD45_neg_3_G11_S755_comb	0.276102	ICR	0.162705	Mel78	3.83259	2.70399	0.885965	3.72738	1.61542	2.55307	1.25773	291	497
782	cy78_CD45_neg_3_G12_S756_comb	-0.341168	ICR	0.228747	Mel78	5.45124	0	0	3.68852	0	1.82795	1.23706	767	546
783	cy78_CD45_neg_3_H02_S758_comb	-1.73707	ICR	-0.0718764	Mel78	0	1.08474	0	0	0.902267	0.397402	0.948565	1639	1119
784	cy78_CD45_neg_3_H04_S760_comb	-0.130963	ICR	-0.0482536	Mel78	3.64685	3.7277	0	0	0	1.47491	0.907199	1016	1189
785	cy78_CD45_neg_3_H06_S762_comb	-0.486706	ICR	0.0145721	Mel78	3.0365	1.96236	0	0	3.81486	1.76275	1.07213	815	888
786	cy78_CD45_neg_3_H08_S764_comb	0.450246	ICR	0.279057	Mel78	5.75012	2.15186	0.97966	2.62597	2.42761	2.78704	1.40792	192	263
787	cy78_CD45_neg_3_H09_S765_comb	0.307749	ICR	-0.0612579	Mel78	3.58244	2.63204	0	3.16655	2.98368	2.47294	1.03711	338	943
788	cy79_p1_CD45_neg_PDL1_neg_AS_C4_R1_A02_S98_comb	0.443776	TN	0.572404	Mel79	5.62436	1.76001	0	3.45154	2.94167	2.75552	1.66737	207	96
789	cy79_p1_CD45_neg_PDL1_neg_AS_C4_R1_A04_S100_comb	0.858271	TN	0.419747	Mel79	3.82242	0	0	5.16844	3.39383	2.47694	1.25024	334	511
790	cy79_p1_CD45_neg_PDL1_neg_AS_C4_R1_A05_S101_comb	1.70788	TN	0.554395	Mel79	6.4813	3.58232	0	4.06566	4.99118	3.82409	1.62753	11	107
791	cy79_p1_CD45_neg_PDL1_neg_AS_C4_R1_A08_S104_comb	1.86914	TN	0.438096	Mel79	4.96338	3.02751	3.07073	3.97343	4.7867	3.96435	1.39139	8	288
792	cy79_p1_CD45_neg_PDL1_neg_AS_C4_R1_A09_S105_comb	1.23042	TN	0.386372	Mel79	4.74905	4.04544	3.92571	0	4.37608	3.41926	1.39155	40	287
793	cy79_p1_CD45_neg_PDL1_neg_AS_C4_R1_A10_S106_comb	0.129681	TN	0.17156	Mel79	3.5218	3.39808	0	0	3.8477	2.15352	1.16663	554	680
794	cy79_p1_CD45_neg_PDL1_neg_AS_C4_R1_A12_S108_comb	1.0447	TN	0.221667	Mel79	5.0892	0	3.91667	0	4.79738	2.76065	0.991719	202	1035
795	cy79_p1_CD45_neg_PDL1_neg_AS_C4_R1_B01_S109_comb	-0.923366	TN	0.236806	Mel79	1.2756	2.49774	0	1.53456	0	1.06158	1.18181	1332	657
796	cy79_p1_CD45_neg_PDL1_neg_AS_C4_R1_B02_S110_comb	0.775996	TN	0.530057	Mel79	6.31918	0	0	4.12573	4.68611	3.02621	1.59395	109	120
797	cy79_p1_CD45_neg_PDL1_neg_AS_C4_R1_B03_S111_comb	-0.241894	TN	0.691309	Mel79	6.10534	0	0	0	2.90593	1.80225	1.55011	787	147
798	cy79_p1_CD45_neg_PDL1_neg_AS_C4_R1_B04_S112_comb	0.959056	TN	0.359158	Mel79	5.24823	2.79929	0	3.16944	4.32445	3.10828	1.35191	92	347
799	cy79_p1_CD45_neg_PDL1_neg_AS_C4_R1_B05_S113_comb	1.14355	TN	0.509814	Mel79	4.11437	2.32337	0	5.37208	3.82161	3.12629	1.4299	89	242
800	cy79_p1_CD45_neg_PDL1_neg_AS_C4_R1_B06_S114_comb	-0.812465	TN	0.32336	Mel79	0	0	0	3.07998	3.42774	1.30154	1.36088	1171	335
801	cy79_p1_CD45_neg_PDL1_neg_AS_C4_R1_B07_S115_comb	0.53144	TN	0.378295	Mel79	5.18166	0	0	4.0867	4.70083	2.79384	1.46218	188	210
802	cy79_p1_CD45_neg_PDL1_neg_AS_C4_R1_B09_S117_comb	1.06246	TN	0.244033	Mel79	3.82161	3.34028	0	3.75393	4.63128	3.10942	1.2296	91	562
803	cy79_p1_CD45_neg_PDL1_neg_AS_C4_R1_B10_S118_comb	0.931225	TN	0.410309	Mel79	5.45694	3.63691	0	0	5.59768	2.93831	1.38738	121	296
804	cy79_p1_CD45_neg_PDL1_neg_AS_C4_R1_B11_S119_comb	-1.84001	TN	0.141256	Mel79	0	0	0	0	0	0	0.970369	1809	1077
805	cy79_p1_CD45_neg_PDL1_neg_AS_C4_R1_C01_S121_comb	0.104995	TN	0.413043	Mel79	4.92172	0	0	3.51576	1.80157	2.04781	1.3509	620	349
806	cy79_p1_CD45_neg_PDL1_neg_AS_C4_R1_C03_S123_comb	0.367135	TN	0.297844	Mel79	4.82191	3.77768	0	0	2.63923	2.24777	1.22223	486	583
807	cy79_p1_CD45_neg_PDL1_neg_AS_C4_R1_C04_S124_comb	-0.191615	TN	0.33726	Mel79	2.53879	0.726831	0	0	4.67112	1.58735	1.21094	941	598
808	cy79_p1_CD45_neg_PDL1_neg_AS_C4_R1_C05_S125_comb	0.844625	TN	0.389791	Mel79	4.52218	3.49685	0	3.54164	1.8213	2.67639	1.2945	241	436
809	cy79_p1_CD45_neg_PDL1_neg_AS_C4_R1_C06_S126_comb	0.860146	TN	0.447709	Mel79	5.29646	0	1.22095	2.97563	4.43956	2.78652	1.4177	193	253
810	cy79_p1_CD45_neg_PDL1_neg_AS_C4_R1_C07_S127_comb	0.536463	TN	0.438108	Mel79	6.22614	0.702214	0	4.28939	1.30568	2.50469	1.41609	311	254
811	cy79_p1_CD45_neg_PDL1_neg_AS_C4_R1_C08_S128_comb	0.16514	TN	0.300976	Mel79	5.7547	1.59216	0	0	3.58388	2.18615	1.27806	526	461
812	cy79_p1_CD45_neg_PDL1_neg_AS_C4_R1_C09_S129_comb	0.510022	TN	0.435245	Mel79	3.70155	1.81352	0	4.19747	3.92172	2.72685	1.51472	220	166
813	cy79_p1_CD45_neg_PDL1_neg_AS_C4_R1_C10_S130_comb	0.742562	TN	0.394738	Mel79	4.44811	1.56852	0	4.34277	3.55053	2.78199	1.42453	196	248
814	cy79_p1_CD45_neg_PDL1_neg_AS_C4_R1_C11_S131_comb	-0.22308	TN	0.363957	Mel79	1.75958	2.47301	0	0	4.26341	1.6992	1.27846	858	460
815	cy79_p1_CD45_neg_PDL1_neg_AS_C4_R1_C12_S132_comb	0.0480254	TN	0.373933	Mel79	0	2.60502	0	2.8528	3.89084	1.86973	1.27997	741	455
816	cy79_p1_CD45_neg_PDL1_neg_AS_C4_R1_D01_S133_comb	0.0363958	TN	0.241082	Mel79	4.09128	0	0	0	5.02879	1.82401	1.08715	770	856
817	cy79_p1_CD45_neg_PDL1_neg_AS_C4_R1_D02_S134_comb	0.763615	TN	0.313321	Mel79	5.93369	0	0	0	6.90432	2.5676	1.07262	286	886
818	cy79_p1_CD45_neg_PDL1_neg_AS_C4_R1_D03_S135_comb	-0.358093	TN	0.19889	Mel79	0	0	0	0	4.80493	0.960986	0.850324	1397	1290
819	cy79_p1_CD45_neg_PDL1_neg_AS_C4_R1_D05_S137_comb	0.667761	TN	0.431067	Mel79	4.32884	0.721591	0	3.59658	4.6534	2.66008	1.40965	249	261
820	cy79_p1_CD45_neg_PDL1_neg_AS_C4_R1_D06_S138_comb	0.0246307	TN	0.471001	Mel79	5.08334	4.39671	0	0	0	1.89601	1.38959	719	291
821	cy79_p1_CD45_neg_PDL1_neg_AS_C4_R1_D08_S140_comb	0.491134	TN	0.445905	Mel79	4.2128	0	0	0	5.85616	2.01379	1.18366	642	649
822	cy79_p1_CD45_neg_PDL1_neg_AS_C4_R1_D09_S141_comb	0.63771	TN	0.726083	Mel79	5.88482	2.07724	0	1.20914	4.10827	2.6559	1.65726	252	98
823	cy79_p1_CD45_neg_PDL1_neg_AS_C4_R1_D10_S142_comb	-0.287621	TN	0.0685626	Mel79	0	3.3051	0	1.34993	4.70504	1.87201	1.06448	739	904
824	cy79_p1_CD45_neg_PDL1_neg_AS_C4_R1_D12_S144_comb	-0.0127105	TN	0.309381	Mel79	3.5846	0	0	0	4.75798	1.66852	1.09176	887	848
825	cy79_p1_CD45_neg_PDL1_neg_AS_C4_R1_E01_S145_comb	0.430977	TN	0.400387	Mel79	3.79379	0	0	3.26409	3.20085	2.05175	1.14162	615	734
826	cy79_p1_CD45_neg_PDL1_neg_AS_C4_R1_F01_S157_comb	1.34074	TN	0.392995	Mel79	4.16519	3.12085	0	4.48007	5.60591	3.4744	1.40201	28	269
827	cy79_p1_CD45_neg_PDL1_neg_AS_C4_R1_F02_S158_comb	-0.770227	TN	0.279983	Mel79	2.66653	0	0	3.89724	0	1.31275	1.2481	1156	519
828	cy79_p1_CD45_neg_PDL1_neg_AS_C4_R1_F03_S159_comb	-0.217795	TN	0.576107	Mel79	4.48052	0	0	0	4.46702	1.78951	1.56955	794	133
829	cy79_p1_CD45_neg_PDL1_neg_AS_C4_R1_F04_S160_comb	-0.642751	TN	0.441863	Mel79	0	2.85459	0	0	3.33485	1.23789	1.37866	1211	313
830	cy79_p1_CD45_neg_PDL1_neg_AS_C4_R1_F06_S162_comb	-0.147506	TN	0.523861	Mel79	0	0.975997	0	3.92913	4.69209	1.91944	1.53646	702	155
831	cy79_p1_CD45_neg_PDL1_neg_AS_C4_R1_F07_S163_comb	-0.862091	TN	0.247436	Mel79	4.6577	0	0	1.16092	0	1.16372	1.22477	1255	576
832	cy79_p1_CD45_neg_PDL1_neg_AS_C4_R1_F08_S164_comb	0.702917	TN	0.321499	Mel79	5.12478	2.37518	0	3.49416	3.58508	2.91584	1.32156	130	394
833	cy79_p1_CD45_neg_PDL1_neg_AS_C4_R1_F09_S165_comb	1.42569	TN	0.358492	Mel79	5.58556	2.80529	1.82497	3.43563	4.3002	3.59033	1.36554	19	327
834	cy79_p1_CD45_neg_PDL1_neg_AS_C4_R1_F10_S166_comb	0.340651	TN	0.320887	Mel79	5.45016	1.85878	0	0	4.27635	2.31706	1.25803	444	495
835	cy79_p1_CD45_neg_PDL1_neg_AS_C4_R1_F11_S167_comb	0.0782478	TN	0.332101	Mel79	0	0	2.32193	0	5.09009	1.4824	1.05534	1010	916
836	cy79_p1_CD45_neg_PDL1_neg_AS_C4_R1_F12_S168_comb	1.35002	TN	0.329399	Mel79	4.69638	0	3.39067	4.10224	4.16591	3.27104	1.23877	56	542
837	cy79_p1_CD45_neg_PDL1_neg_AS_C4_R1_G01_S169_comb	0.908492	TN	0.356231	Mel79	6.01821	2.85	0	1.66585	3.50462	2.80774	1.31106	183	417
838	cy79_p1_CD45_neg_PDL1_neg_AS_C4_R1_G02_S170_comb	0.178734	TN	0.368225	Mel79	2.86908	0	0	2.7264	4.569	2.0329	1.33194	631	374
839	cy79_p1_CD45_neg_PDL1_neg_AS_C4_R1_G03_S171_comb	-0.219717	TN	0.465522	Mel79	4.4629	0.711054	0	3.75489	0	1.78577	1.38701	797	298
840	cy79_p1_CD45_neg_PDL1_neg_AS_C4_R1_G04_S172_comb	0.342744	TN	0.315454	Mel79	5.00993	0	1.85639	0	5.13636	2.40053	1.23233	384	555
841	cy79_p1_CD45_neg_PDL1_neg_AS_C4_R1_G06_S174_comb	-0.468077	TN	0.251848	Mel79	0	0	0.84559	1.6107	5.25403	1.54206	1.18838	976	642
842	cy79_p1_CD45_neg_PDL1_neg_AS_C4_R1_G07_S175_comb	0.420965	TN	0.305194	Mel79	4.82186	1.76426	1.33743	0	4.29917	2.44454	1.29421	357	437
843	cy79_p1_CD45_neg_PDL1_neg_AS_C4_R1_G09_S177_comb	-0.368687	TN	0.284771	Mel79	3.8474	2.22651	0	2.57046	0	1.72887	1.31692	838	403
844	cy79_p1_CD45_neg_PDL1_neg_AS_C4_R1_G10_S178_comb	0.297974	TN	0.502567	Mel79	4.69443	2.40245	0	0	4.14747	2.24887	1.4628	485	209
845	cy79_p1_CD45_neg_PDL1_neg_AS_C4_R1_G11_S179_comb	0.22966	TN	0.467565	Mel79	5.51232	1.29807	0	0	5.26454	2.41499	1.4817	374	192
846	cy79_p1_CD45_neg_PDL1_neg_AS_C4_R1_G12_S180_comb	1.18616	TN	0.410337	Mel79	4.7046	3.86374	0	0	5.52929	2.81953	1.08627	176	858
847	cy79_p1_CD45_neg_PDL1_neg_AS_C4_R1_H01_S181_comb	-0.194304	TN	0.391755	Mel79	4.57046	1.25217	0	0	3.67514	1.89955	1.40724	717	264
848	cy79_p1_CD45_neg_PDL1_neg_AS_C4_R1_H02_S182_comb	0.787755	TN	0.521807	Mel79	4.19519	1.07861	0	3.56913	3.66084	2.50075	1.31421	315	408
849	cy79_p1_CD45_neg_PDL1_neg_AS_C4_R1_H03_S183_comb	0.504864	TN	0.365954	Mel79	5.53107	3.07262	0	0	4.10199	2.54114	1.37145	293	318
850	cy79_p1_CD45_neg_PDL1_neg_AS_C4_R1_H04_S184_comb	0.283193	TN	0.412864	Mel79	5.78566	0	0	0	4.85305	2.12774	1.09248	571	847
851	cy79_p1_CD45_neg_PDL1_neg_AS_C4_R1_H05_S185_comb	1.3034	TN	0.429566	Mel79	4.69533	0	0	5.40987	3.15543	2.65212	1.10014	254	832
852	cy79_p1_CD45_neg_PDL1_neg_AS_C4_R1_H06_S186_comb	0.262462	TN	0.216975	Mel79	0	3.46728	0	3.1357	4.93894	2.30838	1.19033	450	638
853	cy79_p1_CD45_neg_PDL1_neg_AS_C4_R1_H07_S187_comb	1.61856	TN	0.547437	Mel79	6.95125	0	0	4.73704	5.73828	3.48531	1.4033	27	268
854	cy79_p1_CD45_neg_PDL1_neg_AS_C4_R1_H08_S188_comb	-0.147346	TN	0.146762	Mel79	2.71699	1.33457	0	0	4.39671	1.68965	0.922761	868	1155
855	cy79_p1_CD45_neg_PDL1_neg_AS_C4_R1_H09_S189_comb	0.574751	TN	0.447101	Mel79	5.95182	2.98932	0	0	3.49927	2.48808	1.38194	328	307
856	cy79_p1_CD45_neg_PDL1_neg_AS_C4_R1_H10_S190_comb	0.35639	TN	0.154207	Mel79	3.80931	0.719841	0	4.31781	3.32539	2.43447	1.12422	364	773
857	cy79_p1_CD45_neg_PDL1_neg_AS_C4_R1_H12_S192_comb	0.0116877	TN	0.470438	Mel79	4.56462	1.34653	0	2.65031	3.03263	2.31882	1.64803	442	100
858	cy79_p1_CD45_neg_PDL1_pos_AS_C1_R1_A03_S3_comb	0.322969	TN	0.27101	Mel79	4.95028	1.48078	0.167358	3.46519	2.80302	2.57333	1.32849	283	384
859	cy79_p1_CD45_neg_PDL1_pos_AS_C1_R1_A04_S4_comb	1.42027	TN	0.432874	Mel79	5.3466	2.0878	0	5.34979	4.026	3.36204	1.36812	45	321
860	cy79_p1_CD45_neg_PDL1_pos_AS_C1_R1_A06_S6_comb	-0.173884	TN	0.314848	Mel79	3.67615	2.02219	0	3.47054	0	1.83378	1.23793	764	544
861	cy79_p1_CD45_neg_PDL1_pos_AS_C1_R1_A07_S7_comb	-0.954937	TN	0.328305	Mel79	1.12499	0	0	0	4.52863	1.13072	1.24307	1285	532
862	cy79_p1_CD45_neg_PDL1_pos_AS_C1_R1_A08_S8_comb	0.162617	TN	0.440344	Mel79	3.52569	1.73509	0	2.8514	3.9606	2.41456	1.42649	375	247
863	cy79_p1_CD45_neg_PDL1_pos_AS_C1_R1_A09_S9_comb	-0.232979	TN	0.601914	Mel79	2.77273	2.17536	0	0	2.9279	1.5752	1.39094	946	290
864	cy79_p1_CD45_neg_PDL1_pos_AS_C1_R1_A10_S10_comb	0.425077	TN	0.508825	Mel79	3.23573	3.0498	0	0	5.59297	2.3757	1.44434	402	226
865	cy79_p1_CD45_neg_PDL1_pos_AS_C1_R1_A11_S11_comb	-0.467424	TN	0.395966	Mel79	0	1.65122	0	4.15007	0.997834	1.35983	1.26543	1119	483
866	cy79_p1_CD45_neg_PDL1_pos_AS_C1_R1_B01_S13_comb	-1.03378	TN	0.47567	Mel79	4.69148	0	0	0	1.11836	1.16197	1.45412	1257	217
867	cy79_p1_CD45_neg_PDL1_pos_AS_C1_R1_B02_S14_comb	-0.605429	TN	0.316905	Mel79	0	0	0	3.77495	4.32769	1.62053	1.33244	915	373
868	cy79_p1_CD45_neg_PDL1_pos_AS_C1_R1_B04_S16_comb	-0.690966	TN	0.382214	Mel79	3.80364	0.358396	0	0	2.4916	1.33073	1.33068	1138	378
869	cy79_p1_CD45_neg_PDL1_pos_AS_C1_R1_B05_S17_comb	0.95292	TN	0.482081	Mel79	6.23293	4.16776	0	2.24397	3.68493	3.26592	1.5595	58	142
870	cy79_p1_CD45_neg_PDL1_pos_AS_C1_R1_B06_S18_comb	0.97652	TN	0.358304	Mel79	4.27202	2.59884	0	3.84238	4.97687	3.13802	1.38081	87	310
871	cy79_p1_CD45_neg_PDL1_pos_AS_C1_R1_B07_S19_comb	1.01504	TN	1.17432	Mel79	7.38384	2.42626	0	3.55888	1.75232	3.02426	2.12132	110	19
872	cy79_p1_CD45_neg_PDL1_pos_AS_C1_R1_B08_S20_comb	0.456425	TN	0.394826	Mel79	6.09751	2.57942	0.964214	0	3.97847	2.72392	1.434	222	238
873	cy79_p1_CD45_neg_PDL1_pos_AS_C1_R1_B11_S23_comb	0.887772	TN	0.43895	Mel79	3.51172	1.53257	0	5.46532	3.67276	2.83647	1.31645	166	404
874	cy79_p1_CD45_neg_PDL1_pos_AS_C1_R1_B12_S24_comb	-0.363183	TN	0.315803	Mel79	4.3375	0	0	0	4.28696	1.72489	1.26471	842	485
875	cy79_p1_CD45_neg_PDL1_pos_AS_C1_R1_C01_S25_comb	0.21787	TN	0.35946	Mel79	4.73167	1.35163	1.98732	0	4.11237	2.4366	1.3971	362	280
876	cy79_p1_CD45_neg_PDL1_pos_AS_C1_R1_C02_S26_comb	0.590646	TN	0.666078	Mel79	6.15338	0	0	3.53804	4.60472	2.85923	1.73341	152	67
877	cy79_p1_CD45_neg_PDL1_pos_AS_C1_R1_C04_S28_comb	0.464888	TN	0.151066	Mel79	5.50662	0	0	0	4.39376	1.98008	0.888256	655	1225
878	cy79_p1_CD45_neg_PDL1_pos_AS_C1_R1_C07_S31_comb	0.061444	TN	0.374238	Mel79	4.0804	2.38929	0	0	4.25285	2.14451	1.32989	560	380
879	cy79_p1_CD45_neg_PDL1_pos_AS_C1_R1_C08_S32_comb	0.600178	TN	0.31907	Mel79	4.3529	1.0545	0	4.91073	3.8507	2.83377	1.37974	167	311
880	cy79_p1_CD45_neg_PDL1_pos_AS_C1_R1_C09_S33_comb	0.611685	TN	0.468877	Mel79	4.2439	1.53854	0	2.85778	5.60288	2.84862	1.49481	157	183
881	cy79_p1_CD45_neg_PDL1_pos_AS_C1_R1_C10_S34_comb	-0.217372	TN	0.395143	Mel79	3.84479	0	0	2.95047	2.88928	1.93691	1.4192	691	251
882	cy79_p1_CD45_neg_PDL1_pos_AS_C1_R1_C11_S35_comb	0.415948	TN	0.263881	Mel79	3.23389	0	0	4.12994	3.98185	2.26914	1.13849	472	742
883	cy79_p1_CD45_neg_PDL1_pos_AS_C1_R1_D01_S37_comb	0.701478	TN	0.495468	Mel79	4.34674	2.63761	0	0	5.51232	2.49934	1.327	317	388
884	cy79_p1_CD45_neg_PDL1_pos_AS_C1_R1_D04_S40_comb	-0.645371	TN	0.401134	Mel79	1.2857	0.605968	0	2.45549	3.05693	1.48082	1.3891	1011	292
885	cy79_p1_CD45_neg_PDL1_pos_AS_C1_R1_D06_S42_comb	-0.702988	TN	0.121466	Mel79	1.32193	0	0	2.80962	0.96643	1.0196	0.920497	1361	1161
886	cy79_p1_CD45_neg_PDL1_pos_AS_C1_R1_D07_S43_comb	-1.08905	TN	0.374744	Mel79	0	0.9115	0	0	4.07185	0.99667	1.36107	1374	334
887	cy79_p1_CD45_neg_PDL1_pos_AS_C1_R1_D08_S44_comb	0.228352	TN	0.407696	Mel79	4.10635	2.74502	0	0	4.46552	2.26338	1.3481	476	351
888	cy79_p1_CD45_neg_PDL1_pos_AS_C1_R1_D09_S45_comb	0.676794	TN	0.751361	Mel79	5.8056	0	0	5.81311	0	2.32374	1.55104	436	146
889	cy79_p1_CD45_neg_PDL1_pos_AS_C1_R1_D10_S46_comb	-0.195841	TN	0.32824	Mel79	3.86007	3.44506	0	3.00881	0	2.06279	1.43375	608	239
890	cy79_p1_CD45_neg_PDL1_pos_AS_C1_R1_D11_S47_comb	0.693265	TN	0.363049	Mel79	6.94567	2.96938	0	0	3.57143	2.6973	1.34483	234	355
891	cy79_p1_CD45_neg_PDL1_pos_AS_C1_R1_D12_S48_comb	0.669339	TN	0.446466	Mel79	6.08438	1.43936	0	4.70797	0	2.44634	1.33328	354	371
892	cy79_p1_CD45_neg_PDL1_pos_AS_C1_R1_E01_S49_comb	0.679639	TN	0.665529	Mel79	5.50453	1.59503	0	2.5724	3.84318	2.70303	1.62033	231	111
893	cy79_p1_CD45_neg_PDL1_pos_AS_C1_R1_E02_S50_comb	0.205256	TN	0.314357	Mel79	2.56706	1.87539	0	1.92828	5.12288	2.29872	1.33445	458	366
894	cy79_p1_CD45_neg_PDL1_pos_AS_C1_R1_E03_S51_comb	0.846455	TN	0.208772	Mel79	4.52776	0	0	4.35092	4.70088	2.71591	1.09551	224	840
895	cy79_p1_CD45_neg_PDL1_pos_AS_C1_R1_E04_S52_comb	1.2491	TN	0.311012	Mel79	5.33346	2.88479	0	4.587	3.45536	3.25212	1.29375	63	438
896	cy79_p1_CD45_neg_PDL1_pos_AS_C1_R1_E05_S53_comb	0.962375	TN	0.452888	Mel79	5.77595	3.03721	0	2.4844	3.82069	3.02365	1.42192	111	249
897	cy79_p1_CD45_neg_PDL1_pos_AS_C1_R1_E06_S54_comb	0.0858513	TN	0.450342	Mel79	5.07463	2.81721	0	0	3.50055	2.27848	1.49666	466	180
898	cy79_p1_CD45_neg_PDL1_pos_AS_C1_R1_E07_S55_comb	0.757969	TN	0.565035	Mel79	5.96772	0.462576	0	2.49953	5.22253	2.83047	1.54832	169	149
899	cy79_p1_CD45_neg_PDL1_pos_AS_C1_R1_E08_S56_comb	-0.336991	TN	0.632366	Mel79	5.89166	0	0	0	3.40422	1.85918	1.72213	746	72
900	cy79_p1_CD45_neg_PDL1_pos_AS_C1_R1_E09_S57_comb	-0.736223	TN	0.361067	Mel79	2.70244	0.0881416	0	0.543991	0.196607	0.706235	0.980072	1530	1057
901	cy79_p1_CD45_neg_PDL1_pos_AS_C1_R1_E11_S59_comb	1.21466	TN	0.506984	Mel79	6.10647	3.25142	0	4.28266	3.72618	3.47335	1.58287	29	127
902	cy79_p1_CD45_neg_PDL1_pos_AS_C1_R1_F01_S61_comb	1.36755	TN	0.502465	Mel79	3.93857	3.11853	1.50335	3.82344	4.97439	3.47166	1.49857	30	179
903	cy79_p1_CD45_neg_PDL1_pos_AS_C1_R1_F02_S62_comb	0.157943	TN	0.446619	Mel79	4.82191	1.29101	0.757877	0.91533	3.10316	2.17786	1.44398	535	228
904	cy79_p1_CD45_neg_PDL1_pos_AS_C1_R1_F03_S63_comb	-0.373104	TN	0.400769	Mel79	5.39688	0	0	0	3.24671	1.72872	1.40026	839	273
905	cy79_p1_CD45_neg_PDL1_pos_AS_C1_R1_F06_S66_comb	0.496553	TN	0.616287	Mel79	5.44996	1.04264	0	5.44596	2.57676	2.90306	1.79929	134	47
906	cy79_p1_CD45_neg_PDL1_pos_AS_C1_R1_F07_S67_comb	-0.15961	TN	0.442186	Mel79	2.26873	0	0	3.16575	4.92063	2.07102	1.46651	603	205
907	cy79_p1_CD45_neg_PDL1_pos_AS_C1_R1_F08_S68_comb	1.40141	TN	0.488052	Mel79	4.4802	3.75894	0	4.17696	3.80931	3.24508	1.42816	66	243
908	cy79_p1_CD45_neg_PDL1_pos_AS_C1_R1_F09_S69_comb	-0.266667	TN	0.432904	Mel79	3.65145	1.10769	1.07313	0	3.72137	1.91073	1.4047	706	266
909	cy79_p1_CD45_neg_PDL1_pos_AS_C1_R1_F10_S70_comb	1.13179	TN	0.242709	Mel79	4.94753	2.62457	0	3.64662	4.93692	3.23113	1.26074	68	491
910	cy79_p1_CD45_neg_PDL1_pos_AS_C1_R1_G01_S73_comb	-0.0503408	TN	0.442751	Mel79	5.08074	3.32164	0.458382	0	2.69644	2.31144	1.5681	448	134
911	cy79_p1_CD45_neg_PDL1_pos_AS_C1_R1_G02_S74_comb	-0.430731	TN	0.381758	Mel79	0	3.34227	0	0	4.69661	1.60778	1.29287	924	439
912	cy79_p1_CD45_neg_PDL1_pos_AS_C1_R1_G03_S75_comb	0.423797	TN	0.521246	Mel79	5.15822	0	0	4.07502	4.29153	2.70495	1.59477	230	119
913	cy79_p1_CD45_neg_PDL1_pos_AS_C1_R1_G04_S76_comb	0.903129	TN	0.636072	Mel79	5.59646	0.839153	0	3.13471	4.41785	2.79764	1.59134	187	122
914	cy79_p1_CD45_neg_PDL1_pos_AS_C1_R1_G05_S77_comb	0.540453	TN	0.486065	Mel79	6.17049	2.74459	0	0	5.56831	2.89668	1.62623	137	108
915	cy79_p1_CD45_neg_PDL1_pos_AS_C1_R1_G06_S78_comb	-0.573281	TN	0.443678	Mel79	4.98541	2.07005	0	0	2.07553	1.8262	1.56607	768	136
916	cy79_p1_CD45_neg_PDL1_pos_AS_C1_R1_G07_S79_comb	0.207443	TN	0.259249	Mel79	4.38426	1.16864	0.674461	2.02786	3.96809	2.44466	1.31147	356	414
917	cy79_p1_CD45_neg_PDL1_pos_AS_C1_R1_G08_S80_comb	0.434814	TN	0.370191	Mel79	1.5435	1.39287	0	3.45943	4.57598	2.19435	1.24829	520	517
918	cy79_p1_CD45_neg_PDL1_pos_AS_C1_R1_G09_S81_comb	-0.330165	TN	0.281054	Mel79	4.28162	0	0	0	4.5533	1.76698	1.28031	812	454
919	cy79_p1_CD45_neg_PDL1_pos_AS_C1_R1_G10_S82_comb	0.530402	TN	0.450143	Mel79	4.64697	2.33285	0.973795	3.07656	3.38433	2.8829	1.58001	143	129
920	cy79_p1_CD45_neg_PDL1_pos_AS_C1_R1_G11_S83_comb	1.38257	TN	0.59449	Mel79	4.84745	2.41332	0	4.07912	4.40558	3.1491	1.38649	81	299
921	cy79_p1_CD45_neg_PDL1_pos_AS_C1_R1_G12_S84_comb	0.292391	TN	0.506066	Mel79	5.23396	2.46231	0	1.07451	4.15793	2.58574	1.62926	280	106
922	cy79_p3_CD45_neg_PD1_pos_AS_C3_R1_A02_S290_comb	-0.729409	TN	0.363938	Mel79	0	2.57749	0	0	0	0.515498	0.972053	1608	1074
923	cy79_p3_CD45_neg_PD1_pos_AS_C3_R1_A03_S291_comb	0.600841	TN	0.678554	Mel79	5.82357	1.95791	0	4.47119	0	2.45053	1.57595	351	131
924	cy79_p3_CD45_neg_PD1_pos_AS_C3_R1_A06_S294_comb	0.91177	TN	0.550834	Mel79	4.63802	3.47988	0	3.12085	3.81147	3.01004	1.50359	112	174
925	cy79_p3_CD45_neg_PD1_pos_AS_C3_R1_A09_S297_comb	0.60129	TN	0.712647	Mel79	6.65883	2.0321	0	0	3.20664	2.37951	1.57112	398	132
926	cy79_p3_CD45_neg_PD1_pos_AS_C3_R1_A12_S300_comb	0.976303	TN	1.13285	Mel79	5.88274	2.85778	0	2.96125	4.23143	3.18664	2.1964	71	16
927	cy79_p3_CD45_neg_PD1_pos_AS_C3_R1_B04_S304_comb	0.951119	TN	0.422506	Mel79	5.95998	0	0	4.47203	3.66084	2.81857	1.26471	177	484
928	cy79_p3_CD45_neg_PD1_pos_AS_C3_R1_B06_S306_comb	1.19664	TN	0.405896	Mel79	5.20793	2.42626	0	3.67163	3.92979	3.04712	1.3103	103	419
929	cy79_p3_CD45_neg_PD1_pos_AS_C3_R1_B07_S307_comb	1.80483	TN	0.609496	Mel79	6.42843	2.3083	0	3.93433	5.03545	3.5413	1.40877	22	262
930	cy79_p3_CD45_neg_PD1_pos_AS_C3_R1_B08_S308_comb	0.204076	TN	0.439174	Mel79	3.59765	1.4489	0	0	3.30393	1.6701	1.11799	885	794
931	cy79_p3_CD45_neg_PD1_pos_AS_C3_R1_B09_S309_comb	0.570555	TN	0.718797	Mel79	5.62723	1.01006	0	3.98359	1.12234	2.34864	1.54482	415	152
932	cy79_p3_CD45_neg_PD1_pos_AS_C3_R1_B10_S310_comb	-1.65031	TN	0.217053	Mel79	0	0	0	0	0	0	0.893274	1809	1211
933	cy79_p3_CD45_neg_PD1_pos_AS_C3_R1_B12_S312_comb	-0.682577	TN	0.680412	Mel79	6.27862	0	0	0	0	1.25572	1.54516	1198	151
934	cy79_p3_CD45_neg_PD1_pos_AS_C3_R1_C01_S313_comb	-0.26147	TN	0.457734	Mel79	5.6444	1.58159	0	0	1.57966	1.76113	1.39801	819	276
935	cy79_p3_CD45_neg_PD1_pos_AS_C3_R1_C02_S314_comb	2.02144	TN	0.383385	Mel79	6.8308	3.1334	0	4.8299	2.81414	3.52165	1.11144	23	802
936	cy79_p3_CD45_neg_PD1_pos_AS_C3_R1_C04_S316_comb	-0.016924	TN	0.479015	Mel79	3.23312	0	0	0	5.78369	1.80336	1.36496	784	329
937	cy79_p3_CD45_neg_PD1_pos_AS_C3_R1_C05_S317_comb	-0.885241	TN	0.357619	Mel79	3.7722	0	0	0	1.44573	1.04359	1.18292	1346	653
938	cy79_p3_CD45_neg_PD1_pos_AS_C3_R1_C06_S318_comb	-0.328707	TN	0.766352	Mel79	7.21232	0.644318	0	0.757023	0	1.72273	1.74598	844	64
939	cy79_p3_CD45_neg_PD1_pos_AS_C3_R1_C08_S320_comb	0.484576	TN	0.589306	Mel79	6.24037	1.13816	0	0	3.76235	2.22818	1.40385	499	267
940	cy79_p3_CD45_neg_PD1_pos_AS_C3_R1_C09_S321_comb	0.67043	TN	0.651395	Mel79	3.52143	0.936591	0	4.67864	4.33478	2.69429	1.59094	237	124
941	cy79_p3_CD45_neg_PD1_pos_AS_C3_R1_C10_S322_comb	1.73584	TN	0.424896	Mel79	6.21686	2.81619	2.80818	0	5.37608	3.44346	1.24134	37	534
942	cy79_p3_CD45_neg_PD1_pos_AS_C3_R1_C12_S324_comb	0.448503	TN	0.0572557	Mel79	0	2.40409	0	2.80302	5.66823	2.17507	0.86128	538	1267
943	cy79_p3_CD45_neg_PD1_pos_AS_C3_R1_D02_S326_comb	-0.214378	TN	0.253604	Mel79	4.71732	0	0	2.61589	0	1.46664	1.03418	1030	947
944	cy79_p3_CD45_neg_PD1_pos_AS_C3_R1_D03_S327_comb	0.239386	TN	0.495791	Mel79	1.02219	1.87263	0	3.26003	3.38943	1.90886	1.25166	709	508
945	cy79_p3_CD45_neg_PD1_pos_AS_C3_R1_D04_S328_comb	-1.00693	TN	0.18465	Mel79	0	0	0	0	0	0	0.748578	1809	1412
946	cy79_p3_CD45_neg_PD1_pos_AS_C3_R1_D07_S331_comb	0.187868	TN	0.330897	Mel79	4.96532	0	0	0	3.94636	1.78234	1.02759	799	961
947	cy79_p3_CD45_neg_PD1_pos_AS_C3_R1_D08_S332_comb	-0.203568	TN	0.12705	Mel79	5.22805	0	0	0	0	1.04561	0.756709	1345	1406
948	cy79_p3_CD45_neg_PD1_pos_AS_C3_R1_D09_S333_comb	0.613426	TN	0.292131	Mel79	4.59084	3.15088	0	0	4.42042	2.43243	1.11814	365	792
949	cy79_p3_CD45_neg_PD1_pos_AS_C3_R1_D11_S335_comb	-1.18548	TN	0.336107	Mel79	2.11203	0	0	0	1.54794	0.731995	1.16908	1521	676
950	cy79_p3_CD45_neg_PD1_pos_AS_C3_R1_D12_S336_comb	-0.78432	TN	0.465013	Mel79	5.26138	0	0	0	0	1.05228	1.28779	1340	446
951	cy79_p3_CD45_neg_PD1_pos_AS_C3_R1_E02_S338_comb	-0.0663138	TN	0.713172	Mel79	3.7615	1.55631	0	0	4.4165	1.94686	1.62444	685	110
952	cy79_p3_CD45_neg_PD1_pos_AS_C3_R1_E03_S339_comb	0.0142648	TN	0.304241	Mel79	4.37615	0	0	0	4.52086	1.7794	1.14578	803	720
953	cy79_p3_CD45_neg_PD1_pos_AS_C3_R1_E05_S341_comb	0.351785	TN	0.275613	Mel79	3.90236	3.50284	0	0	4.43049	2.36714	1.22787	406	566
954	cy79_p3_CD45_neg_PD1_pos_AS_C3_R1_E06_S342_comb	1.49704	TN	0.299666	Mel79	4.80162	2.77653	0	5.25425	3.45773	3.25803	1.12239	61	781
955	cy79_p3_CD45_neg_PD1_pos_AS_C3_R1_E07_S343_comb	0.196303	TN	0.419903	Mel79	3.64166	2.31644	0	0	4.98564	2.18875	1.40104	523	271
956	cy79_p3_CD45_neg_PD1_pos_AS_C3_R1_E10_S346_comb	0.783553	TN	0.37847	Mel79	4.70786	2.49927	0	2.3297	4.83208	2.87378	1.34659	148	353
957	cy79_p3_CD45_neg_PD1_pos_AS_C3_R1_E11_S347_comb	0.223243	TN	0.172824	Mel79	4.43015	2.21195	0	0	5.32488	2.3934	1.2024	389	614
958	cy79_p3_CD45_neg_PD1_pos_AS_C3_R1_E12_S348_comb	-1.44278	TN	0.408131	Mel79	0	0.39835	0	0	0.800745	0.239819	1.1824	1685	655
959	cy79_p3_CD45_neg_PD1_pos_AS_C3_R1_F03_S351_comb	0.165445	TN	0.346544	Mel79	4.21622	2.06039	0.899176	0	3.06747	2.04865	1.27508	616	467
960	cy79_p3_CD45_neg_PD1_pos_AS_C3_R1_F08_S356_comb	-1.51101	TN	0.299571	Mel79	1.12763	0	0	0	0	0.225527	1.07383	1690	883
961	cy79_p3_CD45_neg_PD1_pos_AS_C3_R1_F09_S357_comb	1.20157	TN	0.24589	Mel79	4.44029	3.0358	0	3.67016	4.29455	3.08816	1.1092	99	810
962	cy79_p3_CD45_neg_PD1_pos_AS_C3_R1_F10_S358_comb	0.740633	TN	0.218729	Mel79	5.50363	2.36261	0	2.07313	3.54782	2.69744	1.1113	233	803
963	cy79_p3_CD45_neg_PD1_pos_AS_C3_R1_F12_S360_comb	-0.582935	TN	0.255094	Mel79	5.25826	0.992768	0	0	0	1.2502	1.10073	1204	829
964	cy79_p3_CD45_neg_PD1_pos_AS_C3_R1_G01_S361_comb	0.408853	TN	0.296382	Mel79	2.67333	0	0	0	4.42573	1.41981	0.853655	1067	1280
965	cy79_p3_CD45_neg_PD1_pos_AS_C3_R1_G03_S363_comb	-0.599569	TN	0.148164	Mel79	0	0	0	1.61023	4.16599	1.15524	0.975729	1261	1064
966	cy79_p3_CD45_neg_PD1_pos_AS_C3_R1_G04_S364_comb	1.48777	TN	0.110773	Mel79	5.57149	3.22172	1.99422	3.48336	3.04893	3.46395	1.04604	31	925
967	cy79_p3_CD45_neg_PD1_pos_AS_C3_R1_G05_S365_comb	0.0307452	TN	0.18805	Mel79	0	0	0	4.47015	3.852	1.66443	0.968299	888	1085
968	cy79_p3_CD45_neg_PD1_pos_AS_C3_R1_G06_S366_comb	1.40475	TN	0.342435	Mel79	4.34319	2.61495	1.56511	3.46009	3.69098	3.13486	1.23091	88	559
969	cy79_p3_CD45_neg_PD1_pos_AS_C3_R1_G10_S370_comb	0.531241	TN	0.372466	Mel79	0	1.01935	0	5.81967	3.0365	1.9751	1.06906	660	894
970	cy79_p3_CD45_neg_PD1_pos_AS_C3_R1_G11_S371_comb	0.152004	TN	0.290303	Mel79	0	2.53032	0	0	4.18816	1.3437	0.922538	1127	1157
971	cy79_p3_CD45_neg_PD1_pos_AS_C3_R1_G12_S372_comb	1.10533	TN	0.52844	Mel79	5.64169	2.21226	1.33285	3.53456	3.83461	3.31119	1.56163	51	140
972	cy79_p3_CD45_neg_PD1_pos_AS_C3_R1_H01_S373_comb	0.243417	TN	0.0821596	Mel79	5.14975	0	0	0	3.25308	1.68057	0.698457	878	1481
973	cy79_p3_CD45_neg_PD1_pos_AS_C3_R1_H02_S374_comb	0.216292	TN	0.497742	Mel79	5.849	2.49365	0	0	3.30728	2.32999	1.46211	433	211
974	cy79_p3_CD45_neg_PD1_pos_AS_C3_R1_H03_S375_comb	-0.512263	TN	0.274762	Mel79	4.23381	0.402722	0	0	1.69955	1.26722	1.08866	1189	852
975	cy79_p3_CD45_neg_PD1_pos_AS_C3_R1_H06_S378_comb	0.71113	TN	0.375701	Mel79	4.36121	0	0	3.25369	4.41522	2.40602	1.1555	379	706
976	cy79_p3_CD45_neg_PD1_pos_AS_C3_R1_H11_S383_comb	0.285385	TN	0.32599	Mel79	2.42841	0	0	3.64559	3.68717	1.95223	1.10902	680	812
977	cy79_p3_CD45_neg_PD1_pos_AS_C3_R1_H12_S384_comb	0.327176	TN	0.615558	Mel79	5.18666	1.32423	0.78073	2.80797	4.03483	2.82689	1.87276	171	39
978	cy79_p3_CD45_neg_PDL1_neg_A07_S199_comb	-0.395732	TN	0.686226	Mel79	4.69988	0	0	0	0	0.939977	1.31135	1410	415
979	cy79_p3_CD45_neg_PDL1_neg_A08_S200_comb	-0.546293	TN	0.309945	Mel79	0	0	4.48394	0	0.378512	0.972491	1.01649	1389	989
980	cy79_p3_CD45_neg_PDL1_neg_A09_S201_comb	-0.535063	TN	0.177573	Mel79	5.12482	0	0	0	0	1.02496	0.790772	1359	1364
981	cy79_p3_CD45_neg_PDL1_neg_A11_S203_comb	0.288514	TN	0.349922	Mel79	4.58976	3.19724	0	0	4.3256	2.42252	1.31971	371	396
982	cy79_p3_CD45_neg_PDL1_neg_B01_S205_comb	0.543164	TN	0.313982	Mel79	3.93574	0	0	2.26784	3.04789	1.85029	0.931278	752	1140
983	cy79_p3_CD45_neg_PDL1_neg_B03_S207_comb	-0.126053	TN	0.300011	Mel79	4.53779	2.124	0	0	3.4268	2.01772	1.27746	640	463
984	cy79_p3_CD45_neg_PDL1_neg_B06_S210_comb	0.51584	TN	0.318748	Mel79	1.86592	0.80653	0	4.40905	3.90881	2.19806	1.11736	517	796
985	cy79_p3_CD45_neg_PDL1_neg_B07_S211_comb	-1.30713	TN	0.401895	Mel79	0	1.66857	0	0	0	0.333715	1.18322	1660.5	651
986	cy79_p3_CD45_neg_PDL1_neg_B08_S212_comb	0.379858	TN	0.262961	Mel79	3.82843	4.51866	0	0	0	1.66942	0.843558	886	1303
987	cy79_p3_CD45_neg_PDL1_neg_B09_S213_comb	0.272316	TN	0.398283	Mel79	4.00962	0	0	0.888305	4.56657	1.8929	1.20576	724	611
988	cy79_p3_CD45_neg_PDL1_neg_B10_S214_comb	-0.131816	TN	0.496926	Mel79	4.73942	0	0	0	3.70155	1.68819	1.3275	870	386
989	cy79_p3_CD45_neg_PDL1_neg_B11_S215_comb	-0.790448	TN	0.350272	Mel79	5.19286	0	0	0	1.03984	1.24654	1.24686	1207	523
990	cy79_p3_CD45_neg_PDL1_neg_B12_S216_comb	-1.35301	TN	0.222632	Mel79	0	2.6107	0	0	0	0.52214	1.02762	1605	960
991	cy79_p3_CD45_neg_PDL1_neg_C01_S217_comb	1.46422	TN	0.506824	Mel79	3.78429	0	0	4.78644	5.69112	2.85237	1.1277	155	767
992	cy79_p3_CD45_neg_PDL1_neg_C02_S218_comb	0.141688	TN	0.309634	Mel79	4.5852	0	0	0	3.72039	1.66112	1.02748	890	962
993	cy79_p3_CD45_neg_PDL1_neg_C03_S219_comb	0.0806483	TN	0.179731	Mel79	2.27739	0	0	0	4.94921	1.44532	0.792477	1048	1360
994	cy79_p3_CD45_neg_PDL1_neg_C04_S220_comb	-0.51153	TN	0.283283	Mel79	4.33728	0	0	0	0	0.867457	0.895969	1452	1204
995	cy79_p3_CD45_neg_PDL1_neg_C07_S223_comb	1.03283	TN	0.477149	Mel79	3.66334	3.95652	0	0	4.85888	2.49575	1.10312	320	826
996	cy79_p3_CD45_neg_PDL1_neg_C09_S225_comb	-0.0874335	TN	0.56469	Mel79	4.3345	0	0	0	2.45654	1.35821	1.3103	1120	420
997	cy79_p3_CD45_neg_PDL1_neg_C10_S226_comb	-0.233542	TN	0.395689	Mel79	0	0	0	4.18943	4.42848	1.72358	1.24792	843	521
998	cy79_p3_CD45_neg_PDL1_neg_C12_S228_comb	-0.664699	TN	0.173558	Mel79	0	3.2032	0	0	2.8846	1.21756	1.04798	1223	922
999	cy79_p3_CD45_neg_PDL1_neg_D01_S229_comb	-0.547919	TN	0.395138	Mel79	4.60354	0	0	0	0	0.920707	1.07774	1420	874
1000	cy79_p3_CD45_neg_PDL1_neg_D02_S230_comb	0.405459	TN	0.413736	Mel79	4.99082	3.07605	0	0	3.63273	2.33992	1.36062	425	336
1001	cy79_p3_CD45_neg_PDL1_neg_D05_S233_comb	-0.479805	TN	0.283338	Mel79	0	0	0	3.43749	3.75478	1.43845	1.17841	1053	663
1002	cy79_p3_CD45_neg_PDL1_neg_D07_S235_comb	-0.476682	TN	0.445711	Mel79	2.62994	0	0	0	4.01587	1.32916	1.30886	1140	422
1003	cy79_p3_CD45_neg_PDL1_neg_D08_S236_comb	1.82464	TN	0.392019	Mel79	5.31785	2.33199	0.973795	4.58994	4.65208	3.57313	1.24243	20	533
1004	cy79_p3_CD45_neg_PDL1_neg_D09_S237_comb	-0.15763	TN	0.203213	Mel79	3.17073	0	0	0	4.72645	1.57944	1.01731	943	986
1005	cy79_p3_CD45_neg_PDL1_neg_D11_S239_comb	1.17405	TN	0.237553	Mel79	4.60591	0	0	4.23166	4.87995	2.7435	1.0256	215	967
1006	cy79_p3_CD45_neg_PDL1_neg_D12_S240_comb	-0.408104	TN	0.430465	Mel79	5.3617	0	0	0	0	1.07234	1.0738	1323	884
1007	cy79_p3_CD45_neg_PDL1_neg_E01_S241_comb	0.0834951	TN	0.347354	Mel79	5.79041	0	0	0	3.83845	1.92577	1.16622	698	682
1008	cy79_p3_CD45_neg_PDL1_neg_E02_S242_comb	1.7776	TN	0.411086	Mel79	5.20824	3.82293	0	4.47047	4.36303	3.57294	1.24481	21	526
1009	cy79_p3_CD45_neg_PDL1_neg_E04_S244_comb	-0.473886	TN	0.296261	Mel79	0	0	0	0	5.584	1.1168	1.05932	1292	908
1010	cy79_p3_CD45_neg_PDL1_neg_E05_S245_comb	-1.10965	TN	0.307829	Mel79	0	0	1.86433	0	0	0.372867	0.989052	1647	1042
1011	cy79_p3_CD45_neg_PDL1_neg_E06_S246_comb	-1.08029	TN	0.432043	Mel79	1.22836	0	0	0	0	0.245671	1.03736	1684	942
1012	cy79_p3_CD45_neg_PDL1_neg_E07_S247_comb	-0.209023	TN	0.650386	Mel79	4.21645	0	0	0	0.58111	0.959513	1.25784	1398	496
1013	cy79_p3_CD45_neg_PDL1_neg_E11_S251_comb	-0.564147	TN	0.321009	Mel79	0	0	0	0	3.38253	0.676506	0.888586	1550	1223
1014	cy79_p3_CD45_neg_PDL1_neg_E12_S252_comb	0.268808	TN	0.098687	Mel79	5.50036	0	0	0	2.67084	1.63424	0.68964	908	1489
1015	cy79_p3_CD45_neg_PDL1_neg_F02_S254_comb	0.287046	TN	0.371311	Mel79	2.75724	4.42915	0	3.2093	0.237564	2.12665	1.22071	572	585
1016	cy79_p3_CD45_neg_PDL1_neg_F03_S255_comb	0.316235	TN	0.381526	Mel79	4.09618	3.75862	0	0	2.2345	2.01786	1.16318	639	690
1017	cy79_p3_CD45_neg_PDL1_neg_F04_S256_comb	1.42578	TN	0.863011	Mel79	5.55946	3.33757	0	3.92676	3.84298	3.33335	1.82185	48	44
1018	cy79_p3_CD45_neg_PDL1_neg_F05_S257_comb	-0.543483	TN	0.0861838	Mel79	1.31557	2.0939	0	0	0	0.681893	0.675142	1547	1508
1019	cy79_p3_CD45_neg_PDL1_neg_F08_S260_comb	0.430069	TN	0.574214	Mel79	5.00549	2.93244	0	1.46362	3.38073	2.55646	1.59305	290	121
1020	cy79_p3_CD45_neg_PDL1_neg_F09_S261_comb	1.49276	TN	0.268563	Mel79	4.47968	3.02237	0	4.46401	5.23573	3.44036	1.14927	38	715
1021	cy79_p3_CD45_neg_PDL1_neg_F10_S262_comb	-1.16633	TN	0.418397	Mel79	0	0	0	0	0.598365	0.119673	1.00389	1710	1016
1022	cy79_p3_CD45_neg_PDL1_neg_F11_S263_comb	0.0315796	TN	0.413504	Mel79	3.22558	0	0	0.520045	4.64311	1.67775	1.23205	880	557
1023	cy79_p3_CD45_neg_PDL1_neg_G01_S265_comb	-0.36006	TN	0.59424	Mel79	4.63773	0	0	0	2.94916	1.51738	1.4712	988	201
1024	cy79_p3_CD45_neg_PDL1_neg_G03_S267_comb	-1.01005	TN	0.19803	Mel79	0	1.45049	0	0	0	0.290097	0.84625	1672	1298
1025	cy79_p3_CD45_neg_PDL1_neg_G05_S269_comb	1.10734	TN	1.05762	Mel79	6.92366	1.49467	0	2.7845	4.5517	3.15091	2.05118	79	24
1026	cy79_p3_CD45_neg_PDL1_neg_G06_S270_comb	-1.09064	TN	0.288761	Mel79	0	0.533065	0	0	0	0.106613	0.912878	1714	1179
1027	cy79_p3_CD45_neg_PDL1_neg_G08_S272_comb	0.276592	TN	0.317423	Mel79	3.24169	0	0	0	4.8493	1.6182	0.9233	918	1152
1028	cy79_p3_CD45_neg_PDL1_neg_G10_S274_comb	1.46933	TN	0.29809	Mel79	5.07724	0	3.73563	0	5.84732	2.93204	1.01663	125	987
1029	cy79_p3_CD45_neg_PDL1_neg_G12_S276_comb	0.180905	TN	0.517133	Mel79	4.66146	2.96125	0	0	3.12796	2.15014	1.42075	555	250
1030	cy79_p3_CD45_neg_PDL1_neg_H01_S277_comb	1.00316	TN	0.488682	Mel79	5.59577	0	0	5.43659	3.12168	2.83081	1.28775	168	447
1031	cy79_p3_CD45_neg_PDL1_neg_H02_S278_comb	-0.0503162	TN	0.342683	Mel79	3.88343	0	0	0	5.07318	1.79132	1.16845	793	677
1032	cy79_p3_CD45_neg_PDL1_neg_H04_S280_comb	1.86531	TN	0.378426	Mel79	5.36615	3.35699	0	4.70127	4.75601	3.63608	1.14194	18	732
1033	cy79_p3_CD45_neg_PDL1_neg_H05_S281_comb	-0.477819	TN	0.452872	Mel79	5.51387	0	0	0	0	1.10277	1.2153	1301	592
1034	cy79_p3_CD45_neg_PDL1_neg_H06_S282_comb	0.57724	TN	0.0380799	Mel79	0	3.81773	0	5.46316	0	1.85618	0.661007	749	1531
1035	cy79_p3_CD45_neg_PDL1_neg_H10_S286_comb	-1.86397	TN	0.149532	Mel79	0	0	0	0	0	0	0.928807	1809	1145
1036	cy79_p3_CD45_neg_PDL1_neg_H11_S287_comb	1.4076	TN	0.331339	Mel79	4.88933	4.29271	0	0	5.41071	2.91855	0.979997	129	1058
1037	cy79_p3_CD45_neg_PDL1_neg_H12_S288_comb	-0.194382	TN	0.385128	Mel79	3.48581	1.66312	0	2.39232	2.59932	2.02811	1.44367	635	229
1038	cy79_p4_CD45_neg_PDL1_neg_A02_S1058_comb	-0.60735	TN	0.290264	Mel79	4.36898	2.26183	0	0	0	1.32616	1.18309	1143	652
1039	cy79_p4_CD45_neg_PDL1_neg_A03_S1059_comb	1.42073	TN	0.586444	Mel79	5.02419	2.56023	0	3.70199	4.40545	3.13837	1.38871	86	293
1040	cy79_p4_CD45_neg_PDL1_neg_A04_S1060_comb	-0.662546	TN	0.302363	Mel79	1.93206	0	0	0	3.74621	1.13565	1.08816	1276	853
1041	cy79_p4_CD45_neg_PDL1_neg_A08_S1064_comb	-0.842394	TN	0.227211	Mel79	4.37114	0	0	0	0	0.874228	1.01791	1445	985
1042	cy79_p4_CD45_neg_PDL1_neg_A10_S1066_comb	0.727307	TN	0.215316	Mel79	0	4.038	0	4.22134	4.23795	2.49946	1.07801	316	872
1043	cy79_p4_CD45_neg_PDL1_neg_A11_S1067_comb	0.888085	TN	0.425013	Mel79	3.94467	0.9568	0	4.44566	3.82772	2.63497	1.19926	258	620
1044	cy79_p4_CD45_neg_PDL1_neg_A12_S1068_comb	0.547039	TN	0.295374	Mel79	2.12631	1.99095	0	3.64812	4.68622	2.49032	1.11336	326	800
1045	cy79_p4_CD45_neg_PDL1_neg_B01_S1069_comb	-0.751805	TN	0.231075	Mel79	0	0	0	0	3.74481	0.748961	0.968317	1509	1084
1046	cy79_p4_CD45_neg_PDL1_neg_B03_S1071_comb	0.621918	TN	0.254794	Mel79	3.5435	2.66312	0	3.81281	3.05554	2.61499	1.15287	268	708
1047	cy79_p4_CD45_neg_PDL1_neg_B04_S1072_comb	0.0544569	TN	0.509277	Mel79	4.13291	0	0	5.04789	0	1.83616	1.39778	758	277
1048	cy79_p4_CD45_neg_PDL1_neg_B05_S1073_comb	-0.67451	TN	0.124637	Mel79	0	0	0	0	3.92704	0.785409	0.781803	1491	1377
1049	cy79_p4_CD45_neg_PDL1_neg_B07_S1075_comb	-0.580906	TN	0.22282	Mel79	3.06592	0	0	0	0.642471	0.741677	0.759993	1512	1399
1050	cy79_p4_CD45_neg_PDL1_neg_B08_S1076_comb	0.520453	TN	0.400074	Mel79	3.47884	2.70598	0	0	3.96735	2.03043	1.13776	632	746
1051	cy79_p4_CD45_neg_PDL1_neg_B09_S1077_comb	0.361463	TN	0.421984	Mel79	2.76596	3.06987	0	0.810649	5.05793	2.34088	1.40103	423	272
1052	cy79_p4_CD45_neg_PDL1_neg_B10_S1078_comb	2.03194	TN	0.365067	Mel79	5.53066	3.35036	0	4.32272	4.99887	3.64052	1.12965	17	763
1053	cy79_p4_CD45_neg_PDL1_neg_B11_S1079_comb	-0.755907	TN	0.106889	Mel79	0	3.51286	0	0.575312	0	0.817634	0.872629	1474	1248
1054	cy79_p4_CD45_neg_PDL1_neg_B12_S1080_comb	0.0697643	TN	0.23285	Mel79	0	0	0	4.44022	3.9824	1.68452	0.958719	876	1098
1055	cy79_p4_CD45_neg_PDL1_neg_C02_S1082_comb	0.690738	TN	0.321028	Mel79	5.23871	0	0	5.41119	1.04963	2.33991	1.09263	426	846
1056	cy79_p4_CD45_neg_PDL1_neg_C03_S1083_comb	0.0665874	TN	0.372257	Mel79	5.61768	2.1398	0	0	0	1.5515	1.06871	965	895
1057	cy79_p4_CD45_neg_PDL1_neg_C05_S1085_comb	-0.7298	TN	0.251428	Mel79	4.20883	0	0	0	0	0.841766	0.969638	1465	1079
1058	cy79_p4_CD45_neg_PDL1_neg_C06_S1086_comb	-0.277596	TN	0.394755	Mel79	0	4.21994	0	0	0	0.843989	0.933272	1464	1135
1059	cy79_p4_CD45_neg_PDL1_neg_C08_S1088_comb	-1.19	TN	0.466881	Mel79	0	1.95457	0	0	0.767231	0.54436	1.33169	1596	375
1060	cy79_p4_CD45_neg_PDL1_neg_C09_S1089_comb	1.14253	TN	0.0741252	Mel79	3.50894	4.52751	0	5.25531	0.950842	2.84852	0.918493	158	1166
1061	cy79_p4_CD45_neg_PDL1_neg_C10_S1090_comb	-1.2367	TN	0.197226	Mel79	0	0	0	0	0	0	0.766214	1809	1392
1062	cy79_p4_CD45_neg_PDL1_neg_C11_S1091_comb	1.4932	TN	0.506057	Mel79	5.76418	3.26003	0	3.75852	4.24077	3.4047	1.39246	41	285
1063	cy79_p4_CD45_neg_PDL1_neg_C12_S1092_comb	-0.460277	TN	0.150717	Mel79	0	0	0	5.27475	0	1.05495	0.895872	1337	1205
1064	cy79_p4_CD45_neg_PDL1_neg_D01_S1093_comb	0.428902	TN	0.411513	Mel79	0	4.01667	0	4.00513	3.64155	2.33267	1.2733	431	470
1065	cy79_p4_CD45_neg_PDL1_neg_D02_S1094_comb	-0.247276	TN	0.268884	Mel79	3.32481	1.66084	0	0	4.70133	1.9374	1.24757	690	522
1066	cy79_p4_CD45_neg_PDL1_neg_D04_S1096_comb	0.421939	TN	0.38025	Mel79	3.49211	2.3115	0	0	4.58045	2.07681	1.17403	597	670
1067	cy79_p4_CD45_neg_PDL1_neg_D06_S1098_comb	-0.158496	TN	0.159331	Mel79	3.51286	3.21226	0	0	2.6931	1.88364	1.07026	731	890
1068	cy79_p4_CD45_neg_PDL1_neg_D08_S1100_comb	0.686705	TN	0.385105	Mel79	3.92913	0	0	5.09436	3.19046	2.44279	1.25052	358	510
1069	cy79_p4_CD45_neg_PDL1_neg_D10_S1102_comb	0.481112	TN	0.367903	Mel79	0	0	0	2.95736	4.74438	1.54035	0.889956	977	1220
1070	cy79_p4_CD45_neg_PDL1_neg_D11_S1103_comb	-0.00915109	TN	0.52039	Mel79	5.10639	1.56218	0	0	3.50131	2.03398	1.48392	630	190
1071	cy79_p4_CD45_neg_PDL1_neg_E01_S1105_comb	0.875158	TN	0.366347	Mel79	6.6911	0	0	0	5.23016	2.38425	1.04743	393	924
1072	cy79_p4_CD45_neg_PDL1_neg_E03_S1107_comb	-0.311267	TN	0.234667	Mel79	4.37955	0	0	0	2.00576	1.27706	0.915565	1184	1173
1073	cy79_p4_CD45_neg_PDL1_neg_E05_S1109_comb	-0.432364	TN	0.321009	Mel79	4.46976	0	0	0	1.9222	1.27839	1.157	1182	703
1074	cy79_p4_CD45_neg_PDL1_neg_E09_S1113_comb	1.03186	TN	0.302626	Mel79	5.63639	2.98149	0	0	3.55888	2.43535	1.01363	363	994
1075	cy79_p4_CD45_neg_PDL1_neg_E11_S1115_comb	0.625082	TN	0.163612	Mel79	5.5251	0	0	0	3.94664	1.89435	0.779047	722	1382
1076	cy79_p4_CD45_neg_PDL1_neg_F02_S1118_comb	1.08831	TN	0.357999	Mel79	3.39671	3.01632	0	5.21839	4.4194	3.21016	1.33379	69	368
1077	cy79_p4_CD45_neg_PDL1_neg_F03_S1119_comb	-0.215079	TN	0.152682	Mel79	3.23312	2.02255	0	0	1.01006	1.25315	0.825961	1201	1326
1078	cy79_p4_CD45_neg_PDL1_neg_F04_S1120_comb	0.257795	TN	0.385639	Mel79	5.21773	0.881273	0	0.424385	3.29087	1.96285	1.2061	673	608
1079	cy79_p4_CD45_neg_PDL1_neg_F05_S1121_comb	-1.27171	TN	0.191631	Mel79	0	0	0	0	0	0	0.788045	1809	1368
1080	cy79_p4_CD45_neg_PDL1_neg_F06_S1122_comb	-0.211795	TN	0.459396	Mel79	3.74792	1.46571	0	0	1.60644	1.36402	1.22764	1117	567
1081	cy79_p4_CD45_neg_PDL1_neg_F07_S1123_comb	0.396157	TN	0.859247	Mel79	5.24089	2.25792	0.578214	2.59264	1.13685	2.3613	1.78215	410	53
1082	cy79_p4_CD45_neg_PDL1_neg_F08_S1124_comb	-0.560653	TN	0.0952687	Mel79	0	0	0	0	2.9581	0.59162	0.734589	1585	1426
1083	cy79_p4_CD45_neg_PDL1_neg_F09_S1125_comb	0.683383	TN	0.198139	Mel79	5.67968	0	0	4.81178	0	2.09829	0.789883	591	1365
1084	cy79_p4_CD45_neg_PDL1_neg_F11_S1127_comb	1.30239	TN	0.23432	Mel79	3.32769	2.7822	0	3.74157	4.33142	2.83658	0.988288	165	1043
1085	cy79_p4_CD45_neg_PDL1_neg_F12_S1128_comb	-0.270611	TN	0.239794	Mel79	6.76526	0	0	0	0	1.35305	0.986846	1123	1045
1086	cy79_p4_CD45_neg_PDL1_neg_G01_S1129_comb	-1.08114	TN	0.313843	Mel79	0	0.257011	0	0	0.538041	0.15901	0.849272	1705	1293
1087	cy79_p4_CD45_neg_PDL1_neg_G02_S1130_comb	0.254298	TN	0.258952	Mel79	4.36015	1.84238	0	0.414677	5.11308	2.34606	1.14992	418	714
1088	cy79_p4_CD45_neg_PDL1_neg_G03_S1131_comb	-0.623327	TN	0.232231	Mel79	0	0	0	3.89985	1.60455	1.10088	1.04431	1305	929
1089	cy79_p4_CD45_neg_PDL1_neg_G05_S1133_comb	0.113233	TN	0.149695	Mel79	3.11253	3.1944	0	0	4.64789	2.19097	1.07689	522	877
1090	cy79_p4_CD45_neg_PDL1_neg_G06_S1134_comb	1.58612	TN	0.650446	Mel79	5.93798	3.72846	0	3.64985	4.11303	3.48586	1.51952	26	164
1091	cy79_p4_CD45_neg_PDL1_neg_G07_S1135_comb	-0.710658	TN	0.362105	Mel79	2.63204	0	0	3.03298	0	1.133	1.38111	1282	308
1092	cy79_p4_CD45_neg_PDL1_neg_G08_S1136_comb	0.0461421	TN	0.123217	Mel79	4.52275	0	0	0	1.75446	1.25544	0.701052	1199	1475
1093	cy79_p4_CD45_neg_PDL1_neg_G09_S1137_comb	0.459476	TN	0.301311	Mel79	3.32539	0	1.78534	1.95903	4.16728	2.24741	1.13398	487	755
1094	cy79_p4_CD45_neg_PDL1_neg_G11_S1139_comb	1.44608	TN	0.302187	Mel79	5.38685	4.44771	0	4.49403	0	2.86572	1.0151	149	992
1095	cy79_p4_CD45_neg_PDL1_neg_G12_S1140_comb	-0.622646	TN	0.186805	Mel79	0	2.32164	0	0	3.35572	1.13547	0.957768	1277	1101
1096	cy79_p4_CD45_neg_PDL1_neg_H01_S1141_comb	0.0371	TN	0.20711	Mel79	1.584	0	0	0	5.46205	1.40921	0.875899	1079	1243
1097	cy79_p4_CD45_neg_PDL1_neg_H02_S1142_comb	1.31005	TN	0.088391	Mel79	3.18666	0	0	6.09236	4.64507	2.78482	0.794989	194	1357
1098	cy79_p4_CD45_neg_PDL1_neg_H03_S1143_comb	-1.10294	TN	0.14139	Mel79	0	0	0	0	0	0	0.707282	1809	1465
1099	cy79_p4_CD45_neg_PDL1_neg_H04_S1144_comb	0.23928	TN	0.140089	Mel79	2.51702	3.51096	0	0	3.70487	1.94657	0.891771	686	1216
1100	cy79_p4_CD45_neg_PDL1_neg_H05_S1145_comb	-1.95434	TN	0.205383	Mel79	0	0	0	0	0	0	1.06747	1809	900
1101	cy79_p4_CD45_neg_PDL1_neg_H07_S1147_comb	1.09369	TN	0.110962	Mel79	4.44963	3.69343	0	4.20156	0	2.46892	0.788656	340	1366
1102	cy79_p4_CD45_neg_PDL1_neg_H09_S1149_comb	-0.396605	TN	0.372137	Mel79	3.17887	0	0	0	4.45042	1.52586	1.24898	982	513
1103	cy79_p4_CD45_neg_PDL1_neg_H10_S1150_comb	0.128263	TN	0.101646	Mel79	1.39122	0	0	3.91035	3.3591	1.73213	0.855293	835	1277
1104	cy79_p4_CD45_neg_PDL1_neg_H11_S1151_comb	0.335509	TN	0.38497	Mel79	2.51526	3.08542	0.328836	3.4264	1.79826	2.23084	1.27039	497	476
1105	cy79_p4_CD45_neg_PDL1_pos_A02_S386_comb	-0.510406	TN	0.15882	Mel79	4.5631	0	0	0	0.766383	1.0659	0.939812	1329	1128
1106	cy79_p4_CD45_neg_PDL1_pos_A04_S388_comb	1.59672	TN	0.473627	Mel79	5.68709	2.62691	0	4.73162	4.05363	3.41985	1.29773	39	435
1107	cy79_p4_CD45_neg_PDL1_pos_A05_S389_comb	-0.103549	TN	0.638583	Mel79	4.77083	0	0	2.52005	3.92372	2.24292	1.67961	490	87
1108	cy79_p4_CD45_neg_PDL1_pos_A06_S390_comb	-1.70334	TN	0.386843	Mel79	0.27262	0.233888	0	0	0.496718	0.200645	1.2148	1695	593
1109	cy79_p4_CD45_neg_PDL1_pos_A08_S392_comb	0.448608	TN	0.894934	Mel79	5.60964	3.31542	0	0	2.89259	2.36353	1.79022	408	50
1110	cy79_p4_CD45_neg_PDL1_pos_A09_S393_comb	-0.502044	TN	0.239628	Mel79	0	2.46884	0	3.24154	0	1.14208	0.968972	1273	1082
1111	cy79_p4_CD45_neg_PDL1_pos_A11_S395_comb	0.0956336	TN	0.795342	Mel79	6.42921	2.25308	0	0	2.92941	2.32234	1.82774	437	42
1112	cy79_p4_CD45_neg_PDL1_pos_A12_S396_comb	0.725461	TN	0.403349	Mel79	5.68108	1.53705	0	2.48723	3.69176	2.67942	1.30437	240	428
1113	cy79_p4_CD45_neg_PDL1_pos_B01_S397_comb	0.425006	TN	0.635643	Mel79	6.04439	0	0	0	5.54473	2.31783	1.43944	443	233
1114	cy79_p4_CD45_neg_PDL1_pos_B03_S399_comb	0.332061	TN	0.266659	Mel79	3.36667	2.14926	0	0.41684	4.35572	2.0577	1.11884	610	790
1115	cy79_p4_CD45_neg_PDL1_pos_B04_S400_comb	-1.20406	TN	0.386667	Mel79	0.474047	0.712816	0	0	0	0.237372	1.01257	1686	995
1116	cy79_p4_CD45_neg_PDL1_pos_B06_S402_comb	0.31878	TN	0.221451	Mel79	0.516015	0	0	3.57022	4.64403	1.74605	0.866572	827	1256
1117	cy79_p4_CD45_neg_PDL1_pos_B07_S403_comb	0.00471965	TN	0.579119	Mel79	0	0.70044	0	4.57996	3.95931	1.84794	1.47981	754	193
1118	cy79_p4_CD45_neg_PDL1_pos_B08_S404_comb	-0.116079	TN	0.664238	Mel79	0	3.70929	0	0	5.01145	1.74415	1.55966	829	141
1119	cy79_p4_CD45_neg_PDL1_pos_B09_S405_comb	0.395033	TN	0.504583	Mel79	1.4351	2.24062	0.289244	0.648926	4.15088	1.75295	1.1835	824	650
1120	cy79_p4_CD45_neg_PDL1_pos_B10_S406_comb	0.434109	TN	0.355692	Mel79	5.10266	2.29455	0.572405	0	3.92704	2.37933	1.23512	399	548
1121	cy79_p4_CD45_neg_PDL1_pos_B11_S407_comb	-0.0982134	TN	0.225618	Mel79	6.46612	0	0	0	2.95159	1.88354	1.13816	732	745
1122	cy79_p4_CD45_neg_PDL1_pos_B12_S408_comb	0.300417	TN	0.870191	Mel79	6.9506	0	0	0	4.14788	2.21969	1.75271	502	60
1123	cy79_p4_CD45_neg_PDL1_pos_C01_S409_comb	0.133926	TN	0.345398	Mel79	5.09246	0	0	0	4.08321	1.83513	1.0968	760	839
1124	cy79_p4_CD45_neg_PDL1_pos_C02_S410_comb	0.578153	TN	0.18501	Mel79	5.08389	0	0	4.60122	1.62199	2.26142	0.974068	478	1068
1125	cy79_p4_CD45_neg_PDL1_pos_C04_S412_comb	-0.547086	TN	0.397321	Mel79	4.41251	0	0	0.645241	0	1.01155	1.11802	1368	793
1126	cy79_p4_CD45_neg_PDL1_pos_C05_S413_comb	2.22411	TN	0.886027	Mel79	6.93966	4.2811	0	3.8337	4.54108	3.91911	1.68543	9	82
1127	cy79_p4_CD45_neg_PDL1_pos_C06_S414_comb	0.520097	TN	0.427544	Mel79	5.89942	3.34837	0	0	2.78052	2.40566	1.36245	380	332
1128	cy79_p4_CD45_neg_PDL1_pos_C07_S415_comb	0.365305	TN	0.301244	Mel79	2.44679	0.639695	2.12895	0	5.16116	2.07532	1.08687	599	857
1129	cy79_p4_CD45_neg_PDL1_pos_C09_S417_comb	1.54487	TN	0.188739	Mel79	5.96216	4.13775	1.31788	0	4.33364	3.15029	0.993498	80	1030
1130	cy79_p4_CD45_neg_PDL1_pos_C10_S418_comb	-1.00559	TN	0.372597	Mel79	0	0	0	0	3.56973	0.713947	1.16535	1529	685
1131	cy79_p4_CD45_neg_PDL1_pos_C11_S419_comb	1.05879	TN	0.83294	Mel79	7.45388	1.73509	0	4.67858	0	2.77351	1.65163	199	99
1132	cy79_p4_CD45_neg_PDL1_pos_C12_S420_comb	0.360853	TN	0.162196	Mel79	5.05897	3.75414	0	0	0	1.76262	0.833636	816	1314
1133	cy79_p4_CD45_neg_PDL1_pos_D01_S421_comb	-1.07046	TN	0.293714	Mel79	0	0	0	0	1.85679	0.371357	0.934423	1649	1132
1134	cy79_p4_CD45_neg_PDL1_pos_D02_S422_comb	-0.256689	TN	0.484479	Mel79	4.78957	3.47262	0	0	0	1.65244	1.35987	895	337
1135	cy79_p4_CD45_neg_PDL1_pos_D03_S423_comb	-0.400387	TN	0.269207	Mel79	4.75574	0	0	0	0	0.951148	0.916047	1402	1169
1136	cy79_p4_CD45_neg_PDL1_pos_D05_S425_comb	0.0843764	TN	0.200089	Mel79	4.7845	0	0	0	3.99765	1.75643	0.958145	822	1099
1137	cy79_p4_CD45_neg_PDL1_pos_D06_S426_comb	1.08007	TN	0.403062	Mel79	3.89064	3.00988	0.80653	4.13611	2.55115	2.87886	1.25354	146	503
1138	cy79_p4_CD45_neg_PDL1_pos_D08_S428_comb	0.899281	TN	0.32909	Mel79	5.71883	4.04124	0	0	2.12135	2.37628	1.04042	401	936
1139	cy79_p4_CD45_neg_PDL1_pos_D09_S429_comb	0.465551	TN	0.252033	Mel79	4.17848	0	0	5.14417	0	1.86453	0.871008	744	1252
1140	cy79_p4_CD45_neg_PDL1_pos_D10_S430_comb	-0.384318	TN	0.237763	Mel79	3.9953	2.68863	0	0	1.03844	1.54447	1.11991	972	785
1141	cy79_p4_CD45_neg_PDL1_pos_D12_S432_comb	0.21903	TN	0.206004	Mel79	6.55388	1.91073	0	0	0	1.69292	0.895595	865	1207
1142	cy79_p4_CD45_neg_PDL1_pos_E02_S434_comb	0.668786	TN	0.230454	Mel79	4.99901	1.95084	0	0	4.06247	2.20246	0.995702	515	1025
1143	cy79_p4_CD45_neg_PDL1_pos_E03_S435_comb	0.178119	TN	0.322144	Mel79	4.52557	0	0	0	6.1774	2.14059	1.24889	563	514
1144	cy79_p4_CD45_neg_PDL1_pos_E04_S436_comb	0.672601	TN	0.107972	Mel79	3.80571	0	0	2.61589	4.1784	2.12	0.815143	577	1338
1145	cy79_p4_CD45_neg_PDL1_pos_E06_S438_comb	0.831463	TN	0.361185	Mel79	5.1992	4.01355	0	0	4.98564	2.83968	1.33967	162	361
1146	cy79_p4_CD45_neg_PDL1_pos_E07_S439_comb	0.473995	TN	0.415605	Mel79	3.85947	2.83855	0	0	4.58219	2.25604	1.33335	479	370
1147	cy79_p4_CD45_neg_PDL1_pos_E09_S441_comb	0.358842	TN	0.88377	Mel79	5.34735	0	0	1.46205	4.60881	2.28364	1.79094	463	49
1148	cy79_p4_CD45_neg_PDL1_pos_E10_S442_comb	-0.500827	TN	0.28973	Mel79	2.75125	3.32596	0	0	0.85599	1.38664	1.19422	1097	631
1149	cy79_p4_CD45_neg_PDL1_pos_E11_S443_comb	-1.25364	TN	0.264843	Mel79	0	0	0	0	3.34724	0.669448	1.14485	1553	725
1150	cy79_p4_CD45_neg_PDL1_pos_F01_S445_comb	0.434079	TN	0.430364	Mel79	5.64285	3.22064	0.168642	1.36961	3.24047	2.72844	1.55521	219	144
1151	cy79_p4_CD45_neg_PDL1_pos_F04_S448_comb	0.541574	TN	0.655087	Mel79	4.29153	2.00432	0	1.56608	3.04247	2.18088	1.4528	532	219
1152	cy79_p4_CD45_neg_PDL1_pos_F05_S449_comb	-0.680711	TN	0.583196	Mel79	4.36758	0	0	0	0.821302	1.03778	1.38844	1354	294
1153	cy79_p4_CD45_neg_PDL1_pos_F06_S450_comb	-0.090583	TN	0.280142	Mel79	2.75232	2.65145	0	0.563646	0.54201	1.30189	0.953783	1170	1107
1154	cy79_p4_CD45_neg_PDL1_pos_F08_S452_comb	1.80815	TN	0.509609	Mel79	6.46348	1.55729	2.99621	4.18919	3.89734	3.8207	1.46513	12	207
1155	cy79_p4_CD45_neg_PDL1_pos_F09_S453_comb	0.97425	TN	0.145556	Mel79	3.6557	3.18824	0.695994	3.7339	1.09356	2.47348	0.911708	337	1182
1156	cy79_p4_CD45_neg_PDL1_pos_F10_S454_comb	0.95319	TN	0.474529	Mel79	6.73915	0	0	4.3886	1.09761	2.44507	1.1909	355	637
1157	cy79_p4_CD45_neg_PDL1_pos_F11_S455_comb	0.937191	TN	0.411267	Mel79	4.34085	2.69042	0	4.87431	3.61377	3.10387	1.43239	94	241
1158	cy79_p4_CD45_neg_PDL1_pos_G01_S457_comb	0.876546	TN	0.743389	Mel79	5.21568	2.71545	0	3.56108	2.24092	2.74663	1.63033	214	105
1159	cy79_p4_CD45_neg_PDL1_pos_G02_S458_comb	0.345556	TN	0.204464	Mel79	3.76649	0.311503	0	3.34511	4.76421	2.43746	1.17685	361	664
1160	cy79_p4_CD45_neg_PDL1_pos_G03_S459_comb	-0.805114	TN	0.260191	Mel79	4.46819	1.20477	0	0	1.10165	1.35492	1.26586	1121	482
1161	cy79_p4_CD45_neg_PDL1_pos_G04_S460_comb	0.929974	TN	0.362561	Mel79	5.81458	2.83329	0	3.16784	3.59944	3.08303	1.35766	101	342
1162	cy79_p4_CD45_neg_PDL1_pos_G08_S464_comb	0.721406	TN	0.278446	Mel79	4.47099	2.7941	0	2.63529	4.12193	2.80446	1.23427	184	550
1163	cy79_p4_CD45_neg_PDL1_pos_G09_S465_comb	-0.585704	TN	0.283861	Mel79	0	0	0	0	4.55385	0.91077	0.918653	1427	1165
1164	cy79_p4_CD45_neg_PDL1_pos_G10_S466_comb	1.30697	TN	0.787565	Mel79	6.63875	3.38446	1.44255	0	4.4633	3.18581	1.71223	72	76
1165	cy79_p4_CD45_neg_PDL1_pos_H05_S473_comb	-0.45994	TN	0.301074	Mel79	0	5.53503	0	0	0	1.10701	0.992044	1299	1034
1166	cy79_p4_CD45_neg_PDL1_pos_H11_S479_comb	0.74745	TN	0.427965	Mel79	5.92267	0	0	4.56949	0	2.09843	1.11046	590	806
1167	cy79_p5_CD45_neg_PDL1_neg_A02_S770_comb	-1.48946	TN	0.201747	Mel79	0	0	0	0	0	0	0.863271	1809	1263
1168	cy79_p5_CD45_neg_PDL1_neg_A03_S771_comb	-0.159355	TN	0.372572	Mel79	4.53257	0	0	0	4.07108	1.72073	1.20486	846	612
1169	cy79_p5_CD45_neg_PDL1_neg_A05_S773_comb	-0.0245579	TN	0.225477	Mel79	0	2.66471	0	0	4.68706	1.47035	0.943849	1020	1125
1170	cy79_p5_CD45_neg_PDL1_neg_A07_S775_comb	1.77439	TN	0.345296	Mel79	5.34738	0	0	5.97476	5.96818	3.45806	0.97966	34	1060
1171	cy79_p5_CD45_neg_PDL1_neg_A08_S776_comb	0.949383	TN	0.293269	Mel79	3.18174	2.44731	0	4.09651	4.74508	2.89413	1.18376	139	648
1172	cy79_p5_CD45_neg_PDL1_neg_A09_S777_comb	-0.22166	TN	0.413519	Mel79	0.882839	0	0	6.18291	0	1.41315	1.17973	1074	662
1173	cy79_p5_CD45_neg_PDL1_neg_A10_S778_comb	0.445491	TN	0.335954	Mel79	3.80859	0	0	2.46989	2.75766	1.80723	1.02718	782	964
1174	cy79_p5_CD45_neg_PDL1_neg_A11_S779_comb	0.43857	TN	0.273052	Mel79	4.6368	0	0	4.28888	2.29954	2.24504	1.145	488	724
1175	cy79_p5_CD45_neg_PDL1_neg_A12_S780_comb	0.403399	TN	0.423675	Mel79	5.41752	0	0	0	5.13574	2.11065	1.22755	584	569
1176	cy79_p5_CD45_neg_PDL1_neg_B04_S784_comb	-0.302003	TN	0.538525	Mel79	4.69416	0	0	0	1.29983	1.1988	1.2306	1234	560
1177	cy79_p5_CD45_neg_PDL1_neg_B07_S787_comb	-0.382861	TN	0.173451	Mel79	4.69777	0	0	0	2.73963	1.48748	1.03176	1006	950
1178	cy79_p5_CD45_neg_PDL1_neg_B11_S791_comb	1.74364	TN	1.05235	Mel79	5.05897	3.60881	0	4.21855	4.41684	3.46063	1.88125	32	38
1179	cy79_p5_CD45_neg_PDL1_neg_B12_S792_comb	0.032215	TN	0.155005	Mel79	0	0	0	3.0054	4.05424	1.41193	0.823908	1076	1327
1180	cy79_p5_CD45_neg_PDL1_neg_C02_S794_comb	1.33025	TN	0.38322	Mel79	5.32823	4.21148	0	4.63145	1.42062	3.11836	1.25914	90	494
1181	cy79_p5_CD45_neg_PDL1_neg_C03_S795_comb	-0.959589	TN	0.260627	Mel79	0.511974	3.2762	0	0	0	0.757635	1.05368	1504	918
1182	cy79_p5_CD45_neg_PDL1_neg_C09_S801_comb	-0.675442	TN	0.076985	Mel79	0.764686	3.39191	0	0	0	0.831318	0.83298	1468	1315
1183	cy79_p5_CD45_neg_PDL1_neg_C12_S804_comb	-0.749718	TN	0.352804	Mel79	0	2.64731	0	0	2.69955	1.06937	1.19544	1325	627
1184	cy79_p5_CD45_neg_PDL1_neg_D02_S806_comb	-0.250152	TN	0.478911	Mel79	0	3.65283	0.495695	0	3.59717	1.54914	1.3621	968	333
1185	cy79_p5_CD45_neg_PDL1_neg_D03_S807_comb	-0.671224	TN	0.208153	Mel79	0	0	0	0	3.84036	0.768073	0.914198	1499	1176
1186	cy79_p5_CD45_neg_PDL1_neg_D04_S808_comb	0.461757	TN	0.121941	Mel79	4.38709	4.5008	0	0	1.37518	2.05261	0.83249	614	1316
1187	cy79_p5_CD45_neg_PDL1_neg_D05_S809_comb	0.0125677	TN	0.459501	Mel79	0	0	0	5.50233	2.50919	1.6023	1.23447	929	549
1188	cy79_p5_CD45_neg_PDL1_neg_D07_S811_comb	-0.597388	TN	0.664293	Mel79	6.80636	0	0	0	0	1.36127	1.55122	1118	145
1189	cy79_p5_CD45_neg_PDL1_neg_D08_S812_comb	-0.701681	TN	0.373718	Mel79	4.17736	0	0	1.33628	0	1.10273	1.21679	1302	590
1190	cy79_p5_CD45_neg_PDL1_neg_D10_S814_comb	0.427634	TN	0.41165	Mel79	3.82883	3.04527	3.14958	0	0.828632	2.17046	1.17544	541	667
1191	cy79_p5_CD45_neg_PDL1_neg_E02_S818_comb	-0.257443	TN	0.0385652	Mel79	2.74803	2.08236	0	0	2.60312	1.4867	0.891386	1007	1217
1192	cy79_p5_CD45_neg_PDL1_neg_E03_S819_comb	-0.255903	TN	0.30258	Mel79	3.8337	1.49774	0	0	3.46336	1.75896	1.19144	820	635
1193	cy79_p5_CD45_neg_PDL1_neg_E04_S820_comb	1.41253	TN	0.333992	Mel79	3.57688	3.60039	0	4.83991	4.21187	3.24581	1.22763	65	568
1194	cy79_p5_CD45_neg_PDL1_neg_E06_S822_comb	-1.32672	TN	0.187673	Mel79	0	0	0	0	3.31933	0.663866	1.09146	1559	849
1195	cy79_p5_CD45_neg_PDL1_neg_F02_S830_comb	-0.516736	TN	0.0502998	Mel79	0	0	0	0	3.58688	0.717377	0.670669	1527	1517
1196	cy79_p5_CD45_neg_PDL1_neg_F04_S832_comb	0.968638	TN	0.386679	Mel79	5.28725	0	0	0	5.36047	2.12954	0.947074	570	1121
1197	cy79_p5_CD45_neg_PDL1_neg_F05_S833_comb	-0.0899881	TN	0.281237	Mel79	3.73118	1.25822	0	4.89685	0	1.97725	1.26017	659	492
1198	cy79_p5_CD45_neg_PDL1_neg_F08_S836_comb	0.533763	TN	0.246582	Mel79	2.3584	0	0	0	5.23951	1.51958	0.741189	987	1419
1199	cy79_p5_CD45_neg_PDL1_neg_F09_S837_comb	0.733263	TN	0.350239	Mel79	2.80054	0	0	3.8534	4.94897	2.32058	1.04796	440	923
1200	cy79_p5_CD45_neg_PDL1_neg_F10_S838_comb	-0.91213	TN	0.341699	Mel79	0	0	2.70155	0	0	0.54031	0.985657	1599	1046
1201	cy79_p5_CD45_neg_PDL1_neg_F11_S839_comb	-0.212773	TN	0.544481	Mel79	4.66243	0	0	0	3.10484	1.55345	1.38288	964	305
1202	cy79_p5_CD45_neg_PDL1_neg_G01_S841_comb	-0.260586	TN	0.303439	Mel79	3.89647	3.33842	0	0	0	1.44698	0.991171	1046	1038
1203	cy79_p5_CD45_neg_PDL1_neg_G02_S842_comb	-0.141011	TN	0.357693	Mel79	2.73682	1.20664	0	0	4.70747	1.73019	1.25327	837	506
1204	cy79_p5_CD45_neg_PDL1_neg_G03_S843_comb	0.0962535	TN	0.194433	Mel79	4.64835	0	0	0	2.42868	1.41541	0.806331	1073	1345
1205	cy79_p5_CD45_neg_PDL1_neg_G04_S844_comb	1.39317	TN	0.449606	Mel79	6.18152	0	2.28007	0	5.18134	2.72859	1.08763	218	854
1206	cy79_p5_CD45_neg_PDL1_neg_G07_S847_comb	-0.765314	TN	0.509661	Mel79	0	2.6318	0.305679	0	0	0.587496	1.2009	1586	616
1207	cy79_p5_CD45_neg_PDL1_neg_G08_S848_comb	-0.203227	TN	0.426885	Mel79	2.83086	0.194087	0	1.80859	3.7277	1.71225	1.30321	850	429
1208	cy79_p5_CD45_neg_PDL1_neg_G09_S849_comb	-0.523558	TN	0.464613	Mel79	3.38322	0	0	0	3.69521	1.41569	1.31787	1072	400
1209	cy79_p5_CD45_neg_PDL1_neg_H05_S857_comb	-0.26061	TN	0.318695	Mel79	4.94097	0	0	1.54745	0	1.29768	1.05871	1174	909
1210	cy79_p5_CD45_neg_PDL1_neg_H06_S858_comb	-0.940694	TN	0.313861	Mel79	2.87578	0	0	1.47457	0	0.870069	1.1194	1449	788
1211	cy79_p5_CD45_neg_PDL1_neg_H07_S859_comb	-1.92756	TN	0.0301728	Mel79	0	0	0	0	1.26183	0.252366	0.972121	1682	1073
1212	cy79_p5_CD45_neg_PDL1_neg_H08_S860_comb	-0.818664	TN	0.296686	Mel79	4.4572	0	0	0	0.822934	1.05603	1.13575	1336	751
1213	cy79_p5_CD45_neg_PDL1_neg_H10_S862_comb	-0.63112	TN	0.463783	Mel79	3.21847	0	2.24489	0	0	1.09267	1.27526	1310	466
1214	cy79_p5_CD45_neg_PDL1_neg_H11_S863_comb	-0.637694	TN	-0.00141622	Mel79	0.235114	2.79681	0	0	4.21638	1.44966	0.911312	1045	1183
1215	cy79_p5_CD45_neg_PDL1_neg_H12_S864_comb	0.410094	TN	0.331402	Mel79	4.23978	1.98841	0	2.70155	2.99729	2.38541	1.3425	392	357
1216	cy79_p5_CD45_neg_PDL1_pos_A04_S676_comb	0.239734	TN	0.501373	Mel79	3.54794	1.45154	0	2.52757	4.59288	2.42399	1.53226	370	157
1217	cy79_p5_CD45_neg_PDL1_pos_A05_S677_comb	0.185375	TN	0.153441	Mel79	0	3.07929	0	5.10698	0	1.63725	0.817544	904	1333
1218	cy79_p5_CD45_neg_PDL1_pos_A08_S680_comb	0.164532	TN	0.191865	Mel79	5.01988	0.711935	0	0	4.15793	1.97795	1.03944	657	937
1219	cy79_p5_CD45_neg_PDL1_pos_A10_S682_comb	0.32534	TN	0.0983272	Mel79	0	0	0	3.56645	3.76362	1.46601	0.602353	1031	1613
1220	cy79_p5_CD45_neg_PDL1_pos_A11_S683_comb	0.717774	TN	0.348736	Mel79	6.7056	0.588805	0	1.66494	4.0578	2.60343	1.22708	272	571
1221	cy79_p5_CD45_neg_PDL1_pos_B02_S686_comb	-1.99437	TN	0.244549	Mel79	0	0	0	0	0	0	1.19486	1809	629
1222	cy79_p5_CD45_neg_PDL1_pos_B03_S687_comb	-0.33412	TN	0.555935	Mel79	4.7468	0	0	0	0	0.949359	1.16566	1403	684
1223	cy79_p5_CD45_neg_PDL1_pos_B04_S688_comb	0.452164	TN	0.271039	Mel79	5.22997	0	0	3.67243	2.82843	2.34617	1.12303	417	776
1224	cy79_p5_CD45_neg_PDL1_pos_B05_S689_comb	-1.37956	TN	0.158296	Mel79	0	0	0	0	0	0	0.826287	1809	1322
1225	cy79_p5_CD45_neg_PDL1_pos_B08_S692_comb	0.520761	TN	0.280997	Mel79	4.5109	1.28036	0	0.908429	4.2765	2.19524	1.0771	518	876
1226	cy79_p5_CD45_neg_PDL1_pos_B09_S693_comb	-0.015461	TN	0.156245	Mel79	3.20649	0	0	0	4.80447	1.60219	0.930239	930	1144
1227	cy79_p5_CD45_neg_PDL1_pos_B11_S695_comb	0.0311649	TN	0.21598	Mel79	5.24607	1.56608	0	0	3.72748	2.10793	1.18514	587	645
1228	cy79_p5_CD45_neg_PDL1_pos_B12_S696_comb	0.807544	TN	0.233029	Mel79	2.5673	2.65558	0	3.94598	5.23235	2.88024	1.21827	145	588
1229	cy79_p5_CD45_neg_PDL1_pos_C02_S698_comb	0.85044	TN	0.529463	Mel79	5.9138	1.09896	0	3.00486	4.09238	2.822	1.4798	174	194
1230	cy79_p5_CD45_neg_PDL1_pos_C04_S700_comb	-0.529787	TN	0.36557	Mel79	0	2.73834	0	1.62947	2.65924	1.40541	1.26158	1081	488
1231	cy79_p5_CD45_neg_PDL1_pos_C05_S701_comb	-0.0531843	TN	0.317258	Mel79	5.64236	0	0	2.56998	2.51248	2.14496	1.41061	559	259
1232	cy79_p5_CD45_neg_PDL1_pos_C07_S703_comb	0.698369	TN	0.374592	Mel79	5.81652	2.6107	0	0	3.47184	2.37981	1.18256	397	654
1233	cy79_p5_CD45_neg_PDL1_pos_C10_S706_comb	-0.850405	TN	0.25633	Mel79	0	1.44731	0	0	5.06449	1.30236	1.2379	1169	545
1234	cy79_p5_CD45_neg_PDL1_pos_C11_S707_comb	0.0500908	TN	0.381696	Mel79	3.20179	1.93282	0	2.92277	3.37851	2.28718	1.45283	462	218
1235	cy79_p5_CD45_neg_PDL1_pos_C12_S708_comb	-0.394551	TN	0.184644	Mel79	0	2.07861	0	3.61365	0	1.13845	0.86314	1275	1264
1236	cy79_p5_CD45_neg_PDL1_pos_D02_S710_comb	-0.124131	TN	0.446851	Mel79	4.33928	0	0	0	4.53244	1.77434	1.32951	806	382
1237	cy79_p5_CD45_neg_PDL1_pos_D03_S711_comb	-0.300647	TN	0.401873	Mel79	2.19629	0	0	0	4.72099	1.38346	1.2076	1103	604
1238	cy79_p5_CD45_neg_PDL1_pos_D05_S713_comb	-0.394473	TN	0.290789	Mel79	2.73985	2.04054	0	0	3.0351	1.5631	1.19997	956	618
1239	cy79_p5_CD45_neg_PDL1_pos_D07_S715_comb	0.878195	TN	0.607913	Mel79	5.514	3.7241	0	0.856787	5.61046	3.14107	1.72783	84	68
1240	cy79_p5_CD45_neg_PDL1_pos_D09_S717_comb	1.93641	TN	0.223441	Mel79	5.29455	4.3991	0	4.37295	4.24778	3.66288	1.079	16	870
1241	cy79_p5_CD45_neg_PDL1_pos_D10_S718_comb	0.413138	TN	0.409615	Mel79	4.57628	2.7405	0	2.63923	3.12879	2.61696	1.38291	267	304
1242	cy79_p5_CD45_neg_PDL1_pos_E01_S721_comb	-0.516691	TN	0.449886	Mel79	2.14437	0	0	4.14967	1.9631	1.65143	1.4105	896	260
1243	cy79_p5_CD45_neg_PDL1_pos_E02_S722_comb	0.0350237	TN	0.470203	Mel79	4.67265	0	1.9568	0	3.11337	1.94856	1.26997	683	478
1244	cy79_p5_CD45_neg_PDL1_pos_E03_S723_comb	0.111556	TN	0.314302	Mel79	3.35952	1.48903	0	0	4.98299	1.96631	1.20707	669	605
1245	cy79_p5_CD45_neg_PDL1_pos_E06_S726_comb	-0.0176906	TN	0.415965	Mel79	2.46205	0	0	0	4.92704	1.47782	1.14208	1015	731
1246	cy79_p5_CD45_neg_PDL1_pos_E07_S727_comb	0.0299534	TN	0.18559	Mel79	3.39369	0	1.0861	1.95977	3.44718	1.97735	1.11051	658	805
1247	cy79_p5_CD45_neg_PDL1_pos_E08_S728_comb	-0.998952	TN	0.111451	Mel79	2.18365	3.12201	0	0	1.25701	1.31253	1.17087	1157	672
1248	cy79_p5_CD45_neg_PDL1_pos_E10_S730_comb	0.897261	TN	0.328298	Mel79	3.75467	0	0	5.30009	4.30334	2.67162	1.16803	245	679
1249	cy79_p5_CD45_neg_PDL1_pos_E12_S732_comb	-0.703929	TN	0.399825	Mel79	0	2.87283	0	2.25792	0	1.02615	1.1384	1358	743
1250	cy79_p5_CD45_neg_PDL1_pos_F02_S734_comb	1.05929	TN	0.597492	Mel79	4.32387	2.33342	0.351628	3.62609	5.20124	3.16725	1.61323	78	112
1251	cy79_p5_CD45_neg_PDL1_pos_F03_S735_comb	-0.577653	TN	0.112514	Mel79	2.26754	0	0	1.17441	2.8844	1.26527	1.00806	1194	1004
1252	cy79_p5_CD45_neg_PDL1_pos_F05_S737_comb	0.96108	TN	0.105261	Mel79	3.73476	4.58767	0	0	3.41724	2.34793	0.732466	416	1428
1253	cy79_p5_CD45_neg_PDL1_pos_F06_S738_comb	0.590323	TN	0.780198	Mel79	6.95638	1.78283	0	0	4.41353	2.63055	1.75008	260	63
1254	cy79_p5_CD45_neg_PDL1_pos_F07_S739_comb	-0.78152	TN	0.318061	Mel79	0	0	0	0	2.89685	0.579371	0.957069	1589	1102
1255	cy79_p5_CD45_neg_PDL1_pos_F09_S741_comb	0.0307623	TN	0.226003	Mel79	4.68695	0.666302	0	0	0.751892	1.22103	0.782159	1221	1376
1256	cy79_p5_CD45_neg_PDL1_pos_F10_S742_comb	0.629827	TN	0.364121	Mel79	5.61049	0	0	2.70199	4.06437	2.47537	1.2442	336	528
1257	cy79_p5_CD45_neg_PDL1_pos_G02_S746_comb	1.36516	TN	0.290768	Mel79	4.34469	3.08916	0	3.04509	4.80741	3.05727	1.08372	102	864
1258	cy79_p5_CD45_neg_PDL1_pos_G03_S747_comb	0.380342	TN	0.199507	Mel79	0.632268	0	0	3.40081	5.81588	1.96979	0.955762	663	1103
1259	cy79_p5_CD45_neg_PDL1_pos_G04_S748_comb	1.05997	TN	0.499313	Mel79	5.48954	2.28954	0	2.46284	4.68398	2.98518	1.4147	117	256
1260	cy79_p5_CD45_neg_PDL1_pos_G05_S749_comb	1.34404	TN	0.168443	Mel79	3.91466	3.33657	0	4.29491	4.89971	3.28917	1.00629	53	1008
1261	cy79_p5_CD45_neg_PDL1_pos_G06_S750_comb	0.00783494	TN	0.455723	Mel79	4.15963	0	0	0	4.67615	1.76716	1.23313	811	553
1262	cy79_p5_CD45_neg_PDL1_pos_G07_S751_comb	0.325344	TN	0.27419	Mel79	4.61277	0	0	0	3.16221	1.555	0.921108	962	1160
1263	cy79_p5_CD45_neg_PDL1_pos_G08_S752_comb	1.00503	TN	0.21769	Mel79	5.5363	0	0	0	5.55597	2.21845	0.912963	503	1178
1264	cy79_p5_CD45_neg_PDL1_pos_G10_S754_comb	-0.257661	TN	0.432548	Mel79	0.77484	2.99095	0	0	4.25799	1.60476	1.27273	927	473
1265	cy79_p5_CD45_neg_PDL1_pos_G11_S755_comb	0.820947	TN	0.335983	Mel79	6.1608	1.88908	0	0	4.42613	2.4952	1.17427	322	668
1266	cy79_p5_CD45_neg_PDL1_pos_H02_S758_comb	0.249036	TN	0.198431	Mel79	1.93055	0	0	3.49275	3.76118	1.8369	0.953069	757	1109
1267	cy79_p5_CD45_neg_PDL1_pos_H03_S759_comb	0.833074	TN	0.214117	Mel79	0	3.6922	0	3.76924	6.29024	2.75034	1.06974	211	892
1268	cy79_p5_CD45_neg_PDL1_pos_H06_S762_comb	0.137705	TN	0.402922	Mel79	3.83218	0	0	4.24724	0	1.61589	1.13849	919	741
1269	cy79_p5_CD45_neg_PDL1_pos_H07_S763_comb	-0.510204	TN	0.158397	Mel79	0	0	0	4.16044	2.77568	1.38722	1.06991	1096	891
1270	cy79_p5_CD45_neg_PDL1_pos_H09_S765_comb	0.262607	TN	0.760963	Mel79	4.22728	0	0	0	4.47813	1.74108	1.46907	831	203
1271	cy79_p5_CD45_neg_PDL1_pos_H10_S766_comb	1.0377	TN	0.586874	Mel79	5.84526	0	0	0	5.62734	2.29452	1.18181	460	656
1272	cy79_p5_CD45_neg_PDL1_pos_H11_S767_comb	0.746366	TN	0.663819	Mel79	3.16944	2.70487	0	4.51639	2.31325	2.54079	1.44275	294	230
1273	cy79_p5_CD45_neg_PDL1_pos_H12_S768_comb	-0.0646691	TN	0.437749	Mel79	3.44599	2.72312	0	0	2.9201	1.81784	1.2985	777	431
1274	cy80_CD_90_pos_C07_S895_comb	-0.450857	TN	-0.0253388	Mel80	3.38419	0	0	0	1.01935	0.880707	0.515971	1441	1716
1275	cy80_CD45_neg_A03_S867_comb	0.169152	TN	0.167576	Mel80	4.19865	2.13422	0	2.94598	3.71436	2.59864	1.28208	276	451
1276	cy80_CD45_neg_A05_S869_comb	-0.387363	TN	0.632086	Mel80	6.53274	0.93885	0	0	0	1.49432	1.44062	1001	231
1277	cy80_CD45_neg_A06_S870_comb	-0.285445	TN	0.133765	Mel80	3.81424	1.66812	1.21599	3.61988	0.951588	2.25396	1.27322	481	472
1278	cy80_CD45_neg_A07_S871_comb	-1.19071	TN	0.240129	Mel80	2.48568	0	0	0	3.53593	1.20432	1.38812	1231	295
1279	cy80_CD45_neg_A09_S873_comb	0.0572914	TN	0.130398	Mel80	1.50284	2.38681	0	2.71282	4.54362	2.22922	1.15739	498	700
1280	cy80_CD45_neg_A10_S874_comb	-0.0232436	TN	0.166802	Mel80	3.42761	2.60217	0	0.92372	4.36653	2.26401	1.27465	475	468
1281	cy80_CD45_neg_A12_S876_comb	-0.430229	TN	0.396135	Mel80	5.06807	0	0	1.37573	3.10249	1.90926	1.49592	708	182
1282	cy80_CD45_neg_B01_S877_comb	-0.103683	TN	0.145929	Mel80	2.85699	3.88577	1.33285	0	4.05163	2.42545	1.33099	368	376
1283	cy80_CD45_neg_B02_S878_comb	0.190575	TN	0.238104	Mel80	3.99458	1.57046	0.734655	1.584	5.41183	2.65911	1.43873	250	235
1284	cy80_CD45_neg_B03_S879_comb	0.992155	TN	0.306188	Mel80	4.72252	3.56779	1.60692	2.98331	4.60674	3.49746	1.50399	25	173
1285	cy80_CD45_neg_B04_S880_comb	0.185164	TN	0.604437	Mel80	5.9905	2.27977	1.34199	0	4.45055	2.81256	1.87226	180	40
1286	cy80_CD45_neg_B05_S881_comb	-0.591241	TN	0.096079	Mel80	0	2.43749	0	0	0	0.487499	0.62035	1617	1582
1287	cy80_CD45_neg_B08_S884_comb	0.638434	TN	0.425884	Mel80	5.76599	2.04544	1.6173	1.87617	4.61153	3.18329	1.64346	73	103
1288	cy80_CD45_neg_B10_S886_comb	0.795439	TN	0.319276	Mel80	5.10144	3.19235	0	3.80787	4.85025	3.39038	1.52337	43	161
1289	cy80_CD45_neg_B12_S888_comb	0.390655	TN	0.520504	Mel80	5.58913	2.23235	0	2.07929	4.31709	2.84357	1.69598	160	80
1290	cy80_CD45_neg_C01_S889_comb	-0.223785	TN	0.228165	Mel80	3.7327	3.44573	0	0	3.68111	2.17191	1.36279	540	331
1291	cy80_CD45_neg_C02_S890_comb	0.248508	TN	0.4918	Mel80	4.55686	2.13783	1.05866	2.83935	3.47547	2.81364	1.69645	179	79
1292	cy80_CD45_neg_C03_S891_comb	-0.652057	TN	0.0721307	Mel80	2.44917	2.65764	0	0	3.48749	1.71886	1.1535	847	707
1293	cy80_CD45_neg_C07_S895_comb	0.723979	TN	0.69907	Mel80	6.42063	2.13947	0.444667	3.6646	3.65111	3.2641	1.88864	59	35
1294	cy80_CD45_neg_C09_S897_comb	0.315154	TN	0.15749	Mel80	4.06893	2.70443	0	1.8024	5.16643	2.74844	1.33413	212	367
1295	cy80_CD45_neg_C11_S899_comb	0.160571	TN	0.473586	Mel80	5.27359	2.7148	1.31904	0.516015	3.93894	2.75248	1.67489	209	91
1296	cy80_CD45_neg_D01_S901_comb	-0.382935	TN	0.366061	Mel80	4.80116	1.83592	0	0	4.08381	2.14418	1.59132	561	123
1297	cy80_CD45_neg_D02_S902_comb	0.512138	TN	0.501028	Mel80	6.07936	2.9313	0	2.01293	4.47301	3.09932	1.72422	96	70
1298	cy80_CD45_neg_D03_S903_comb	-0.594311	TN	0.222957	Mel80	2.73162	2.06901	0.38405	0	3.92163	1.82126	1.39438	773	282
1299	cy80_CD45_neg_D04_S904_comb	-0.498492	TN	0.0933307	Mel80	2.86414	3.23066	1.14666	0	2.5208	1.95245	1.25086	679	509
1300	cy80_CD45_neg_D07_S907_comb	0.53115	TN	0.367728	Mel80	4.5867	3.37295	0	1.62387	5.03254	2.92321	1.44892	127	222
1301	cy80_CD45_neg_D09_S909_comb	-0.113635	TN	0.851992	Mel80	6.40125	1.04893	0	0	4.80137	2.45031	2.11496	352	20
1302	cy80_CD45_neg_D10_S910_comb	-1.01758	TN	0.210279	Mel80	1.98039	1.52507	0.676267	0	0	0.836345	1.14192	1467	733
1303	cy80_CD45_neg_D11_S911_comb	-0.0603824	TN	0.179774	Mel80	2.8055	1.73249	0	2.51854	4.58382	2.32807	1.3297	435	381
1304	cy80_CD45_neg_E01_S913_comb	-0.00194928	TN	0.66295	Mel80	2.19188	3.12598	0	2.53306	2.47431	2.06505	1.58442	607	126
1305	cy80_CD45_neg_E02_S914_comb	-0.869852	TN	0.046954	Mel80	0	2.00863	1.95903	0	3.38515	1.47056	1.1522	1018	710
1306	cy80_CD45_neg_E04_S916_comb	0.354376	TN	0.323846	Mel80	4.82518	3.07245	0	0	5.75144	2.72981	1.39407	216	284
1307	cy80_CD45_neg_E05_S917_comb	-0.508624	TN	0.230629	Mel80	2.25369	2.53779	0	0	3.60407	1.67911	1.24873	879	515
1308	cy80_CD45_neg_E06_S918_comb	0.0104397	TN	0.118606	Mel80	4.24785	2.77737	0	0	4.5864	2.32232	1.13744	438	747
1309	cy80_CD45_neg_E09_S921_comb	1.27558	TN	0.240169	Mel80	4.17449	3.41278	1.34255	3.6941	5.75596	3.67598	1.3832	15	303
1310	cy80_CD45_neg_E10_S922_comb	-0.399006	TN	-0.09705	Mel80	4.31107	2.66198	0	0	0	1.39461	0.693537	1090	1487
1311	cy80_CD45_neg_F01_S925_comb	0.500636	TN	0.19565	Mel80	3.32034	2.62761	0.807355	2.91571	5.00764	2.93573	1.37134	123	319
1312	cy80_CD45_neg_F05_S929_comb	0.814599	TN	0.338085	Mel80	4.78602	1.93621	2.33714	2.97435	2.91418	2.98958	1.38715	115	297
1313	cy80_CD45_neg_F08_S932_comb	0.322488	TN	0.288178	Mel80	3.38114	3.2423	0	2.13718	5.48813	2.84975	1.49385	156	185
1314	cy80_CD45_neg_F11_S935_comb	-0.109229	TN	0.222017	Mel80	3.00486	2.59694	1.06764	0.646163	4.52607	2.36833	1.38429	405	302
1315	cy80_CD45_neg_G01_S937_comb	-0.207779	TN	0.223764	Mel80	3.35826	1.20789	0	2.78806	4.15963	2.30277	1.39221	454	286
1316	cy80_CD45_neg_G02_S458_comb	0.758748	TN	1.23134	Mel80	3.98623	1.28392	3.83915	2.17473	3.8472	3.02625	2.43661	108	9
1317	cy80_CD45_neg_G02_S938_comb	0.492232	TN	0.204878	Mel80	3.99014	2.96273	0	2.37462	5.84197	3.03389	1.39125	106	289
1318	cy80_CD45_neg_G04_S940_comb	-0.0515677	TN	-0.0734871	Mel80	1.66812	3.18492	0	1.71061	5.75537	2.4638	1.12818	345	766
1319	cy80_CD45_neg_G06_S942_comb	-0.168039	TN	0.417334	Mel80	3.77421	1.774	0.824564	1.98914	4.08967	2.49031	1.68892	327	81
1320	cy80_CD45_neg_G08_S944_comb	0.644339	TN	0.449426	Mel80	5.79984	1.9279	1.87931	2.84056	3.39671	3.16886	1.63872	77	104
1321	cy80_CD45_neg_G09_S945_comb	0.344078	TN	0.692674	Mel80	6.45653	3.32063	0	0	4.34405	2.82424	1.90087	173	33
1322	cy80_CD45_neg_H02_S950_comb	0.559173	TN	0.994526	Mel80	6.04745	2.73617	0.783247	0	5.37705	2.98878	2.12814	116	18
1323	cy80_CD45_neg_H03_S951_comb	0.442554	TN	0.304676	Mel80	5.05715	3.41508	0.584	1.8339	3.8513	2.94829	1.49923	120	177
1324	cy80_CD45_neg_H08_S956_comb	0.120146	TN	0.744161	Mel80	5.9265	1.15056	1.35276	0	4.68319	2.6226	1.92646	264	31
1325	cy80_CD45_neg_H09_S957_comb	-0.772705	TN	0.13745	Mel80	2.91418	1.97196	0	0	4.17768	1.81276	1.40521	779	265
1326	Cy80_II_CD45_A01_S865_comb	-0.699704	TN	0.243765	Mel80	3.91886	0.936591	0	1.26303	3.03545	1.83079	1.42651	766	246
1327	Cy80_II_CD45_A02_S866_comb	-0.770452	TN	0.276918	Mel80	4.59102	0	0	0.598365	3.83056	1.80399	1.53199	783	158
1328	Cy80_II_CD45_A06_S870_comb	-0.424044	TN	-0.0444384	Mel80	4.43922	0	0	0	4.89186	1.86622	0.991531	743	1036
1329	Cy80_II_CD45_A09_S873_comb	-0.842734	TN	0.349941	Mel80	0	0	1.57483	0	5.33675	1.38232	1.34109	1104	358
1330	Cy80_II_CD45_B01_S877_comb	0.775725	TN	-0.0908847	Mel80	4.28081	3.18333	0	3.29616	4.96185	3.14443	0.961988	82	1094
1331	Cy80_II_CD45_B02_S878_comb	0.0341497	TN	0.448229	Mel80	3.88821	0	0.583038	0	5.7469	2.04363	1.37055	623	320
1332	Cy80_II_CD45_B06_S882_comb	0.109049	TN	0.535735	Mel80	5.51497	3.02733	0	0	5.2762	2.7637	1.76884	201	56
1333	Cy80_II_CD45_B07_S883_comb	0.958076	TN	0.243965	Mel80	4.92562	2.26843	0	4.02104	5.45088	3.33319	1.33318	49	372
1334	Cy80_II_CD45_B08_S884_comb	-1.1294	TN	-0.0194118	Mel80	2.3978	0.312665	0	0	4.37184	1.41646	1.17425	1070	669
1335	Cy80_II_CD45_B09_S885_comb	-0.434735	TN	0.209612	Mel80	0.654436	1.81147	2.45838	0	3.17329	1.61952	1.18626	916	644
1336	Cy80_II_CD45_B10_S886_comb	0.201839	TN	0.229435	Mel80	4.77942	3.55238	0	0	3.98887	2.46413	1.22731	344	570
1337	Cy80_II_CD45_B11_S887_comb	-0.167454	TN	-0.0337089	Mel80	3.17584	2.96901	0	0	4.54065	2.1371	1.01658	567	988
1338	Cy80_II_CD45_B12_S888_comb	-1.09242	TN	-0.0826939	Mel80	3.64178	1.56169	0	0	0	1.04069	0.839434	1348	1310
1339	Cy80_II_CD45_C01_S889_comb	-0.155298	TN	0.164317	Mel80	0	0	0	0	6.70465	1.34093	0.786453	1129	1371
1340	Cy80_II_CD45_C02_S890_comb	-0.819293	TN	0.0527393	Mel80	4.77035	0	0.58111	0	4.17193	1.90468	1.32933	711	383
1341	Cy80_II_CD45_C04_S892_comb	-1.12164	TN	0.164207	Mel80	2.08406	0.607863	0	0	3.7941	1.29721	1.24852	1175	516
1342	Cy80_II_CD45_C08_S896_comb	0.743808	TN	0.168657	Mel80	3.73368	1.67807	0	4.10484	5.00841	2.905	1.18896	133	640
1343	Cy80_II_CD45_C09_S897_comb	1.07881	TN	0.498743	Mel80	3.74545	3.29057	0	4.27449	4.99272	3.26065	1.49861	60	178
1344	Cy80_II_CD45_D04_S904_comb	0.326748	TN	0.0704826	Mel80	5.12014	0	0	3.83056	5.36229	2.8626	1.24802	150	520
1345	Cy80_II_CD45_D07_S907_comb	-0.810319	TN	0.153991	Mel80	0	0	0	0	2.52707	0.505414	0.675093	1615	1509
1346	Cy80_II_CD45_D09_S909_comb	-0.374887	TN	0.167533	Mel80	4.2955	0	0	0	5.17485	1.89407	1.22253	723	581
1347	Cy80_II_CD45_D11_S911_comb	-0.16489	TN	0.498535	Mel80	6.36995	0	2.11403	0	4.1504	2.52688	1.71779	302	74
1348	Cy80_II_CD45_D12_S912_comb	-0.465797	TN	0.248385	Mel80	0	0	0	0	6.20858	1.24172	1.0221	1209	979
1349	Cy80_II_CD45_E01_S913_comb	-0.132281	TN	0.32506	Mel80	5.10978	1.80157	0	0.637842	4.20703	2.35125	1.45487	413	216
1350	Cy80_II_CD45_E06_S918_comb	0.230526	TN	0.0870211	Mel80	0	4.23596	1.30159	2.61871	3.9412	2.41949	1.09304	372	845
1351	Cy80_II_CD45_E08_S920_comb	-0.731071	TN	0.247077	Mel80	4.6561	0	0	0	0	0.931219	1.14565	1415	721
1352	Cy80_II_CD45_E11_S923_comb	-1.19489	TN	0.165159	Mel80	0	0	0	0	4.95098	0.990196	1.14859	1380	716
1353	Cy80_II_CD45_E12_S924_comb	0.0669119	TN	0.473465	Mel80	6.4991	0.935837	0	0	6.05055	2.6971	1.72335	235	71
1354	Cy80_II_CD45_F01_S925_comb	0.387503	TN	0.1484	Mel80	4.63871	0.411426	0	0	5.79488	2.169	0.922795	545	1154
1355	Cy80_II_CD45_F07_S931_comb	0.418116	TN	0.276298	Mel80	4.24458	3.38474	0	0.918386	5.19326	2.74819	1.34506	213	354
1356	Cy80_II_CD45_F10_S934_comb	-0.0853411	TN	0.0386488	Mel80	2.5612	3.12697	0	0.97966	3.80343	2.09425	1.08317	593	866
1357	Cy80_II_CD45_F11_S935_comb	0.367167	TN	-0.171326	Mel80	4.24314	0.606916	0	3.85479	4.76882	2.69473	0.915847	236	1170
1358	Cy80_II_CD45_F12_S936_comb	0.960479	TN	0.377915	Mel80	4.00782	3.94448	0	4.04133	4.86186	3.3711	1.48622	44	189
1359	Cy80_II_CD45_G03_S939_comb	0.410055	TN	0.269747	Mel80	4.46061	1.82944	0	0	5.4066	2.33933	1.10041	427	830
1360	Cy80_II_CD45_G07_S943_comb	0.334863	TN	0.0670919	Mel80	3.81291	2.4769	0	2.07039	5.28884	2.72981	1.17041	217	673
1361	Cy80_II_CD45_G09_S945_comb	0.619586	TN	0.0140248	Mel80	2.95382	4.39678	0	0	6.43301	2.75672	0.994703	205	1027
1362	Cy80_II_CD45_H07_S955_comb	0.537649	TN	0.487466	Mel80	4.48678	2.98768	0	0	5.42781	2.58045	1.35289	282	345
1363	Cy80_II_CD45_H09_S957_comb	0.711122	TN	0.254515	Mel80	4.8523	2.61589	0	3.89927	4.53854	3.1812	1.38195	74	306
1364	Cy80_II_CD45_H11_S959_comb	0.979119	TN	0.315788	Mel80	4.63343	3.59108	1.47716	0	6.53405	3.24714	1.28173	64	452
1365	Cy80_II_CD45_H12_S960_comb	-0.00748598	TN	0.293387	Mel80	4.60253	1.93659	0	0	4.37643	2.18311	1.3407	530	359
1366	Cy81_Bulk_CD45_A11_S107_comb	-0.205217	TN	-0.0530353	Mel81	0	0.267835	0	4.92339	0.250962	1.08844	0.622948	1313	1578
1367	Cy81_Bulk_CD45_A12_S108_comb	-0.651817	TN	0.140257	Mel81	0.077243	1.98805	0	2.63668	3.77019	1.69443	1.22576	864	575
1368	Cy81_Bulk_CD45_B05_S113_comb	0.680956	TN	-0.00361177	Mel81	2.13291	1.73898	1.65398	3.8953	5.21308	2.92685	1.1452	126	723
1369	Cy81_Bulk_CD45_B09_S117_comb	-0.194361	TN	0.258183	Mel81	2.31121	2.74136	0	1.40545	5.1517	2.32194	1.50345	439	175
1370	Cy81_Bulk_CD45_B10_S118_comb	-0.42419	TN	-0.041917	Mel81	0	2.66948	0	2.26873	4.86181	1.96	1.11976	676	786
1371	Cy81_Bulk_CD45_B12_S120_comb	-0.388196	TN	0.00424242	Mel81	0	4.2177	0	0	4.79618	1.80278	1.06796	785	899
1372	Cy81_Bulk_CD45_C05_S125_comb	-0.235424	TN	-0.0274404	Mel81	0	5.44145	0	0	0	1.08829	0.699127	1314	1478
1373	Cy81_Bulk_CD45_C11_S131_comb	-1.4014	TN	0.0388275	Mel81	0	1.79161	0	0	0.0854247	0.375406	0.870102	1644	1253
1374	Cy81_Bulk_CD45_D04_S136_comb	-0.188053	TN	-0.0301914	Mel81	0	0	1.37351	0	4.30334	1.13537	0.567252	1279	1662
1375	Cy81_Bulk_CD45_D08_S140_comb	-0.489157	TN	-0.0046298	Mel81	0	3.29293	0	0	4.43449	1.54548	0.930726	971	1142
1376	Cy81_Bulk_CD45_D10_S142_comb	-0.274151	TN	0.136389	Mel81	2.2857	2.44943	0	1.848	4.32704	2.18203	1.3943	531	283
1377	Cy81_Bulk_CD45_D11_S143_comb	0.563772	TN	0.172031	Mel81	3.00684	1.17824	2.54275	3.24275	4.57368	2.90885	1.31075	132	418
1378	Cy81_Bulk_CD45_D12_S144_comb	-0.905612	TN	-0.0605718	Mel81	0.187768	3.72868	0	0	3.00432	1.38415	1.04533	1101	927
1379	Cy81_Bulk_CD45_E01_S145_comb	-0.633607	TN	0.145791	Mel81	0	0	0	4.36275	3.8125	1.63505	1.19548	906	626
1380	Cy81_Bulk_CD45_E03_S147_comb	-0.125235	TN	0.176348	Mel81	2.61282	3.10383	0	0	4.40552	2.02443	1.27994	637	456
1381	Cy81_Bulk_CD45_E04_S148_comb	-0.432274	TN	-0.0353891	Mel81	0	3.90256	0	0.49774	4.88884	1.85783	1.07249	748	887
1382	Cy81_Bulk_CD45_E06_S150_comb	-0.755506	TN	-0.0958148	Mel81	2.32855	2.28511	0	0.878137	2.2397	1.5463	1.02139	970	981
1383	Cy81_Bulk_CD45_E08_S152_comb	-0.0150692	TN	-0.13844	Mel81	1.26424	1.80447	0	3.89588	4.82904	2.35872	0.981479	411	1055
1384	Cy81_Bulk_CD45_E10_S154_comb	-1.08765	TN	-0.0125537	Mel81	3.90082	0.970854	0	0	0.582074	1.09075	1.07196	1312	889
1385	Cy81_Bulk_CD45_F05_S161_comb	-0.751331	TN	0.113714	Mel81	0	0	0	1.5568	4.59216	1.22979	1.099	1217	834
1386	Cy81_Bulk_CD45_F07_S163_comb	-0.531802	TN	0.122264	Mel81	0	0	0	0	2.99277	0.598554	0.64815	1579	1547
1387	Cy81_Bulk_CD45_F12_S168_comb	-1.03246	TN	0.151346	Mel81	0	0	0	0	4.81634	0.963269	1.12889	1395	764
1388	Cy81_Bulk_CD45_G06_S174_comb	0.37774	TN	0.182491	Mel81	3.18872	2.22682	0	0	5.9975	2.28261	1.13914	464	740
1389	Cy81_Bulk_CD45_G12_S180_comb	-0.801689	TN	0.034049	Mel81	1.62947	0	0	1.6318	5.28466	1.70919	1.27659	853	464
1390	cy81_Bulk_CD45_neg_A02_S98_comb	-1.35003	TN	0.0926235	Mel81	0	0	0	0	0.995665	0.199133	0.85463	1696	1279
1391	cy81_Bulk_CD45_neg_A07_S103_comb	-1.12884	TN	0.156356	Mel81	0	0	2.5787	0	0	0.515739	1.02123	1607	982
1392	cy81_Bulk_CD45_neg_A10_S106_comb	-0.978332	TN	0.120897	Mel81	0	0	0	0	4.41204	0.882407	1.02597	1438	966
1393	cy81_Bulk_CD45_neg_B02_S110_comb	-0.722142	TN	0.112008	Mel81	0	1.86552	0.777367	0	2.60644	1.04987	1.02999	1341	956
1394	cy81_Bulk_CD45_neg_B03_S111_comb	-0.0870893	TN	0.100727	Mel81	3.27307	1.27858	0.638769	0.212881	4.44162	1.96898	1.12626	664	770
1395	cy81_Bulk_CD45_neg_B04_S112_comb	-0.193078	TN	-0.0394917	Mel81	0	0	0	0	4.45602	0.891204	0.4669	1434	1746
1396	cy81_Bulk_CD45_neg_C01_S121_comb	-0.163539	TN	0.145645	Mel81	2.01828	2.30305	0	2.1157	3.73877	2.03516	1.24083	628	536
1397	cy81_Bulk_CD45_neg_C03_S123_comb	-1.62691	TN	0.106453	Mel81	0	0	0	0	0.653519	0.130704	0.934206	1708	1134
1398	cy81_Bulk_CD45_neg_C04_S124_comb	-0.489263	TN	0.0295058	Mel81	0	0	0	0	4.68807	0.937614	0.710645	1414	1455
1399	cy81_Bulk_CD45_neg_C08_S128_comb	-0.176456	TN	0.384082	Mel81	0	2.47612	0	2.37796	3.84056	1.73893	1.298	833	433
1400	cy81_Bulk_CD45_neg_C11_S131_comb	-0.742727	TN	-0.0837673	Mel81	1.66129	2.15283	0.730314	0.644318	3.25912	1.68958	1.15912	869	696
1401	cy81_Bulk_CD45_neg_D01_S133_comb	-0.238287	TN	0.0956358	Mel81	0	0	0	1.97233	4.44586	1.28364	0.758448	1181	1404
1402	cy81_Bulk_CD45_neg_D05_S137_comb	-0.59694	TN	0.0293443	Mel81	2.60644	1.54696	0.426533	0	3.98832	1.71365	1.13586	849	749
1403	cy81_Bulk_CD45_neg_D09_S141_comb	0.122137	TN	0.347037	Mel81	2.53605	1.04544	0	3.46048	3.74749	2.15789	1.32468	552	390
1404	cy81_Bulk_CD45_neg_D10_S142_comb	-0.426036	TN	0.187595	Mel81	1.36569	1.83714	0	0	3.7062	1.38181	1.0447	1106	928
1405	cy81_Bulk_CD45_neg_E04_S148_comb	-0.572061	TN	0.138389	Mel81	0	1.95308	0	0	4.00261	1.19114	0.954888	1240	1104
1406	cy81_Bulk_CD45_neg_E07_S151_comb	-0.293305	TN	0.172685	Mel81	2.0018	0.724214	0.872632	2.65581	4.59162	2.16922	1.44057	544	232
1407	cy81_Bulk_CD45_neg_E08_S152_comb	-0.3943	TN	-0.0781251	Mel81	0	2.31034	0	3.13406	3.56108	1.8011	0.981786	788	1053
1408	cy81_Bulk_CD45_neg_E09_S153_comb	-0.664869	TN	0.0142882	Mel81	3.08236	0.612588	0	0	4.26656	1.5923	1.10892	936	813
1409	cy81_Bulk_CD45_neg_E10_S154_comb	-0.612911	TN	-0.0708068	Mel81	2.00036	1.39561	0.663572	0.585924	2.74932	1.47896	0.991344	1014	1037
1410	cy81_Bulk_CD45_neg_E11_S155_comb	-0.589992	TN	-0.070243	Mel81	1.5008	2.61542	0	2.48104	2.91552	1.90256	1.1087	713	814
1411	cy81_Bulk_CD45_neg_F02_S158_comb	-0.558374	TN	0.188499	Mel81	1.53306	2.18174	0	0	3.62761	1.46848	1.15965	1025	694
1412	cy81_Bulk_CD45_neg_G01_S169_comb	-0.50618	TN	0.235306	Mel81	0	2.4098	0.919149	2.87381	1.06764	1.45408	1.16568	1041	683
1413	cy81_Bulk_CD45_neg_G02_S170_comb	-0.888839	TN	0.209305	Mel81	0	0	0	0	0	0	0.622094	1809	1580
1414	cy81_Bulk_CD45_neg_G04_S172_comb	-0.327019	TN	0.0576784	Mel81	2.23818	0.756169	0	2.47457	3.98359	1.8905	1.10438	727	823
1415	cy81_Bulk_CD45_neg_G06_S174_comb	-0.271716	TN	0.0237213	Mel81	1.50741	1.69064	0	2.13455	4.91035	2.04859	1.14379	617	727
1416	cy81_Bulk_CD45_neg_G07_S175_comb	-0.607929	TN	0.0543401	Mel81	0	0	0	0	3.39999	0.679998	0.599356	1548	1616
1417	cy81_Bulk_CD45_neg_H02_S182_comb	-0.943714	TN	0.172052	Mel81	0	1.86394	0.838347	0	2.49313	1.03908	1.12116	1352	783
1418	cy81_Bulk_CD45_neg_H03_S183_comb	-0.773307	TN	0.16398	Mel81	0	2.07793	0.674461	0.327687	2.91858	1.19973	1.10966	1233	808
1419	cy81_Bulk_CD45_neg_H07_S187_comb	-0.445966	TN	0.267386	Mel81	1.5912	0.125651	0	2.72378	4.01444	1.69101	1.30896	867	421
1420	cy81_Bulk_CD45_neg_H11_S191_comb	-0.322759	TN	0.113737	Mel81	1.51349	2.15898	0.379621	1.3488	4.10459	1.9011	1.18656	716	643
1421	Cy81_FNA_CD45_B01_S301_comb	-0.738926	TN	0.0299466	Mel81	0	0	0	2.06764	5.75489	1.56451	1.14217	954	728
1422	Cy81_FNA_CD45_B02_S302_comb	-0.296151	TN	-0.0971161	Mel81	0	2.82232	0	0	5.38412	1.64129	0.909498	898	1185
1423	Cy81_FNA_CD45_B04_S304_comb	0.273143	TN	-0.0292347	Mel81	3.25746	0.6107	0	4.24724	5.3929	2.70166	1.21214	232	597
1424	Cy81_FNA_CD45_B10_S310_comb	0.784141	TN	-0.00697069	Mel81	0	2.02326	2.35021	2.45575	5.82176	2.5302	0.84132	301	1306
1425	Cy81_FNA_CD45_B11_S311_comb	0.408513	TN	-0.161773	Mel81	2.8474	0	0	4.96638	4.10383	2.38352	0.821414	394	1331
1426	Cy81_FNA_CD45_B12_S312_comb	0.176645	TN	0.0257285	Mel81	4.11395	2.19093	0	0	4.62492	2.18596	1.00687	528	1007
1427	Cy81_FNA_CD45_C02_S314_comb	-0.182717	TN	0.120061	Mel81	4.87524	0	0	0	4.4361	1.86227	1.08278	745	867
1428	Cy81_FNA_CD45_C05_S317_comb	0.0626202	TN	-0.0855458	Mel81	0	3.27411	0	1.22157	5.51743	2.00262	0.881579	647	1238
1429	Cy81_FNA_CD45_C07_S319_comb	0.838305	TN	0.114285	Mel81	2.64754	2.7551	2.51854	3.07929	4.70177	3.14045	1.23209	85	556
1430	Cy81_FNA_CD45_C08_S320_comb	-0.0304763	TN	0.0133611	Mel81	3.05987	0	0	2.35332	3.63715	1.81007	0.934368	781	1133
1431	Cy81_FNA_CD45_C09_S321_comb	0.384608	TN	-0.0277459	Mel81	3.33328	0.941858	0	3.57555	6.14119	2.79838	1.17022	186	675
1432	Cy81_FNA_CD45_C10_S322_comb	-0.442119	TN	0.0235469	Mel81	2.17919	0	0	0	5.51172	1.53818	1.01821	978	984
1433	Cy81_FNA_CD45_D09_S333_comb	-0.0311481	TN	0.00167388	Mel81	0	0	0	3.14861	5.7878	1.78728	0.898208	795	1202
1434	Cy81_FNA_CD45_D11_S335_comb	0.0952639	TN	-0.133385	Mel81	3.25701	2.92067	0	0	5.55096	2.34573	1.03921	419	939
1435	Cy81_FNA_CD45_D12_S336_comb	0.568087	TN	0.015906	Mel81	2.91877	3.92372	0.289244	2.85699	4.50048	2.89784	1.23584	136	547
1436	Cy81_FNA_CD45_E01_S337_comb	0.235588	TN	0.12894	Mel81	4.21498	0	0	0	5.46444	1.93588	0.973947	692	1069
1437	Cy81_FNA_CD45_E04_S340_comb	-0.560787	TN	0.14022	Mel81	0	2.63483	0	0	5.40521	1.60801	1.13818	923	744
1438	Cy81_FNA_CD45_E05_S341_comb	-1.02227	TN	-0.0833776	Mel81	1.20789	0	0	0.667211	5.20351	1.41572	1.11166	1071	801
1439	Cy81_FNA_CD45_F02_S350_comb	0.353974	TN	-0.0177458	Mel81	3.99847	2.52607	0.844787	0	4.68246	2.41036	0.96486	377	1089
1440	Cy81_FNA_CD45_F03_S351_comb	0.292857	TN	0.0205098	Mel81	4.69365	2.66993	0	0	4.892	2.45112	1.08213	350	868
1441	Cy81_FNA_CD45_F07_S355_comb	0.795483	TN	0.312951	Mel81	4.08746	2.10434	1.70929	0.403813	4.16398	2.49378	1.1985	324	621
1442	Cy81_FNA_CD45_F10_S358_comb	-0.917296	TN	0.275126	Mel81	0	2.15801	0	0	5.02565	1.43673	1.49624	1055	181
1443	Cy81_FNA_CD45_G10_S370_comb	-0.356206	TN	0.0156487	Mel81	0	0	0	0	6.60975	1.32195	0.818825	1148	1332
1444	Cy81_FNA_CD45_H01_S373_comb	0.756651	TN	0.0981974	Mel81	3.24306	2.49621	2.9771	1.71105	4.01444	2.88837	1.12853	140	765
1445	Cy81_FNA_CD45_H04_S376_comb	-0.902868	TN	0.0918693	Mel81	0	0	0	0	5.65841	1.13168	1.02358	1283	975
1446	Cy81_FNA_CD45_H05_S377_comb	-0.926785	TN	-0.0695849	Mel81	0	3.32366	0	0.374066	0	0.739545	0.705932	1516	1466
1447	Cy81_FNA_CD45_H08_S380_comb	-0.394606	TN	-0.183717	Mel81	0	0	0	0	5.76675	1.15335	0.584517	1262	1643
1448	Cy81_FNA_CD45_H09_S381_comb	-0.307537	TN	0.0923816	Mel81	0	1.91648	0	0	5.13558	1.41041	0.874955	1077	1244
1449	Cy81_FNA_CD45_H10_S382_comb	0.386117	TN	0.0464466	Mel81	0	2.67423	2.02574	0.423309	6.54442	2.33354	0.954174	430	1105
1450	Cy81_FNA_CD45_H12_S384_comb	-0.167557	TN	0.0937311	Mel81	1.60027	2.81701	0	2.3835	4.76123	2.3124	1.33359	446	369
1451	cy81_FNA_CD45_neg_B01_S973_comb	0.0392489	TN	0.152903	Mel81	0	2.1846	0.215368	3.15753	4.00746	1.91299	1.08951	705	851
1452	cy81_FNA_CD45_neg_B03_S975_comb	-0.966835	TN	-0.00057531	Mel81	0.31034	0.476122	0	1.83714	3.62398	1.24952	1.12262	1205	778
1453	cy81_FNA_CD45_neg_B04_S976_comb	-0.315705	TN	0.14399	Mel81	1.28333	1.419	0.368489	1.52457	3.86612	1.6923	1.12401	866	774
1454	cy81_FNA_CD45_neg_B07_S979_comb	-0.0743357	TN	0.0450207	Mel81	2.49031	2.0018	0	2.03316	4.7498	2.25502	1.22981	480	561
1455	cy81_FNA_CD45_neg_C06_S990_comb	0.417988	TN	0.216641	Mel81	3.40272	1.73118	0.211635	2.76022	4.90862	2.60288	1.28899	274	444
1456	cy81_FNA_CD45_neg_C07_S991_comb	-0.159118	TN	-0.0810125	Mel81	0.421156	2.6597	1.47716	2.19377	2.60905	1.87217	0.974485	737	1067
1457	cy81_FNA_CD45_neg_C09_S993_comb	-0.862121	TN	0.0465536	Mel81	0	1.87971	0.936591	0	4.32085	1.42743	1.2101	1065	601
1458	cy81_FNA_CD45_neg_C11_S995_comb	-0.439619	TN	0.151855	Mel81	0.171207	1.6457	0	2.31586	4.29785	1.68612	1.22406	874	577
1459	cy81_FNA_CD45_neg_D01_S997_comb	-0.751866	TN	0.0740018	Mel81	0	0.853597	0	0	3.38281	0.84728	0.948275	1463	1120
1460	cy81_FNA_CD45_neg_D03_S999_comb	0.319401	TN	0.0174535	Mel81	2.06039	2.31237	1.78073	1.45786	4.85504	2.49328	1.10349	325	825
1461	cy81_FNA_CD45_neg_D04_S1000_comb	-0.350318	TN	0.0581854	Mel81	0.807355	1.40926	0.572405	1.80735	4.50608	1.82049	1.1345	774	754
1462	cy81_FNA_CD45_neg_D12_S1008_comb	-0.829139	TN	0.0554244	Mel81	1.55729	0	0	0.722466	4.19661	1.29527	1.13576	1176	750
1463	cy81_FNA_CD45_neg_E01_S1009_comb	-0.186267	TN	0.0696544	Mel81	1.4547	1.61777	0.129613	2.55434	4.1643	1.98415	1.16271	652	691
1464	cy81_FNA_CD45_neg_E04_S1012_comb	-0.684304	TN	0.0467638	Mel81	0	2.58856	0	0	4.73893	1.4655	1.10912	1032	811
1465	cy81_FNA_CD45_neg_E06_S1014_comb	0.0653449	TN	0.119548	Mel81	1.22959	0.788268	0.761285	2.20571	5.07275	2.01152	1.13161	644	760
1466	cy81_FNA_CD45_neg_E08_S1016_comb	-0.692541	TN	0.0341079	Mel81	0.668119	0.889084	0	3.0635	2.80839	1.48582	1.12981	1009	762
1467	cy81_FNA_CD45_neg_E09_S1017_comb	0.361055	TN	-0.0562617	Mel81	2.1127	2.892	0.550901	3.61894	3.49646	2.5342	1.04237	299	932
1468	cy81_FNA_CD45_neg_E10_S1018_comb	0.307002	TN	-0.0656916	Mel81	2.37267	2.99132	0	2.47586	4.84434	2.53684	1.02372	296	973
1469	cy81_FNA_CD45_neg_E12_S1020_comb	-0.438206	TN	0.085849	Mel81	0	0	0	3.10551	4.45904	1.51291	1.02477	991	969
1470	cy81_FNA_CD45_neg_F01_S1021_comb	0.138033	TN	-0.0919079	Mel81	2.34596	1.0072	0.974529	4.0977	3.57374	2.39982	0.996066	385	1024
1471	cy81_FNA_CD45_neg_F02_S1022_comb	-0.648147	TN	0.214064	Mel81	1.53356	1.49774	0	0	4.90824	1.58791	1.31155	939	413
1472	cy81_FNA_CD45_neg_F06_S1026_comb	-0.0789444	TN	0.0203924	Mel81	2.67129	0.887525	0	2.00324	5.40009	2.19243	1.15739	521	701
1473	cy81_FNA_CD45_neg_F08_S1028_comb	0.337745	TN	0.0440616	Mel81	2.31412	1.60692	1.31846	3.43976	4.36443	2.60874	1.18148	271	659
1474	cy81_FNA_CD45_neg_F09_S1029_comb	-0.379477	TN	-0.0730023	Mel81	3.03245	1.12168	0.493647	0.613532	4.09904	1.87207	0.990482	738	1040
1475	cy81_FNA_CD45_neg_F12_S1032_comb	-0.538112	TN	0.0913803	Mel81	2.62012	1.1564	0	0	4.32085	1.61947	1.15153	917	712
1476	cy81_FNA_CD45_neg_G03_S1035_comb	-0.877447	TN	0.0984004	Mel81	0	0	0	0	1.0827	0.216541	0.595375	1693	1621
1477	cy81_FNA_CD45_neg_G05_S1037_comb	-0.0678226	TN	0.145226	Mel81	2.32797	0.750178	0	2.79098	3.30071	1.83397	1.04571	763	926
1478	cy81_FNA_CD45_neg_G07_S1039_comb	-0.0846252	TN	0.0311786	Mel81	0	2.22219	0	2.43456	4.15162	1.76167	0.923591	818	1151
1479	cy81_FNA_CD45_neg_G09_S1041_comb	0.173643	TN	0.156437	Mel81	2.3488	3.26739	0.436162	0	4.976	2.20567	1.13054	511	761
1480	cy81_FNA_CD45_neg_G12_S1044_comb	-1.32792	TN	0.104465	Mel81	0.569491	0	0	0	0.978928	0.309684	0.888191	1667	1226
1481	cy81_FNA_CD45_neg_H02_S1046_comb	-0.495928	TN	0.0265553	Mel81	0	0	0	0	3.33085	0.666169	0.564432	1558	1668
1482	cy81_FNA_CD45_neg_H03_S1047_comb	-0.0653856	TN	0.0206843	Mel81	0	2.49313	0	0	3.5673	1.21209	0.662822	1228	1530
1483	cy81_FNA_CD45_neg_H09_S1053_comb	0.853017	TN	-0.0403102	Mel81	0	0	0	3.60845	6.74949	2.07159	0.65332	601	1540
1484	cy81_FNA_CD45_neg_H10_S1054_comb	0.402475	TN	0.166822	Mel81	0	0	0	4.00459	3.938	1.58852	0.801882	938	1349
1485	cy81_FNA_CD45_neg_H11_S1055_comb	-0.742023	TN	0.0705447	Mel81	0	0	0	3.27277	0	0.654554	0.791996	1562	1361
1486	CY88_3_A01_S577_comb	-1.55227	ICR	-0.0122409	Mel88	0	0	0	0	0.868687	0.173737	0.712039	1702	1453
1487	CY88_3_A02_S578_comb	0.161717	ICR	0.0502601	Mel88	4.07476	0	0	0	4.23128	1.66121	0.813558	889	1340
1488	CY88_3_A04_S580_comb	0.00424546	ICR	0.109065	Mel88	3.98021	0	0	1.95754	3.26108	1.83977	0.98164	756	1054
1489	CY88_3_A05_S581_comb	-0.865163	ICR	-0.00395289	Mel88	3.19613	2.27053	0	0	0.271426	1.14762	0.973355	1267	1071
1490	CY88_3_A07_S583_comb	0.558862	ICR	0.0409799	Mel88	2.38405	2.56535	2.23879	2.17121	2.58688	2.38926	0.953083	391	1108
1491	CY88_3_A08_S584_comb	-0.905043	ICR	-0.0226829	Mel88	3.00953	1.54942	0	0	0	0.91179	0.852385	1425	1285
1492	CY88_3_A10_S586_comb	-0.192899	ICR	-0.0134664	Mel88	3.36583	0.862352	0	0	4.0498	1.6556	0.845966	893	1299
1493	CY88_3_A11_S587_comb	-1.63347	ICR	0.0996822	Mel88	1.93244	0	0	0	0	0.386488	1.04069	1642	934
1494	CY88_3_A12_S588_comb	0.116259	ICR	0.120041	Mel88	0.847195	1.23756	0	4.90728	3.8503	2.16847	0.985151	546	1048
1495	CY88_3_B02_S590_comb	0.164157	ICR	0.22298	Mel88	4.51728	2.03351	1.65901	0	3.37198	2.31635	1.22836	445	564
1496	CY88_3_B04_S592_comb	-1.19511	ICR	-0.0843729	Mel88	0	0	0	0	0	0	0.526353	1809	1704
1497	CY88_3_B08_S596_comb	-0.169443	ICR	0.00264144	Mel88	0	2.0072	1.66948	0	3.55815	1.44696	0.756994	1047	1405
1498	CY88_3_B09_S597_comb	-0.547492	ICR	-0.0832485	Mel88	2.15801	0	0	0	3.74975	1.18155	0.731492	1246	1429
1499	CY88_3_B12_S600_comb	-0.978038	ICR	-0.00414151	Mel88	0	2.37212	2.47457	0	0	0.969336	0.90162	1390	1197
1500	CY88_3_C01_S601_comb	-0.886804	ICR	0.0999198	Mel88	3.69944	2.01471	0	0	0	1.14283	1.03167	1272	951
1501	CY88_3_C02_S602_comb	-0.95376	ICR	0.0408576	Mel88	0	1.31325	0.119024	0	3.87863	1.06218	1.01616	1331	991
1502	CY88_3_C06_S606_comb	-0.180482	ICR	0.803367	Mel88	6.92196	0	0	0	0	1.38439	1.60423	1099	115
1503	CY88_3_C08_S608_comb	1.10627	ICR	0.0880469	Mel88	2.97122	0	2.14339	4.5846	4.05693	2.75123	0.83927	210	1311
1504	CY88_3_C09_S609_comb	-0.247827	ICR	0.106683	Mel88	0	0	0.805705	0	4.91112	1.14336	0.771759	1271	1388
1505	CY88_3_C10_S610_comb	-0.166714	ICR	0.0195815	Mel88	3.17201	0.874207	0	0	4.91614	1.79247	0.925814	792	1148
1506	CY88_3_C12_S612_comb	-0.237853	ICR	-0.0860062	Mel88	2.92676	1.02432	0	0	4.2163	1.63348	0.78643	909	1372
1507	CY88_3_D02_S614_comb	0.854538	ICR	1.28405	Mel88	7.10618	2.86888	0	0	4.0982	2.81465	2.26071	178	15
1508	CY88_3_D03_S615_comb	-1.25372	ICR	0.284072	Mel88	0	0	0	0	0	0	0.938158	1809	1129
1509	CY88_3_D05_S617_comb	-0.358537	ICR	0.0177616	Mel88	4.73471	0	0	0	2.10668	1.36828	0.913899	1112	1177
1510	CY88_3_D06_S618_comb	-0.418234	ICR	-0.0890372	Mel88	0.144046	1.14012	0.077243	3.30217	3.39424	1.61157	0.871031	920	1251
1511	CY88_3_D07_S619_comb	-0.269588	ICR	0.0410571	Mel88	2.8264	1.83228	0.918386	0	3.58832	1.83308	1.03541	765	945
1512	CY88_3_D09_S621_comb	-1.05311	ICR	0.284412	Mel88	0	0	0	0	3.8477	0.769539	1.10519	1497	821
1513	CY88_3_D11_S623_comb	-0.33121	ICR	0.182927	Mel88	4.76043	1.49621	0	0	2.16704	1.68474	1.22616	875	573
1514	CY88_3_E02_S626_comb	0.370563	ICR	-0.0448286	Mel88	2.09051	2.8474	1.26484	0	4.45424	2.1314	0.850915	568	1289
1515	CY88_3_E06_S630_comb	-0.308586	ICR	-0.0498162	Mel88	3.3032	1.63784	3.03703	0	0	1.59561	0.856936	933	1275
1516	CY88_3_E07_S631_comb	0.128757	ICR	-0.0277835	Mel88	1.96347	2.53456	1.59837	0.586885	3.58388	2.05343	0.915733	613	1171
1517	CY88_3_E08_S632_comb	1.13436	ICR	0.0856442	Mel88	4.69655	1.32423	0	3.70022	4.5761	2.85942	0.969453	151	1081
1518	CY88_3_E09_S633_comb	-0.323625	ICR	0.106514	Mel88	0	2.96107	0	0	0	0.592214	0.605852	1583.5	1605
1519	CY88_3_E10_S634_comb	0.109075	ICR	-0.089854	Mel88	0.190299	3.52519	1.38239	2.7801	2.97251	2.1701	0.911766	542	1181
1520	CY88_3_E11_S635_comb	0.289052	ICR	0.0874685	Mel88	4.01569	0.358396	0.489543	3.56657	3.03879	2.2938	1.06809	461	898
1521	CY88_3_F01_S637_comb	0.011324	ICR	0.491956	Mel88	1.95457	2.30393	0.332278	0.413594	5.23607	2.04809	1.47611	619	196
1522	CY88_3_F04_S640_comb	-0.209167	ICR	0.0231213	Mel88	3.83714	0	0	2.14209	3.45062	1.88597	0.994302	730	1029
1523	CY88_3_F05_S641_comb	0.431651	ICR	0.598701	Mel88	6.40173	0	2.97545	0	0	1.87544	1.30584	735	426
1524	CY88_3_F06_S642_comb	-1.05187	ICR	0.105487	Mel88	4.29778	0	0	0	0	0.859556	1.0018	1457	1019
1525	CY88_3_F08_S644_comb	-0.698925	ICR	-0.00466336	Mel88	3.0245	2.33485	0	0	0	1.07187	0.795385	1324	1356
1526	CY88_3_F09_S645_comb	-0.244315	ICR	0.271856	Mel88	4.11528	0.842375	0	0	3.06729	1.60499	1.16804	925	678
1527	CY88_3_F10_S646_comb	0.461163	ICR	0.0757309	Mel88	5.5192	1.60312	0	4.40694	0	2.30585	0.961996	452	1093
1528	CY88_3_F11_S647_comb	0.231031	ICR	0.0759379	Mel88	3.74868	1.55876	2.37962	0	2.46467	2.03034	0.969514	633	1080
1529	CY88_3_G01_S649_comb	-0.548269	ICR	0.424665	Mel88	0	0	1.35163	0	3.36261	0.942848	1.11011	1409	807
1530	CY88_3_G03_S651_comb	-0.27633	ICR	-0.0220202	Mel88	2.91667	2.53257	0	0	2.50029	1.58991	0.901612	937	1198
1531	CY88_3_G04_S652_comb	0.330063	ICR	0.356974	Mel88	4.24747	2.92638	1.93734	0	2.44626	2.31149	1.30612	447	425
1532	CY88_3_G05_S653_comb	-0.0784204	ICR	0.125546	Mel88	2.27917	2.35671	0.570463	2.19346	3.09559	2.09908	1.16513	589	686
1533	CY88_3_G06_S654_comb	-0.520668	ICR	-0.0644288	Mel88	0.432959	1.95457	0	0	4.52281	1.38207	0.852809	1105	1283
1534	CY88_3_G07_S655_comb	-0.799818	ICR	-0.105855	Mel88	0	1.75788	0	0	3.43843	1.03926	0.759984	1351	1400
1535	CY88_3_G09_S657_comb	0.360655	ICR	0.146488	Mel88	3.58147	1.53306	1.65444	2.06901	3.83613	2.53482	1.15839	298	698
1536	CY88_3_G10_S658_comb	0.366977	ICR	0.134865	Mel88	4.82288	0	2.04789	0	4.04649	2.18345	1.00075	529	1021
1537	CY88_3_G11_S659_comb	-1.2375	ICR	0.038732	Mel88	0.552869	0	0	0	0	0.110574	0.698556	1712	1479
1538	CY88_3_G12_S660_comb	0.147436	ICR	-0.0794047	Mel88	2.95958	2.61777	0	1.33628	3.88723	2.16017	0.922741	551	1156
1539	CY88_3_H03_S663_comb	1.69336	ICR	0.489631	Mel88	4.98591	4.25422	0	0	6.27144	3.10231	1.20651	95	606
1540	CY88_3_H04_S664_comb	-1.28344	ICR	0.0724874	Mel88	0	2.09997	0.077243	0	0	0.435442	0.91263	1630	1180
1541	CY88_3_H08_S668_comb	-0.788025	ICR	0.0753357	Mel88	3.26873	1.2228	0	0	2.04229	1.30677	1.02785	1163	959
1542	CY88_3_H10_S670_comb	-1.71606	ICR	-0.137496	Mel88	0	0.180148	0	0	0	0.0360296	0.748824	1728	1411
1543	CY88_3_H11_S671_comb	-0.80574	ICR	0.117152	Mel88	3.3978	0	0	0	2.53903	1.18737	1.04374	1244	930
1544	CY88_3_H12_S672_comb	-0.735726	ICR	0.232314	Mel88	2.45969	0.897628	0.867106	1.04334	2.44493	1.54254	1.37943	975	312
1545	CY88_5_A03_S675_comb	1.10037	ICR	-0.0915894	Mel88	4.6468	4.17089	0	0	3.38253	2.44004	0.632335	360	1568
1546	CY88_5_A05_S677_comb	0.828248	ICR	0.134365	Mel88	4.87145	1.31208	2.09457	1.9115	3.95252	2.82843	1.15266	170	709
1547	CY88_5_A06_S678_comb	-0.376305	ICR	-0.00308237	Mel88	2.64201	3.10936	1.56852	0	0	1.46398	0.869746	1033	1254
1548	CY88_5_A07_S679_comb	-0.660979	ICR	0.000963893	Mel88	3.16543	2.68325	0	0	0.988412	1.36742	0.969895	1114	1078
1549	CY88_5_A09_S681_comb	-0.57702	ICR	0.052065	Mel88	1.95196	0.808179	0.237564	0	4.0998	1.4195	1.05686	1068	913
1550	CY88_5_A10_S682_comb	-0.143433	ICR	0.186499	Mel88	3.92742	1.51096	0	0	4.57942	2.00356	1.18176	646	658
1551	CY88_5_A12_S684_comb	-0.978516	ICR	-0.17736	Mel88	0	0	0	3.77568	0	0.755137	0.688634	1506	1491
1552	CY88_5_B01_S685_comb	0.803304	ICR	0.0490336	Mel88	4.16752	2.02112	0	3.53468	4.14796	2.77426	0.945265	197	1123
1553	CY88_5_B02_S686_comb	-0.257583	ICR	0.0919219	Mel88	2.94467	2.65008	0	0	3.0571	1.73037	0.994644	836	1028
1554	CY88_5_B03_S687_comb	0.652803	ICR	0.105181	Mel88	2.95884	2.75724	0	2.93376	4.28659	2.58729	0.976334	279	1063
1555	CY88_5_B04_S688_comb	-0.268433	ICR	-0.0269931	Mel88	0	3.1672	0	0	5.25104	1.68365	0.895629	877	1206
1556	CY88_5_B05_S689_comb	-0.257506	ICR	0.0107127	Mel88	0	0	0	0	6.64934	1.32987	0.865064	1139	1260
1557	CY88_5_B06_S690_comb	-1.32077	ICR	0.301447	Mel88	3.70365	0	0	0	0	0.740731	1.31624	1514	405
1558	CY88_5_B07_S691_comb	0.0670694	ICR	0.0756929	Mel88	3.20367	3.20774	0	0	4.24504	2.13129	0.951932	569	1113
1559	CY88_5_B09_S693_comb	-0.617362	ICR	0.0727997	Mel88	3.6748	0.712816	0	0.662661	2.44493	1.49904	1.06324	1000	905
1560	CY88_5_B10_S694_comb	-0.427968	ICR	0.0895794	Mel88	4.68812	0	0	0	0	0.937625	0.827907	1413	1320
1561	CY88_5_B12_S696_comb	-0.437983	ICR	0.0342934	Mel88	1.88127	0	0	0	4.14094	1.20444	0.815708	1230	1337
1562	CY88_5_C01_S697_comb	-0.873658	ICR	-0.0253405	Mel88	0	0	0	1.7264	0	0.345279	0.634676	1655	1563
1563	CY88_5_C02_S698_comb	0.30074	ICR	0.159797	Mel88	5.52663	0	0	0	4.13471	1.93227	1.00824	693	1003
1564	CY88_5_C03_S699_comb	0.976637	ICR	0.375208	Mel88	5.74545	3.13389	0	0	4.57676	2.69122	1.17035	238	674
1565	CY88_5_C04_S700_comb	0.274821	ICR	0.081457	Mel88	2.19629	2.84559	0	2.59431	4.02512	2.33226	1.07283	432	885
1566	CY88_5_C05_S701_comb	-0.0480471	ICR	0.00982978	Mel88	2.31499	3.09795	0	0	4.40824	1.96423	0.957923	672	1100
1567	CY88_5_C07_S703_comb	-0.752392	ICR	0.268235	Mel88	4.917	0	0	0	0.352759	1.05395	1.14473	1339	726
1568	CY88_5_C08_S704_comb	-0.784031	ICR	0.144035	Mel88	3.85659	2.53804	0.167358	0	0	1.3124	1.1475	1158	718
1569	CY88_5_C09_S705_comb	-0.533902	ICR	0.17471	Mel88	3.00612	0	0	0	4.33707	1.46864	1.11941	1024	787
1570	CY88_5_C10_S706_comb	-1.28404	ICR	0.106347	Mel88	0	2.79722	0	0	0	0.559444	0.892937	1594	1213
1571	CY88_5_C11_S707_comb	-0.274407	ICR	0.0552847	Mel88	1.91533	2.64178	1.87617	0	1.93847	1.67435	0.968857	881	1083
1572	CY88_5_C12_S708_comb	-0.0449095	ICR	-0.0815339	Mel88	4.12482	2.50106	0	0.816395	3.38128	2.16471	0.949049	549	1118
1573	CY88_5_D01_S709_comb	0.292142	ICR	0.187375	Mel88	3.09559	0.956057	2.33371	1.7476	3.51589	2.32977	1.08576	434	860
1574	CY88_5_D04_S712_comb	0.369922	ICR	0.395583	Mel88	2.63552	1.07587	0	3.45062	5.37257	2.50692	1.35647	309	343
1575	CY88_5_D08_S716_comb	-0.000577446	ICR	0.27299	Mel88	3.78367	1.95084	0	0	4.8623	2.11936	1.26145	580	489
1576	CY88_5_D10_S718_comb	-1.87668	ICR	0.160771	Mel88	0.197865	0	0	0	0	0.0395731	0.972255	1725	1072
1577	CY88_5_D11_S719_comb	-1.19444	ICR	0.0980225	Mel88	0.568519	0.609755	0	0	3.26168	0.887991	1.08439	1435	861
1578	CY88_5_D12_S720_comb	-0.614336	ICR	0.875447	Mel88	4.55477	0.352759	0.341417	0	3.01917	1.65362	1.93061	894	30
1579	CY88_5_E01_S721_comb	-0.512496	ICR	0.105453	Mel88	0	2.0268	0	0.973795	3.61471	1.32306	0.905943	1145	1190
1580	CY88_5_E02_S722_comb	-1.02096	ICR	0.0307696	Mel88	0	0	0	0	3.47573	0.695147	0.836115	1537	1313
1581	CY88_5_E04_S724_comb	-0.818367	ICR	-0.0283773	Mel88	0	2.43269	0	0	0	0.486538	0.589545	1619	1631
1582	CY88_5_E08_S728_comb	-0.703788	ICR	-0.0359672	Mel88	1.83066	0	0	3.80157	0	1.12645	0.791385	1289	1363
1583	CY88_5_E10_S730_comb	-0.854023	ICR	0.0943389	Mel88	0	0	0	0	4.74647	0.949295	0.888382	1404	1224
1584	CY88_5_E11_S731_comb	-0.55434	ICR	0.101473	Mel88	3.65295	0	0	0	3.33242	1.39707	0.950488	1087	1115
1585	CY88_5_F03_S735_comb	-0.328237	ICR	-0.0504254	Mel88	0	2.77273	0	0	4.97379	1.54931	0.889607	967	1221
1586	CY88_5_F05_S737_comb	0.651877	ICR	0.0568306	Mel88	2.22095	2.67039	0	3.80859	3.82812	2.50561	0.887761	310	1228
1587	CY88_5_F06_S738_comb	-0.612836	ICR	-0.0686001	Mel88	3.31571	0.896078	0	0	3.50906	1.54417	0.976772	973	1061
1588	CY88_5_F08_S740_comb	0.611063	ICR	-0.139334	Mel88	2.87204	4.14102	0	0	5.00063	2.40274	0.674722	383	1510
1589	CY88_5_F10_S742_comb	-1.3322	ICR	0.0611744	Mel88	0	1.63877	0	0	0.767231	0.4812	0.917448	1620	1167
1590	CY88_5_F11_S743_comb	-0.513139	ICR	0.151077	Mel88	4.02104	0.903038	1.50029	0	1.39067	1.56301	1.13182	957	759
1591	CY88_5_F12_S744_comb	-0.838194	ICR	0.0767192	Mel88	0	0	0	2.51652	4.43876	1.39106	1.07417	1093	882
1592	CY88_5_G02_S746_comb	-0.155655	ICR	0.705658	Mel88	6.43263	0	0.313826	0	1.98039	1.74537	1.60931	828	114
1593	CY88_5_G04_S748_comb	-0.177534	ICR	0.172539	Mel88	4.0889	0	4.46969	0	0	1.71172	1.06022	852	906
1594	CY88_5_G08_S752_comb	0.658693	ICR	0.134803	Mel88	4.44155	2.86275	0.327687	2.55778	3.7461	2.78717	1.18007	191	661
1595	CY88_5_G10_S754_comb	0.353402	ICR	0.11052	Mel88	3.20069	2.31586	1.27858	0.685267	3.7419	2.24446	1.03079	489	954
1596	CY88_5_G11_S755_comb	0.451676	ICR	-0.0329321	Mel88	5.20171	0	0	5.88338	0	2.21702	0.731203	505	1430
1597	CY88_5_G12_S756_comb	-0.627185	ICR	0.246556	Mel88	0	2.93055	0	0	3.59789	1.30569	1.12294	1164	777
1598	CY88_5_H01_S757_comb	-0.950323	ICR	0.175183	Mel88	0	1.18523	0	0	4.16084	1.06921	1.09488	1326	841
1599	CY88_5_H02_S758_comb	0.854512	ICR	0.0592637	Mel88	3.3202	1.04334	2.94317	2.15478	5.54609	3.00152	1.09456	114	842
1600	CY88_5_H03_S759_comb	-0.682957	ICR	0.0321348	Mel88	2.58111	3.04334	1.25338	0	0.333424	1.44225	1.04241	1051	931
1601	CY88_5_H04_S760_comb	0.837789	ICR	0.319619	Mel88	6.95994	0	0.355016	3.35614	4.01141	2.9365	1.31759	122	402
1602	CY88_5_H05_S761_comb	0.000640236	ICR	1.2972	Mel88	6.38728	0	0.651683	0	4.33685	2.27516	2.33449	467	12
1603	CY88_5_H06_S762_comb	-0.618754	ICR	-0.0128997	Mel88	1.04264	2.54003	0	0	1.91265	1.09906	0.763352	1306	1393
1604	CY88_5_H07_S763_comb	0.0684739	ICR	0.187191	Mel88	4.42754	0.88049	1.46832	1.96014	2.51602	2.2505	1.24064	483	537
1605	CY88_5_H08_S764_comb	-0.480521	ICR	0.021836	Mel88	2.19598	3.03333	0	0	2.90747	1.62736	1.06714	911	901
1606	CY88_5_H11_S767_comb	-0.616126	ICR	-0.012885	Mel88	0	2.38902	1.55385	0	2.72028	1.33263	0.84331	1137	1304
1607	CY88_5_H12_S768_comb	-0.40959	ICR	0.210056	Mel88	2.86096	1.7891	0.596458	1.65718	2.94017	1.96877	1.37441	665	316
1608	CY88CD45_150813_F03_S351_comb	0.868548	ICR	0.187049	Mel88	7.76188	0.43189	0	0	0	1.63875	0.586145	900	1638
1609	CY88CD45_150813_G04_S364_comb	2.10703	ICR	2.26862	Mel88	7.35726	3.60466	1.35783	4.6017	3.02006	3.9883	3.27211	6	1
1610	CY89CORE11_A03_S99_comb	0.318896	TN	0.160505	Mel89	3.34127	3.07073	0	1.35502	2.83815	2.12103	1.00842	576	1002
1611	CY89CORE11_A04_S100_comb	0.693177	TN	0.396491	Mel89	5.16976	3.2499	0	3.36093	1.65489	2.6871	1.31207	239	412
1612	CY89CORE11_A05_S101_comb	-0.225259	TN	0.404959	Mel89	2.08406	0.988412	0	3.37323	3.01614	1.89237	1.39924	725	274
1613	CY89CORE11_A07_S103_comb	-0.0921538	TN	0.182323	Mel89	3.91629	0	0	1.15898	3.28229	1.67151	1.01099	883	998
1614	CY89CORE11_A09_S105_comb	-0.593487	TN	0.304761	Mel89	4.64875	1.42761	0	0	0	1.21527	1.11765	1224	795
1615	CY89CORE11_A10_S106_comb	-0.233691	TN	0.154601	Mel89	3.33999	0.372952	0	0.31034	2.64409	1.33347	0.899168	1136	1201
1616	CY89CORE11_A11_S107_comb	0.00282013	TN	0.25223	Mel89	4.04116	0.813114	1.36008	0	2.65924	1.77472	1.10186	805	828
1617	CY89CORE11_B04_S112_comb	0.84225	TN	0.502206	Mel89	6.01643	0.922198	0	3.83643	2.09153	2.57332	1.30112	284	430
1618	CY89CORE11_B06_S114_comb	0.256068	TN	0.0996711	Mel89	4.45312	0.0949116	0	3.69655	2.35502	2.11992	1.00501	578	1013
1619	CY89CORE11_B07_S115_comb	-0.341843	TN	0.252996	Mel89	3.16896	3.43896	0	0	1.58448	1.63848	1.14524	901	722
1620	CY89CORE11_B08_S116_comb	0.173371	TN	0.481425	Mel89	6.03518	1.74373	0	0	2.0552	1.96682	1.31871	668	399
1621	CY89CORE11_B10_S118_comb	-0.225646	TN	0.157509	Mel89	3.56413	1.0229	0.813935	0	2.6234	1.60487	1.02449	926	971
1622	CY89CORE11_C02_S122_comb	-0.0421729	TN	0.365385	Mel89	2.67107	1.57095	0	1.60928	1.70576	1.51141	1.09888	992	835
1623	CY89CORE11_C08_S128_comb	0.0025074	TN	0.222405	Mel89	3.77884	1.88908	1.96828	0	2.32654	1.99255	1.11517	650	798
1624	CY89CORE11_D03_S135_comb	-1.21834	TN	0.0333358	Mel89	0	1.44573	0	0	2.98404	0.885954	0.960415	1436	1096
1625	CY89CORE11_D04_S136_comb	0.865071	TN	0.18333	Mel89	2.30685	3.18412	1.29748	3.03192	4.40388	2.84485	1.12438	159	772
1626	CY89CORE11_D05_S137_comb	0.105458	TN	0.377198	Mel89	5.5867	2.76532	0	0	0	1.67041	1.11338	884	799
1627	CY89CORE11_D09_S141_comb	1.30634	TN	0.252309	Mel89	6.00749	4.48214	0	0.649845	4.75766	3.17943	1.13507	76	753
1628	CY89CORE11_D11_S143_comb	-0.988703	TN	0.247781	Mel89	2.21257	1.31557	0	0	1.45418	0.996462	1.1632	1375	689
1629	CY89CORE11_E02_S146_comb	0.568398	TN	0.39229	Mel89	4.59491	1.49825	0	0	4.53612	2.12585	1.14214	574	729
1630	CY89CORE11_E04_S148_comb	0.407321	TN	0.109091	Mel89	3.83188	1.71677	0	0	5.95522	2.30077	0.995362	456	1026
1631	CY89CORE11_E07_S151_comb	0.648958	TN	0.274687	Mel89	7.29061	0	0	0	0	1.45812	0.726634	1038	1438
1632	CY89CORE11_E08_S152_comb	0.119833	TN	0.46661	Mel89	6.00764	1.44573	0	0	2.9182	2.07431	1.35953	600	340
1633	CY89CORE11_E10_S154_comb	0.337855	TN	0.26798	Mel89	4.22974	1.2455	0	1.79036	3.80643	2.2144	1.12035	507	784
1634	CY89CORE11_E12_S156_comb	0.0376818	TN	0.215153	Mel89	4.0089	0.872632	0	1.58496	3.10953	1.9152	1.08369	704	865
1635	CY89CORE11_F05_S161_comb	1.11986	TN	0.462129	Mel89	6.05487	1.94748	0	4.34142	2.22466	2.91368	1.34926	131	350
1636	CY89CORE11_F06_S162_comb	0.339733	TN	0.229204	Mel89	4.66721	2.32912	0	0	3.80653	2.16057	1.03892	550	940
1637	CY89CORE11_F07_S163_comb	-0.157757	TN	0.0679051	Mel89	4.77989	1.39177	0	0	2.12201	1.65873	0.925374	891	1149
1638	CY89CORE11_F10_S166_comb	0.414199	TN	0.57655	Mel89	5.78437	2.44996	0	0	3.66198	2.37926	1.51123	400	167
1639	CY89CORE11_G02_S170_comb	-0.148206	TN	0.134466	Mel89	3.57628	1.69153	0	1.63413	1.73942	1.72827	0.9739	840	1070
1640	CY89CORE11_G05_S173_comb	1.30935	TN	1.18917	Mel89	7.07187	2.54077	0	3.79431	3.04824	3.29104	2.09173	52	22
1641	CY89CORE11_G08_S176_comb	0.0997557	TN	0.15869	Mel89	3.73563	2.13356	0	0	3.88762	1.95136	1.04841	681	921
1642	CY89CORE11_G10_S178_comb	0.0343295	TN	0.423137	Mel89	5.42136	1.7229	0	0	2.72203	1.97326	1.29773	662	434
1643	CY89CORE11_G11_S179_comb	0.0444012	TN	0.153429	Mel89	2.55827	2.39753	0	0	4.87307	1.96577	1.02458	670	970
1644	CY89CORE11_H03_S183_comb	1.09185	TN	0.290542	Mel89	4.18452	4.2477	0	0	4.10568	2.50758	0.932854	308	1136
1645	CY89CORE11_H06_S186_comb	-0.47983	TN	0.195274	Mel89	3.24929	1.91953	0	0	2.00504	1.43477	1.0772	1056	875
1646	CY89COREQ1_A09_S297_comb	-0.409716	TN	0.385853	Mel89	1.30159	2.99168	0.293959	0.426533	3.0944	1.62163	1.35968	914	339
1647	CY89FNAQ2_A03_S387_comb	-0.222077	TN	0.251191	Mel89	3.60312	1.6457	0.327687	0	2.02538	1.52038	1.36613	986	326
1648	CY89FNAQ2_A09_S393_comb	-0.279844	TN	0.211598	Mel89	1.70487	2.27739	0.222805	0	4.88801	1.81862	1.27542	775	465
1649	CY89FNAQ2_A11_S395_comb	-0.31808	TN	0.160119	Mel89	1.62433	1.47093	0.885184	2.07656	1.60644	1.53269	1.28146	981	453
1650	CY89FNAQ2_B02_S398_comb	-0.166785	TN	0.382846	Mel89	0.701327	3.0213	0	0	4.64322	1.67317	1.24937	882	512
1651	CY89FNAQ2_B10_S406_comb	-0.172728	TN	0.416609	Mel89	5.75545	0	1.00935	0	2.5673	1.86642	1.51501	742	165
1652	CY89FNAQ2_C01_S409_comb	0.138057	TN	0.248915	Mel89	3.37058	1.7031	0	1.20351	4.42586	2.14061	1.16214	562	692
1653	CY89FNAQ2_C04_S412_comb	0.564506	TN	0.368025	Mel89	5.08138	0.484396	0	3.91648	4.56682	2.80981	1.42679	182	244
1654	CY89FNAQ2_C06_S414_comb	-0.303733	TN	-0.0173638	Mel89	4.05163	0	0	0	3.80839	1.572	0.87153	949	1250
1655	CY89FNAQ2_C08_S416_comb	-0.24269	TN	0.196536	Mel89	3.2814	0.705757	0	2.48774	2.69822	1.83462	1.20026	762	617
1656	CY89FNAQ2_C11_S419_comb	-1.21194	TN	0.306248	Mel89	1.58832	1.67807	0	0	0	0.653279	1.36628	1563	325
1657	CY89FNAQ2_C12_S420_comb	-0.284625	TN	0.264873	Mel89	3.82873	0	0	1.81065	0	1.12788	1.22136	1288	584
1658	CY89FNAQ2_D04_S424_comb	-1.54321	TN	0.0721462	Mel89	0	0.671746	0.648005	0	0.752749	0.4145	1.21688	1635	589
1659	CY89FNAQ2_D06_S426_comb	-0.167936	TN	0.390029	Mel89	3.45786	3.36499	0	0	2.87165	1.9389	1.48805	689	188
1660	CY89FNAQ2_F06_S450_comb	-0.41645	TN	0.159171	Mel89	3.38571	0.308011	0	3.27008	0.49774	1.49231	1.10362	1003	824
1661	CY89FNAQ2_F08_S452_comb	0.785342	TN	0.252342	Mel89	4.58802	1.19283	0	3.62445	3.68908	2.61888	1.1225	265	780
1662	CY89FNAQ2_F12_S456_comb	1.2891	TN	0.45745	Mel89	5.67928	3.34667	0	3.11137	3.33156	3.09378	1.34439	98	356
1663	CY89FNAQ2_G02_S458_comb	-0.492064	TN	0.25118	Mel89	3.72694	2.56194	0	0	0	1.25778	1.02276	1197	978
1664	CY89FNAQ2_G04_S460_comb	-0.145694	TN	0.150962	Mel89	4.12234	2.53406	0	3.54065	0	2.03941	1.19937	625	619
1665	CY89FNAQ2_G05_S461_comb	0.027277	TN	0.188485	Mel89	5.04619	0	0	3.80488	0.24123	1.81846	1.05543	776	915
1666	CY89FNAQ2_G07_S463_comb	-0.166893	TN	0.168664	Mel89	2.488	3.46702	0	0.238787	4.1842	2.0756	1.25313	598	507
1667	CY89FNAQ2_H03_S471_comb	-0.0942544	TN	0.0633779	Mel89	1.58544	2.854	0	1.87027	2.60075	1.78209	0.937069	800	1130
1668	CY89FNAQ2_H05_S473_comb	0.766211	TN	0.161121	Mel89	2.71896	2.18935	0	3.07039	4.54455	2.50465	1.01413	312	993
1669	CY89NEG_A02_S2_comb	0.100906	TN	0.305134	Mel89	5.65981	2.46963	0	0	0.360645	1.69802	1.05298	860	919
1670	CY89NEG_A03_S3_comb	-0.716781	TN	0.222373	Mel89	5.4266	0	0	0	0	1.08532	1.02861	1316	957
1671	CY89NEG_A06_S6_comb	0.423296	TN	0.10025	Mel89	3.43789	1.48543	0	2.02006	4.96204	2.38108	1.03341	395	949
1672	CY89NEG_A07_S7_comb	0.198805	TN	0.103379	Mel89	4.88762	0	0.14274	0	4.97435	2.00094	1.02181	648	980
1673	CY89NEG_A08_S8_comb	1.07014	TN	0.345067	Mel89	5.57456	4.21117	0	3.83875	0	2.72489	1.15601	221	705
1674	CY89NEG_A10_S10_comb	0.899673	TN	0.351449	Mel89	5.47135	2.45917	0	0.196607	5.24409	2.67424	1.16183	244	693
1675	CY89NEG_A12_S12_comb	0.777985	TN	0.321932	Mel89	4.62638	1.91953	0	3.07895	3.926	2.71017	1.22602	227	574
1676	CY89NEG_B01_S13_comb	0.0378462	TN	0.0378157	Mel89	0	3.75926	0	1.66539	3.95327	1.87558	0.882613	734	1236
1677	CY89NEG_B03_S15_comb	-0.455151	TN	0.271946	Mel89	3.51614	3.20539	0	0	0	1.34431	1.09817	1126	836
1678	CY89NEG_B08_S20_comb	0.525154	TN	0.139451	Mel89	4.63227	3.75146	0	0	3.31034	2.33881	1.02281	428	977
1679	CY89NEG_C02_S26_comb	0.590201	TN	0.103488	Mel89	4.8673	2.34682	0	0	5.13048	2.46892	1.00525	341	1011
1680	CY89NEG_C03_S27_comb	0.913826	TN	0.310942	Mel89	3.95568	3.73779	0	1.99639	4.14885	2.76774	1.1806	200	660
1681	CY89NEG_C04_S28_comb	0.267566	TN	0.0399421	Mel89	1.09896	2.32193	0	4.23779	3.06833	2.1454	0.990892	558	1039
1682	CY89NEG_C08_S32_comb	-0.114574	TN	0.515684	Mel89	5.66243	0	0	0	2.46624	1.62573	1.29167	912	440
1683	CY89NEG_C10_S34_comb	0.127773	TN	0.296003	Mel89	4.74416	1.40708	0	0	3.65535	1.96132	1.14102	675	736
1684	CY89NEG_D04_S40_comb	-0.450048	TN	0.119168	Mel89	3.49633	0	0	0	0	0.699267	0.725921	1535	1441
1685	CY89NEG_D05_S41_comb	-0.294712	TN	0.327744	Mel89	3.53792	1.60122	0	0	3.29895	1.68762	1.24118	871	535
1686	CY89NEG_D08_S44_comb	2.05116	TN	0.967973	Mel89	5.80054	2.54151	0	3.60455	5.28755	3.44683	1.67226	36	92
1687	CY89NEG_D12_S48_comb	-0.708092	TN	0.181248	Mel89	1.64801	1.20477	0.345964	0	2.64432	1.16861	1.05805	1251	911
1688	CY89NEG_E02_S50_comb	-0.348629	TN	0.392049	Mel89	5.05146	1.92296	0	0	2.50284	1.89545	1.39734	720	278
1689	CY89NEG_E03_S51_comb	-0.907503	TN	0.179265	Mel89	0	2.65787	0	0	1.62947	0.857468	0.953802	1461	1106
1690	CY89NEG_E04_S52_comb	1.20967	TN	0.639717	Mel89	6.61787	2.06833	0	2.10601	4.67689	3.09382	1.5053	97	172
1691	CY89NEG_E06_S54_comb	-0.940046	TN	-0.0351113	Mel89	3.49249	0.939603	0	0	0.204141	0.927248	0.768372	1417	1391
1692	CY89NEG_E07_S55_comb	0.0641464	TN	0.254614	Mel89	4.36128	2.34255	0.147958	0	3.64939	2.10024	1.24018	588	539
1693	CY89NEG_E10_S58_comb	-0.553708	TN	0.0619174	Mel89	0.568519	2.68706	0	0	2.69599	1.19031	0.839444	1242	1309
1694	CY89NEG_F04_S64_comb	-0.718359	TN	0.0535976	Mel89	4.26296	1.64016	0	0	0	1.18062	0.963214	1248	1091
1695	CY89NEG_F05_S65_comb	0.860172	TN	0.42473	Mel89	6.7261	2.94785	0	0	4.73069	2.88093	1.36531	144	328
1696	CY89NEG_F06_S66_comb	-0.182221	TN	0.0516857	Mel89	3.98213	2.75061	0	0	1.8524	1.71703	0.905626	848	1192
1697	CY89NEG_F07_S67_comb	-0.139316	TN	-0.0557157	Mel89	4.21824	0	0	0	3.21226	1.4861	0.763261	1008	1394
1698	CY89NEG_F08_S68_comb	0.768938	TN	0.106024	Mel89	2.69443	3.57107	0	3.64835	3.21645	2.62606	1.00736	261	1005
1699	CY89NEG_F12_S72_comb	0.735983	TN	0.546465	Mel89	3.89656	2.85439	0	3.52005	4.15882	2.88596	1.60116	141	116
1700	CY89NEG_G01_S73_comb	-0.359365	TN	0.299998	Mel89	3.08678	3.47729	0	0	0	1.31281	1.1003	1155	831
1701	CY89NEG_G05_S77_comb	1.3937	TN	0.882558	Mel89	5.98891	2.85858	0	3.41846	3.25942	3.10507	1.71991	93	73
1702	CY89NEG_G07_S79_comb	0.697035	TN	0.405244	Mel89	4.51765	2.5472	0	3.50322	3.48581	2.81078	1.35531	181	344
1703	CY89NEG_G08_S80_comb	0.785745	TN	0.22389	Mel89	5.28474	2.37462	0	3.72999	1.8472	2.64731	1.09086	255	850
1704	CY89NEG_G11_S83_comb	-0.29469	TN	0.369781	Mel89	4.93716	1.26003	0	0	1.9222	1.62388	1.22066	913	586
1705	CY89NEG_H01_S85_comb	2.07099	TN	0.462869	Mel89	6.12906	0	2.7914	4.47748	4.1992	3.51943	1.16451	24	688
1706	CY89NEG_H06_S90_comb	-0.808145	TN	0.132037	Mel89	3.41752	2.53605	0	0	0	1.19071	1.0367	1241	944
1707	CY89NEG_H10_S94_comb	-0.419689	TN	0.0658916	Mel89	3.5579	0	0.714575	0	3.07895	1.47029	0.883519	1021	1232
1708	CY89NEG_H11_S95_comb	0.0662536	TN	0.300794	Mel89	3.53928	2.49313	0	0	3.41981	1.89045	1.1336	728	756
1709	CY89NEG_H12_S96_comb	0.659746	TN	0.328366	Mel89	3.74524	2.72268	0	4.30983	1.73422	2.50239	1.25557	313	500
1710	cy98_CD45neg_CD90neg_S1	-0.937085	ICR	0.270356	Mel98	0	0	0	0	0	0	0.712972	1809	1451
1711	cy98_CD45neg_CD90neg_S10	-0.363863	ICR	0.239908	Mel98	4.43623	2.32769	0	2.32164	0	1.81711	1.26746	778	480
1712	cy98_CD45neg_CD90neg_S11	-0.632507	ICR	0.286738	Mel98	3.88957	1.60217	0	1.67446	0	1.43324	1.25671	1058	499
1713	cy98_CD45neg_CD90neg_S13	-0.501056	ICR	0.330345	Mel98	3.02945	1.92258	0	2.88421	0.10165	1.58758	1.33636	940	365
1714	cy98_CD45neg_CD90neg_S14	0.3599	ICR	0.428705	Mel98	5.40119	1.18078	0.329985	2.12068	3.45049	2.49662	1.45105	319	220
1715	cy98_CD45neg_CD90neg_S15	0.317638	ICR	-0.0152945	Mel98	0	3.94916	0	0	3.60786	1.5114	0.564383	993	1669
1716	cy98_CD45neg_CD90neg_S16	-0.248196	ICR	0.192532	Mel98	3.68212	0.545968	0	3.05485	0.557778	1.56814	1.07856	952	871
1717	cy98_CD45neg_CD90neg_S18	0.156273	ICR	0.193464	Mel98	3.32193	2.43429	0.0398403	3.54696	2.78241	2.42509	1.2789	369	458
1718	cy98_CD45neg_CD90neg_S19	0.928715	ICR	0.10209	Mel98	6.04192	0.0799754	0	0	4.32236	2.08885	0.605749	595	1606
1719	cy98_CD45neg_CD90neg_S2	-0.479151	ICR	0.462819	Mel98	4.87455	0.0703893	0	0	0.434028	1.07579	1.18947	1321	639
1720	cy98_CD45neg_CD90neg_S22	-0.616062	ICR	-0.0324995	Mel98	0.525067	0	0	0	0	0.105013	0.366197	1715	1812
1721	cy98_CD45neg_CD90neg_S23	-0.878117	ICR	0.0693461	Mel98	1.76299	0	0.612588	0	0	0.475115	0.740826	1624	1420
1722	cy98_CD45neg_CD90neg_S24	-0.409453	ICR	0.549323	Mel98	5.45687	2.23481	0	1.81721	0	1.90178	1.66884	714	95
1723	cy98_CD45neg_CD90neg_S25	-0.374532	ICR	0.111739	Mel98	4.28118	1.10232	0	1.83835	2.96347	2.03706	1.28917	627	443
1724	cy98_CD45neg_CD90neg_S26	0.386039	ICR	0.103238	Mel98	4.46539	3.81854	1.42546	0	0	1.94188	0.852367	687	1286
1725	cy98_CD45neg_CD90neg_S27	-0.1546	ICR	0.712753	Mel98	0	2.15801	0	5.35456	0.0949116	1.5215	1.47452	984	197
1726	cy98_CD45neg_CD90neg_S28	0.448298	ICR	0.35251	Mel98	4.30772	1.38681	0	3.70598	3.07519	2.49514	1.33077	323	377
1727	cy98_CD45neg_CD90neg_S29	-0.376913	ICR	0.332832	Mel98	6.3149	0	0	0	0	1.26298	1.12356	1195	775
1728	cy98_CD45neg_CD90neg_S3	-0.470416	ICR	0.263226	Mel98	5.3079	0	0	0	0	1.06158	0.905723	1333	1191
1729	cy98_CD45neg_CD90neg_S30	0.384364	ICR	0.478	Mel98	5.81201	2.77315	0	0	3.62234	2.4415	1.36658	359	324
1730	cy98_CD45neg_CD90neg_S31	1.1715	ICR	0.65317	Mel98	6.06985	3.02645	0	0	4.47528	2.71432	1.32193	225	393
1731	cy98_CD45neg_CD90neg_S32	0.470518	ICR	0.303574	Mel98	4.48691	2.06108	0	3.00036	2.59574	2.42882	1.3131	367	410
1732	cy98_CD45neg_CD90neg_S33	-0.0828556	ICR	0.114034	Mel98	3.20304	3.80323	0	0	0	1.40125	0.768489	1084	1390
1733	cy98_CD45neg_CD90neg_S34	0.0959683	ICR	0.0660093	Mel98	2.69198	2.91953	0	3.10232	1.98149	2.13906	1.06455	565	903
1734	cy98_CD45neg_CD90neg_S35	-0.587298	ICR	-0.00767223	Mel98	4.03263	0.0271541	0	0	4.43222	1.6984	1.12262	859	779
1735	cy98_CD45neg_CD90neg_S36	-0.0697239	ICR	0.271757	Mel98	3.0654	0.258217	0	3.30056	3.20006	1.96485	1.22838	671	563
1736	cy98_CD45neg_CD90neg_S37	0.0517671	ICR	0.527785	Mel98	4.84639	2.07279	0.0935602	2.77631	2.6255	2.48291	1.70815	333	77
1737	cy98_CD45neg_CD90neg_S38	0.294078	ICR	0.322959	Mel98	3.36849	2.61683	0	3.33914	1.83066	2.23102	1.28321	496	449
1738	cy98_CD45neg_CD90neg_S4	-0.508874	ICR	-0.00720641	Mel98	3.20006	0	0.227741	0	0	0.685561	0.551212	1542	1683
1739	cy98_CD45neg_CD90neg_S40	-0.191209	ICR	0.600432	Mel98	3.89637	2.43376	0	0	0	1.26603	1.24816	1192	518
1740	cy98_CD45neg_CD90neg_S41	0.349056	ICR	0.0803625	Mel98	4.22141	3.52206	0	3.75777	0	2.30025	1.02371	457	974
1741	cy98_CD45neg_CD90neg_S43	0.151811	ICR	0.295324	Mel98	4.19928	2.23174	0	0	0.755315	1.43727	0.841319	1054	1307
1742	cy98_CD45neg_CD90neg_S44	-0.135619	ICR	0.679877	Mel98	5.97336	0	0	0	0	1.19467	1.3272	1238	387
1743	cy98_CD45neg_CD90neg_S45	0.370061	ICR	0.185789	Mel98	6.53037	0	0	0	4.4732	2.20071	1.01077	516	999
1744	cy98_CD45neg_CD90neg_S46	-0.570038	ICR	0.161576	Mel98	5.73173	0	0	0	0	1.14635	0.921871	1268	1158
1745	cy98_CD45neg_CD90neg_S48	0.153386	ICR	0.829263	Mel98	4.18832	2.02963	0	0	3.0314	1.84987	1.62598	753	109
1746	cy98_CD45neg_CD90neg_S49	-0.888794	ICR	0.155866	Mel98	0	0	0	0	0	0	0.556701	1809	1679
1747	cy98_CD45neg_CD90neg_S5	0.538879	ICR	0.403901	Mel98	6.39177	0.200379	0	0	4.72999	2.26443	1.14212	474	730
1748	cy98_CD45neg_CD90neg_S50	0.78369	ICR	0.108989	Mel98	5.80193	3.44361	0	0	4.10308	2.66972	0.979712	246	1059
1749	cy98_CD45neg_CD90neg_S51	0.226225	ICR	0.28004	Mel98	3.64685	1.77737	0	3.99077	3.21257	2.52551	1.41416	303	257
1750	cy98_CD45neg_CD90neg_S53	0.997325	ICR	0.184382	Mel98	6.13648	1.9396	0	0	4.68285	2.55179	0.904818	292	1193
1751	cy98_CD45neg_CD90neg_S54	-0.463461	ICR	0.298903	Mel98	4.61477	0	0	0	0	0.922954	0.934952	1419	1131
1752	cy98_CD45neg_CD90neg_S55	-1.14574	ICR	0.147183	Mel98	0	0	0	0	0	0	0.633156	1809	1565
1753	cy98_CD45neg_CD90neg_S56	0.263528	ICR	0.259261	Mel98	3.98668	2.47353	0	2.79535	3.55937	2.56299	1.39887	288	275
1754	cy98_CD45neg_CD90neg_S57	0.0909698	ICR	0.294898	Mel98	5.48546	1.39122	0	0	0	1.37534	0.832136	1109	1317
1755	cy98_CD45neg_CD90neg_S58	-0.468387	ICR	0.766714	Mel98	6.91761	0	0	0	0	1.38352	1.58148	1102	128
1756	cy98_CD45neg_CD90neg_S6	0.620711	ICR	0.227445	Mel98	6.14782	4.3107	0	0	0	2.0917	0.848454	594	1295
1757	cy98_CD45neg_CD90neg_S60	0.56833	ICR	1.35278	Mel98	5.1201	0.934328	0	4.34731	3.79348	2.83904	2.48001	163	7
1758	cy98_CD45neg_CD90neg_S61	-0.692599	ICR	-0.0612353	Mel98	4.06893	0	0	0	0	0.813786	0.617484	1476	1583
1759	cy98_CD45neg_CD90neg_S62	0.500682	ICR	0.435687	Mel98	5.10471	0	0	3.88	2.15088	2.22712	1.18413	500	646
1760	cy98_CD45neg_CD90neg_S64	-1.06259	ICR	0.0295804	Mel98	0	0	0	0	0.0299829	0.00599657	0.509185	1736	1720
1761	cy98_CD45neg_CD90neg_S66	-0.351086	ICR	0.152274	Mel98	4.7914	2.31788	0	0	2.42277	1.90641	1.21256	710	596
1762	cy98_CD45neg_CD90neg_S67	-0.895322	ICR	0.042263	Mel98	2.83673	3.50843	0	0	0.22033	1.3131	1.06481	1153	902
1763	cy98_CD45neg_CD90neg_S68	-0.437695	ICR	0.0196861	Mel98	1.45207	0	0	0	0	0.290414	0.366531	1671	1811
1764	cy98_CD45neg_CD90neg_S69	0.515442	ICR	0.265351	Mel98	4.30918	2.72356	0	3.05554	3.28614	2.67488	1.25733	242	498
1765	cy98_CD45neg_CD90neg_S7	-0.381243	ICR	-0.0966622	Mel98	0	3.36401	0	0	0	0.672802	0.362505	1552	1816
1766	cy98_CD45neg_CD90neg_S70	-1.16843	ICR	-0.201144	Mel98	3.09542	0.426533	0	0	0	0.70439	0.708902	1532	1459
1767	cy98_CD45neg_CD90neg_S71	0.0878464	ICR	0.210551	Mel98	6.66334	0	0	0	3.88235	2.10914	1.10614	585	818
1768	cy98_CD45neg_CD90neg_S72	0.469166	ICR	0.295186	Mel98	0	0	0	6.6045	0	1.3209	0.682974	1149	1497
1769	cy98_CD45neg_CD90neg_S74	-0.0552826	ICR	0.341311	Mel98	3.61353	2.05381	0	2.63273	2.85898	2.23181	1.43705	495	236
1770	cy98_CD45neg_CD90neg_S75	0.111634	ICR	0.594286	Mel98	3.87794	0	0	1.82904	0	1.1414	1.12596	1274	771
1771	cy98_CD45neg_CD90neg_S76	-0.926217	ICR	0.195812	Mel98	0	0	0	0	0	0	0.675189	1809	1507
1772	cy98_CD45neg_CD90neg_S77	-0.328629	ICR	0.233904	Mel98	2.61871	0	0	0	0	0.523742	0.698474	1604	1480
1773	cy98_CD45neg_CD90neg_S78	-0.284179	ICR	0.188651	Mel98	3.53419	2.17568	0.320773	3.77979	0	1.96209	1.26346	674	487
1774	cy98_CD45neg_CD90neg_S8	-0.751959	ICR	0.224331	Mel98	4.81132	0	0.463622	2.06005	0	1.467	1.27168	1028	474
1775	cy98_CD45neg_CD90neg_S80	0.888088	ICR	0.22562	Mel98	4.99453	0	0	0	4.79312	1.95753	0.718236	677	1448
1776	cy98_CD45neg_CD90neg_S83	-0.552574	ICR	0.180777	Mel98	4.1865	0.553852	0	3.51526	0.756169	1.80236	1.28828	786	445
1777	cy98_CD45neg_CD90neg_S84	-0.97686	ICR	0.259401	Mel98	0	0	0	0	0	0	0.777189	1809	1383
1778	cy98_CD45neg_CD90neg_S86	1.26902	ICR	0.541179	Mel98	6.25633	2.49902	0	4.69159	3.57289	3.40397	1.54537	42	150
1779	cy98_CD45neg_CD90neg_S88	0.498634	ICR	0.501546	Mel98	5.85245	1.9895	0.211635	0	3.64027	2.33877	1.40183	429	270
1780	cy98_CD45neg_CD90neg_S90	0.58582	ICR	0.14653	Mel98	5.81368	2.86295	0	0	0	1.73533	0.640816	834	1553
1781	cy98_CD45neg_CD90neg_S91	-0.668825	ICR	0.4467	Mel98	4.97357	0	0	0	0	0.994713	1.15823	1376	699
1782	cy98_CD45neg_CD90neg_S92	-0.548351	ICR	0.0948168	Mel98	3.76861	1.96014	0	2.19661	1.04754	1.79458	1.23347	791	551
1783	cy98_CD45neg_CD90neg_S93	-1.22878	ICR	0.093866	Mel98	0	1.3584	0	0	0	0.271679	0.743785	1678	1415
1784	cy98_CD45neg_CD90neg_S94	-1.15965	ICR	-0.0130717	Mel98	0	0	0	0	0	0	0.456061	1809	1755
1785	cy98_CD45neg_CD90neg_S96	-1.3041	ICR	0.185727	Mel98	0	2.28244	0	0	0.0827026	0.473028	0.927351	1625	1146
1786	Merck_CD45neg_EPCAMpos_pl4_S101	-0.109726	ICR	0.305384	Mel194	4.70576	1.93584	0	2.6311	0.465713	1.94768	1.29156	684	441
1787	Merck_CD45neg_EPCAMpos_pl4_S103	0.099547	ICR	0.710568	Mel194	6.87533	0	0	0	0	1.37507	1.27095	1110	475
1788	Merck_CD45neg_EPCAMpos_pl4_S106	0.676702	ICR	-0.109447	Mel194	4.51444	0	0	0	4.85982	1.87485	0.451034	736	1758
1789	Merck_CD45neg_EPCAMpos_pl4_S107	-0.160089	ICR	-0.00584258	Mel194	4.47606	0	0	0	2.13521	1.32225	0.61615	1147	1588
1790	Merck_CD45neg_EPCAMpos_pl4_S108	0.622784	ICR	0.476965	Mel194	5.41579	0.164786	0	4.18666	2.46519	2.44649	1.39718	353	279
1791	Merck_CD45neg_EPCAMpos_pl4_S119	0.355344	ICR	0.382357	Mel194	5.31259	0	0	3.15267	3.35502	2.36406	1.38528	407	300
1792	Merck_CD45neg_EPCAMpos_pl4_S121	-0.806179	ICR	0.0487455	Mel194	0	0	0	1.24245	0	0.24849	0.614109	1683	1590
1793	Merck_CD45neg_EPCAMpos_pl4_S123	-0.58544	ICR	0.367703	Mel194	3.93301	0	0	0	0	0.786601	0.926888	1489.5	1147
1794	Merck_CD45neg_EPCAMpos_pl4_S124	-0.735043	ICR	0.305373	Mel194	3.86136	0	0	2.77062	0.365133	1.39942	1.31918	1085	397
1795	Merck_CD45neg_EPCAMpos_pl4_S127	0.854214	ICR	0.166771	Mel194	4.41102	3.49557	0	0	4.04247	2.38981	0.848002	390	1297
1796	Merck_CD45neg_EPCAMpos_pl4_S128	0.472541	ICR	-0.00589166	Mel194	0	0	0	5.23592	4.6014	1.96746	0.651907	666	1542
1797	Merck_CD45neg_EPCAMpos_pl4_S131	0.00578607	ICR	0.257041	Mel194	0	0	0	0.862352	4.47463	1.0674	0.75034	1327	1410
1798	Merck_CD45neg_EPCAMpos_pl4_S132	-0.807299	ICR	0.381963	Mel194	0	1.72334	0	0	0	0.344668	0.897807	1656	1203
1799	Merck_CD45neg_EPCAMpos_pl4_S133	0.621551	ICR	0.367307	Mel194	5.55379	1.61212	0.313826	3.59407	3.78586	2.97193	1.48188	118	191
1800	Merck_CD45neg_EPCAMpos_pl4_S137	1.30134	ICR	0.276644	Mel194	5.06216	0	0	6.09799	0	2.23203	0.655702	494	1539
1801	Merck_CD45neg_EPCAMpos_pl4_S138	-0.426653	ICR	0.100975	Mel194	3.25671	0	0	0	0	0.651342	0.606684	1564	1604
1802	Merck_CD45neg_EPCAMpos_pl4_S139	-0.943356	ICR	0.23275	Mel194	2.79867	0	0	0	0.729444	0.705623	0.930995	1531	1141
1803	Merck_CD45neg_EPCAMpos_pl4_S140	-1.11406	ICR	0.206657	Mel194	0	0	0	0	0	0	0.685873	1809	1494
1804	Merck_CD45neg_EPCAMpos_pl4_S142	0.597902	ICR	0.741105	Mel194	6.07585	0	0	3.54288	3.50703	2.62515	1.78518	262	52
1805	Merck_CD45neg_EPCAMpos_pl4_S143	-1.01478	ICR	0.270845	Mel194	1.53157	0	0	3.37323	0	0.98096	1.2701	1385	477
1806	Merck_CD45neg_EPCAMpos_pl4_S144	0.0709145	ICR	0.669038	Mel194	5.91492	0	0	2.81537	2.29983	2.20602	1.64659	510	101
1807	Merck_CD45neg_EPCAMpos_pl4_S145	-0.718321	ICR	-0.0264134	Mel194	4.42647	0	0	0	0	0.885293	0.7079	1437	1464
1808	Merck_CD45neg_EPCAMpos_pl4_S149	-0.447324	ICR	0.15967	Mel194	5.46238	0	0	0	0	1.09248	0.865627	1311	1258
1809	Merck_CD45neg_EPCAMpos_pl4_S157	-0.279626	ICR	-0.00335881	Mel194	1.69332	0	0.0257376	0	0	0.343811	0.292212	1658	1854
1810	Merck_CD45neg_EPCAMpos_pl4_S158	0.181237	ICR	0.263138	Mel194	0	2.62246	0	3.1003	3.82721	1.91	1.15732	707	702
1811	Merck_CD45neg_EPCAMpos_pl4_S161	1.79549	ICR	0.921371	Mel194	6.82123	0	4.63645	0	2.32279	2.75609	1.376	206	315
1812	Merck_CD45neg_EPCAMpos_pl4_S162	-0.237116	ICR	0.250161	Mel194	3.64328	2.12002	0	0.498761	2.63017	1.77845	1.2592	804	493
1813	Merck_CD45neg_EPCAMpos_pl4_S164	0.153492	ICR	0.19376	Mel194	0	2.92448	0	2.8472	3.67886	1.89011	1.0839	729	862
1814	Merck_CD45neg_EPCAMpos_pl4_S165	-0.420644	ICR	0.206705	Mel194	0	3.95392	0	0	0	0.790783	0.723055	1486	1445
1815	Merck_CD45neg_EPCAMpos_pl4_S166	-1.25586	ICR	0.268133	Mel194	0	0	0	0.377401	4.15486	0.906452	1.32808	1429	385
1816	Merck_CD45neg_EPCAMpos_pl4_S168	0.103232	ICR	0.353784	Mel194	5.79192	0	0	0	0	1.15838	0.811578	1259	1344
1817	Merck_CD45neg_EPCAMpos_pl4_S170	-0.0364837	ICR	0.32368	Mel194	6.72385	0	0	0	0	1.34477	0.971223	1125	1076
1818	Merck_CD45neg_EPCAMpos_pl4_S171	-0.734518	ICR	0.0568336	Mel194	2.9364	0	0	0.40163	3.81209	1.43002	1.09447	1060	843
1819	Merck_CD45neg_EPCAMpos_pl4_S172	-0.330124	ICR	0.0193336	Mel194	0	0	0	0	5.42563	1.08513	0.631189	1317	1570
1820	Merck_CD45neg_EPCAMpos_pl4_S173	0.378563	ICR	0.802809	Mel194	6.16712	1.04404	0	1.50131	2.82802	2.3081	1.76745	451	57
1821	Merck_CD45neg_EPCAMpos_pl4_S175	-0.296153	ICR	0.127923	Mel194	4.99946	0	0	0	0	0.999892	0.657753	1373	1535
1822	Merck_CD45neg_EPCAMpos_pl4_S176	0.730295	ICR	0.373803	Mel194	2.774	3.76935	0	2.99892	3.72432	2.65332	1.34004	253	360
1823	Merck_CD45neg_EPCAMpos_pl4_S177	-0.542589	ICR	-0.0588018	Mel194	3.14388	0	0.67084	1.00504	0	0.963953	0.728717	1394	1434
1824	Merck_CD45neg_EPCAMpos_pl4_S178	-0.791595	ICR	0.10252	Mel194	3.1127	2.09085	1.65214	0.119024	0	1.39494	1.19207	1088	634
1825	Merck_CD45neg_EPCAMpos_pl4_S181	-0.972301	ICR	0.216017	Mel194	0	0	0	0	0.201634	0.0403268	0.665559	1724	1526
1826	Merck_CD45neg_EPCAMpos_pl4_S184	-0.571099	ICR	0.265335	Mel194	2.88421	0	0	2.75681	0	1.1282	1.11921	1287	789
1827	Merck_CD45neg_EPCAMpos_pl4_S185	-1.31335	ICR	0.107258	Mel194	0	0	0	0	0.269033	0.0538066	0.672783	1722	1512
1828	Merck_CD45neg_EPCAMpos_pl4_S187	-0.474028	ICR	0.781621	Mel194	5.269	1.26364	0	0	0.577248	1.42198	1.67829	1066	89
1829	Merck_CD45neg_EPCAMpos_pl4_S188	-0.241882	ICR	0.0803362	Mel194	0	0	0	0	5.1968	1.03936	0.639364	1350	1555
1830	Merck_CD45neg_EPCAMpos_pl4_S190	0.51871	ICR	0.369253	Mel194	4.93173	1.51147	0	2.51324	3.01221	2.39373	1.32466	388	391
1831	Merck_CD45neg_EPCAMpos_pl4_S97	-0.116042	ICR	0.374522	Mel194	4.41217	0.96643	0	3.52093	2.12234	2.20437	1.52755	512	159
1832	merck_cd45negcd90neg_PL3_S193	-0.00118267	ICR	0.390176	Mel194	5.10664	2.03703	0.0285692	2.6248	1.92029	2.34347	1.61028	421	113
1833	merck_cd45negcd90neg_PL3_S195	-0.345187	ICR	0.149018	Mel194	3.61153	0	0	2.82863	1.36289	1.56061	1.10788	958	817
1834	merck_cd45negcd90neg_PL3_S196	1.51865	ICR	0.193335	Mel194	7.7683	0	4.92571	0	0	2.5388	0.688651	295	1490
1835	merck_cd45negcd90neg_PL3_S197	0.0559095	ICR	0.073371	Mel194	5.81982	0	0	0	0.441483	1.25226	0.613163	1203	1593
1836	merck_cd45negcd90neg_PL3_S198	1.42145	ICR	0.490744	Mel194	2.71523	3.51526	0	3.33956	5.09875	2.93376	1.27967	124	457
1837	merck_cd45negcd90neg_PL3_S202	-0.870986	ICR	0.213856	Mel194	0	0	0	0	4.40898	0.881797	1.05402	1439	917
1838	merck_cd45negcd90neg_PL3_S204	-1.46955	ICR	-0.0276746	Mel194	0	0	0	0	2.53506	0.507012	0.863058	1614	1266
1839	merck_cd45negcd90neg_PL3_S205	0.279596	ICR	0.166502	Mel194	3.04946	2.55949	0	3.39862	3.43015	2.48754	1.24679	329	524
1840	merck_cd45negcd90neg_PL3_S207	-0.623277	ICR	-0.00794746	Mel194	3.65145	0.84559	0	0.21661	2.45575	1.43388	0.99324	1057	1031
1841	merck_cd45negcd90neg_PL3_S208	0.0719709	ICR	0.300258	Mel194	4.2128	1.67807	0.263034	3.30144	0	1.89107	1.27878	726	459
1842	merck_cd45negcd90neg_PL3_S209	0.237539	ICR	0.0512709	Mel194	5.39445	2.62621	0	0	0	1.60413	0.63619	928	1561
1843	merck_cd45negcd90neg_PL3_S211	-0.2553	ICR	-0.0552951	Mel194	2.90862	0	0	2.50157	3.14893	1.71182	0.845504	851	1301
1844	merck_cd45negcd90neg_PL3_S213	-1.16111	ICR	0.26297	Mel194	1.39726	0	0	0	0	0.279451	0.858235	1674	1270
1845	merck_cd45negcd90neg_PL3_S214	-0.31946	ICR	0.170019	Mel194	3.80374	1.54646	0	0.57628	2.93263	1.77182	1.17621	808	665
1846	merck_cd45negcd90neg_PL3_S217	-0.0101024	ICR	0.429771	Mel194	4.00549	1.30276	0	0.842375	2.75489	1.7811	1.35187	801	348
1847	merck_cd45negcd90neg_PL3_S218	-0.741287	ICR	0.390038	Mel194	1.94223	0.27739	0	0	2.168	0.877525	1.23333	1442	552
1848	merck_cd45negcd90neg_PL3_S219	0.842888	ICR	0.223721	Mel194	5.19006	3.76065	0	0	2.52356	2.29485	0.892908	459	1214
1849	merck_cd45negcd90neg_PL3_S221	0.592289	ICR	0.670317	Mel194	6.13965	1.67672	0	2.41765	3.63668	2.77414	1.72635	198	69
1850	merck_cd45negcd90neg_PL3_S223	-0.294429	ICR	0.0885318	Mel194	0	1.95382	0	4.48465	0	1.2877	0.90777	1178	1187
1851	merck_cd45negcd90neg_PL3_S227	0.486193	ICR	0.161034	Mel194	6.52071	0	0	0	0	1.30414	0.498605	1167	1726
1852	merck_cd45negcd90neg_PL3_S230	0.21677	ICR	0.59099	Mel194	5.19743	0	0	2.69711	4.00486	2.37988	1.66904	396	94
1853	merck_cd45negcd90neg_PL3_S231	1.19602	ICR	0.110777	Mel194	4.8299	0	0	0	6.69673	2.30533	0.622981	453	1577
1854	merck_cd45negcd90neg_PL3_S232	-0.0731541	ICR	0.494063	Mel194	3.81916	0	0	0	3.72759	1.50935	1.31616	995	406
1855	merck_cd45negcd90neg_PL3_S235	0.038694	ICR	0.123154	Mel194	4.61046	0	0	0	0.215368	0.965166	0.538053	1393	1690
1856	merck_cd45negcd90neg_PL3_S236	-0.975357	ICR	-0.0517108	Mel194	0	0	0	0	0	0	0.339461	1809	1835
1857	merck_cd45negcd90neg_PL3_S238	0.195807	ICR	0.16885	Mel194	4.14282	0.809003	0	4.71639	0.601221	2.05389	1.12763	612	768
1858	merck_cd45negcd90neg_PL3_S239	-0.97234	ICR	0.024349	Mel194	0.0482362	0.824564	0	0	3.05207	0.784974	0.893058	1492	1212
1859	merck_cd45negcd90neg_PL3_S240	-0.366843	ICR	0.224103	Mel194	1.78618	1.88206	0.0565835	2.08678	2.38045	1.63841	1.22833	902	565
1860	merck_cd45negcd90neg_PL3_S241	-0.337724	ICR	0.232466	Mel194	0	2.15445	0	5.16181	0.249749	1.5132	1.19128	990	636
1861	merck_cd45negcd90neg_PL3_S242	1.40805	ICR	-0.0366934	Mel194	6.17856	0	0	0	6.24293	2.4843	0.417316	331	1785
1862	merck_cd45negcd90neg_PL3_S243	1.61866	ICR	0.457044	Mel194	6.67649	0	0	2.67582	2.94767	2.46	0.915298	346	1174
1863	merck_cd45negcd90neg_PL3_S245	0.684659	ICR	0.191597	Mel194	3.64708	2.87833	1.28333	2.7229	4.26454	2.95924	1.31785	119	401
1864	merck_cd45negcd90neg_PL3_S247	1.30733	ICR	0.577254	Mel194	5.21537	0	0	0	6.37934	2.31894	1.02837	441	958
1865	merck_cd45negcd90neg_PL3_S248	0.925889	ICR	-0.0100016	Mel194	5.72011	0	0	0	5.02976	2.14998	0.518057	556	1714
1866	merck_cd45negcd90neg_PL3_S250	0.0420297	ICR	-0.136956	Mel194	0	0	0	0	5.14384	1.02877	0.322113	1357	1842
1867	merck_cd45negcd90neg_PL3_S252	0.692834	ICR	0.2182	Mel194	4.88743	1.96162	0	2.94785	3.76097	2.71157	1.21076	226	599
1868	merck_cd45negcd90neg_PL3_S253	-1.33567	ICR	0.0591887	Mel194	0	0	0	0	0	0	0.63754	1809	1557
1869	merck_cd45negcd90neg_PL3_S255	-0.126705	ICR	0.218402	Mel194	3.2811	2.1811	0	1.20789	3.55974	2.04597	1.26141	621	490
1870	merck_cd45negcd90neg_PL3_S256	-0.832296	ICR	0.0349222	Mel194	0	0	0	0	0	0	0.45264	1809	1756
1871	merck_cd45negcd90neg_PL3_S260	-0.0744721	ICR	0.106194	Mel194	5.05554	0	0	0	0	1.01111	0.585705	1369	1641
1872	merck_cd45negcd90neg_PL3_S268	-0.499874	ICR	0.0809547	Mel194	2.44864	0	0	0	2.98204	1.08613	0.90412	1315	1194
1873	merck_cd45negcd90neg_PL3_S270	-0.268444	ICR	0.314076	Mel194	6.52282	0	0	0	0	1.30456	1.03924	1165	938
1874	merck_cd45negcd90neg_PL3_S271	0.58035	ICR	0.228918	Mel194	6.14392	0	0	0	5.04365	2.23751	0.907484	493	1188
1875	merck_cd45negcd90neg_PL3_S272	0.171265	ICR	0.122536	Mel194	5.19554	1.13422	0	0	4.00854	2.06766	1.0072	606	1006
1876	merck_cd45negcd90neg_PL3_S274	0.916166	ICR	0.114761	Mel194	5.4843	0	0	0	5.82586	2.26203	0.6295	477	1572
1877	merck_cd45negcd90neg_PL3_S275	-0.880558	ICR	0.112904	Mel194	0	0	0	0	0	0	0.492244	1809	1729
1878	merck_cd45negcd90neg_PL3_S276	-0.781384	ICR	0.241911	Mel194	1.83471	0	0	2.9813	1.95457	1.35412	1.23946	1122	540
1879	merck_cd45negcd90neg_PL3_S277	-1.22279	ICR	0.0698981	Mel194	3.70752	0	0	0	0	0.741505	0.872562	1513	1249
1880	merck_cd45negcd90neg_PL3_S278	-0.514381	ICR	0.0984909	Mel194	1.39944	2.1375	0	1.90381	1.81065	1.45028	1.06926	1043	893
1881	merck_cd45negcd90neg_PL3_S287	0.346771	ICR	0.162091	Mel194	7.54116	0	0	0	0	1.50823	0.656225	996	1537

## Sheet: Source data_Fig1a_NSCLC
a
	cell.id	IFNy_complex1	Source	IFNy_hm1	Cluster	STAT1	JAK1	JAK2	IFNGR1	IFNGR2	Avg_IFNy_complex	Avg_IFNy_hm
1	AAACCTGAGACTTGAA_20	0.355344	Tumor	0.120395	10	1.72296	0	0	0	1.72296	0.689185	0.327032
2	AAACCTGAGCGCCTTG_15	0.518404	Tumor	0.165015	15	0	1.52125	0	1.52125	1.52125	0.912748	0.389485				n	5716
3	AAACCTGAGTACGATA_23	-0.0965802	Tumor	0.0262925	7	0	0	0	0	1.44166	0.288332	0.233616				rho	0.431893
4	AAACCTGCACCTGGTG_23	0.291675	Tumor	-0.0429851	7	0	0	0	1.93722	1.65336	0.718115	0.190331				t-stat	36.1973
5	AAACCTGCAGCTATTG_19	-0.258527	Tumor	0.0617303	10	0	0	0	0	0	0	0.211205				p-value	1.7e-258
6	AAACCTGCAGTAAGCG_15	-0.0596125	Tumor	0.112014	15	0.84748	0.650337	0	0	1.00495	0.500553	0.409434
7	AAACCTGGTGAACCTT_23	0.315492	Tumor	0.0178787	7	0.552637	1.10408	0	1.64328	1.10408	0.880816	0.337298					0.431893
8	AAACCTGTCACCGGGT_20	0.16687	Tumor	0.284916	10	2.65298	0	0	0.472629	0.768098	0.778741	0.610805					1.7e-258
9	AAACGGCTGTTAGC_4	0.0108136	Tumor	0.0538218	23	0	0	0	2.00915	0	0.40183	0.261034
10	AAACGGGAGCAGACTG_19	-0.114878	Tumor	0.104257	10	1.40613	0	0	0	0	0.281226	0.329206
11	AAACGGGAGTCCATAC_19	-0.240093	Tumor	0.120327	10	0	0	0	0	0	0	0.24808				IFNGR1
12	AAACGGGAGTCCATAC_23	-0.0348456	Tumor	0.0146476	7	0	1.63219	0	1.05189	0	0.536816	0.312941				n	5716
13	AAACGGGCACTGCCAG_15	-0.131895	Tumor	0.0927076	15	0.456454	0.456454	0	0.456454	0.747002	0.423273	0.392168				rho	0.19513
14	AAACGGGCATCAGTAC_23	-0.278036	Tumor	-0.0858464	7	0.615312	0.957536	0	0	0	0.314569	0.23164				t-stat	15.0392
15	AAACGGGGTATATGGA_19	-0.297618	Tumor	0.0853599	10	0	0	0	0	0	0	0.235412				p-val	3.67e-50
16	AAACGGGTCACATACG_19	0.215989	Tumor	0.150966	10	2.55312	0	0	0	0	0.510624	0.340329
17	AAACGGGTCCCAAGTA_23	0.0945811	Tumor	-0.0518469	7	0.601811	0.601811	0	0.94048	1.35392	0.699604	0.25879				IFNGR2
18	AAACGGGTCTGCTGTC_20	0.133128	Tumor	0.111337	10	0	2.18568	0	0	0	0.437135	0.2705				n	5716
19	AAAGAGACAAAGTG_8	0.0126103	Tumor	-0.018309	23	0	0.931892	0	0	0.931892	0.372757	0.189509				rho	0.130287
20	AAAGATGAGACTGGGT_19	0.145021	Tumor	0.184975	10	2.3414	0.630202	0	0.630202	0	0.72036	0.498858				t-stat	9.93315
21	AAAGATGCACAGGCCT_19	0.639745	Tumor	0.408281	10	2.22966	1.82057	0	0.824976	1.21897	1.21883	0.696405				p-val	4.59e-23
22	AAAGATGCACCGGAAA_21	-0.098028	Tumor	-0.0100455	7	0	0	0	1.54703	0	0.309407	0.203838
23	AAAGATGTCACAGTAC_22	-0.0438641	Tumor	-0.033341	7	0	1.40388	0	0	0.981278	0.477032	0.229492				JAK1
24	AAAGATGTCTGTACGA_21	0.188972	Tumor	-0.0201719	7	0	1.99298	0	0	1.64255	0.727106	0.251196				n	5716
25	AAAGCAAAGGCTCATT_19	0.37025	Tumor	0.143354	10	2.67355	0	0	0	0	0.534711	0.26633				rho	0.238532
26	AAAGCAAAGTATGACA_23	0.0505641	Tumor	-0.0323838	7	0	1.08102	0	0.711628	1.32946	0.624422	0.254747				t-stat	18.5668
27	AAAGCAAAGTGGAGTC_23	-0.201483	Tumor	-0.0595713	7	0	0.894129	0	0.894129	0	0.357652	0.227287				p-val	9.11e-75
28	AAAGCAACACCACCAG_23	-0.151392	Tumor	0.155008	15	0	0	0	0	0	0	0.270686
29	AAAGCAACATCGGGTC_15	-0.0443575	Tumor	0.062841	15	0	0.863847	0	0.863847	0.863847	0.518308	0.374627				JAK2
30	AAAGCAACATCGGTTA_20	0.258809	Tumor	0.0449856	10	0	2.55888	0	0	0	0.511777	0.211794				n	5716
31	AAAGCAAGTTCGAATC_14	-0.150627	Tumor	0.0670565	15	0	0	0	1.19028	0.801212	0.398298	0.358072				rho	0.119127
32	AAAGCAATCAACGAAA_15	0.0616768	Tumor	0.116613	15	0	0.763344	0	0.467879	1.74242	0.594729	0.418123				t-stat	9.06954
33	AAAGCAATCGAGGTAG_23	0.0261046	Tumor	0.0228605	7	0	0	0	1.75568	1.05145	0.561425	0.28463				p-val	1.61e-19
34	AAAGTAGAGATCCGAG_21	-0.277922	Tumor	0.0306022	7	0	0	0	0	0	0	0.186577
35	AAAGTAGAGATGGCGT_21	-0.399405	Tumor	0.0442819	7	0	0	0	1.23807	0	0.247613	0.353588				STAT1
36	AAAGTAGAGGAGCGAG_19	-0.0417084	Tumor	0.186215	10	2.04881	0	0	0	0	0.409762	0.391605				n	5716
37	AAAGTAGAGTCAAGCG_20	0.682593	Tumor	0.43086	10	2.63748	1.46176	0.6757	0.6757	0.6757	1.22527	0.739997				rho	0.540819
38	AAAGTAGAGTCCATAC_14	-0.259367	Tumor	0.0121368	7	0	0	0	0	0	0	0.148217				t-stat	48.602
39	AAAGTAGAGTCCATAC_15	0.103982	Tumor	-0.05112	7	0	0	0	0	2.14248	0.428496	0.124666				p-val	0
40	AAAGTAGAGTCCCACG_21	-0.433101	Tumor	-0.00740761	7	0	0	0	0	0	0	0.215587
41	AAAGTAGCAACTGCTA_18	-0.205994	Tumor	0.0938675	10	0	0	0	0	0	0	0.214502
42	AAAGTAGCAAGCCTAT_19	0.257471	Tumor	0.246402	10	2.54058	1.43059	0	0	0	0.794235	0.532613
43	AAAGTAGGTAAGTTCC_20	-0.16987	Tumor	0.0189552	10	0	0	0	0	0	0	0.143068
44	AAAGTAGGTCTAAACC_19	0.0534373	Tumor	0.140585	10	1.91999	0.806102	0	0	0.500025	0.645224	0.448728
45	AAAGTAGGTGTATGGG_18	-0.183706	Tumor	0.136426	10	1.28574	0	0	0	0	0.257147	0.362972
46	AAAGTAGTCATACGGT_18	0.509694	Tumor	0.0941382	10	2.10207	0	0	2.10207	0	0.840828	0.266841
47	AAAGTAGTCCACGACG_19	0.0374217	Tumor	0.212502	10	1.52444	1.08761	0	0	0	0.52241	0.465722
48	AAAGTAGTCCCTAATT_14	-0.0636045	Tumor	0.0330467	15	0	0	0	0	1.36639	0.273277	0.215778
49	AAATCAACTGCCTC_7	0.0792359	Tumor	0.0257679	23	1.79654	0	0	0	0	0.359308	0.176149
50	AAATGCCAGGACATTA_20	0.223912	Tumor	0.369454	10	2.65531	0	0	0	0	0.531063	0.528929
51	AAATGCCAGGACATTA_21	0.0784005	Tumor	-0.0166262	7	0	0	0	1.86954	1.14553	0.603013	0.228561
52	AAATGCCCAAATACAG_15	-0.295188	Tumor	0.125618	15	0	0.429562	0	0	1.07713	0.301338	0.435953
53	AAATGCCGTAGTAGTA_15	-0.19222	Tumor	-0.00497051	15	0	0	0	0	0	0	0.125977
54	AAATGCCGTTCAGACT_22	0.0828455	Tumor	0.00783685	7	1.70016	1.24739	0	0	0	0.589509	0.261647
55	AAATGCCTCAACGGGA_19	-0.158161	Tumor	0.0877919	10	0	0	0	0	0	0	0.223141
56	AAATGCCTCAGTGTTG_18	0.311307	Tumor	0.12081	10	1.65869	1.65869	0	0	0	0.663476	0.306175
57	AAATGCCTCCCGACTT_19	0.0325845	Tumor	0.336708	10	1.82048	0	0	0	0	0.364095	0.530537
58	AAATGCCTCCCTGACT_20	0.334254	Tumor	0.176846	10	0	2.5494	0	0	0	0.509879	0.311423
59	AAATGCCTCTTGCCGT_22	-0.404938	Tumor	0.186149	24	0	0	0	0	0	0	0.429225
60	AAATGCCTCTTGTATC_22	0.172708	Tumor	0.0155119	7	0	1.56356	0	0.643608	1.4172	0.724875	0.324213
61	AAATGGGACCTTCG_1	-0.260693	Tumor	0.0724767	23	0	0	0	0	0	0	0.221406
62	AAATTGACCGAGTT_4	-0.515674	Tumor	0.00410121	23	0	0	0	0	0	0	0.224594
63	AACACGTAGATAGCAT_21	-0.0285295	Tumor	-0.0538204	7	0.674052	1.2764	0	0	1.03289	0.596669	0.253756
64	AACACGTAGCTGAAAT_20	-0.019288	Tumor	0.281148	10	2.08208	0	0	0	0	0.416416	0.533562
65	AACACGTCAACGCACC_19	-0.235624	Tumor	0.139084	10	0	0	0	0	0	0	0.292335
66	AACACGTCACAGACAG_23	-0.0249084	Tumor	-0.0707562	7	0	2.04697	0	0	0	0.409394	0.15119
67	AACACGTCAGATCGGA_21	0.203227	Tumor	-0.0143803	7	0	1.40793	0	0.985876	1.40793	0.760346	0.258071
68	AACACGTGTCCGTGAC_19	0.115415	Tumor	0.293166	10	2.4645	0.393725	0	0.393725	0.393725	0.729135	0.621677
69	AACACGTGTCTAACGT_19	-0.110785	Tumor	0.103315	10	0	1.60825	0	0	0	0.32165	0.314163
70	AACACGTGTGATAAAC_15	0.111089	Tumor	0.0736527	15	1.44692	0	0	1.44692	0	0.578769	0.341217
71	AACACGTTCAGCAACT_18	0.106453	Tumor	0.171815	10	2.14829	1.11362	0	0.379551	0	0.728291	0.502795
72	AACACGTTCGCGCCAA_22	0.0531502	Tumor	-0.107501	7	0	1.50512	0	1.18178	0.946811	0.726742	0.215581
73	AACACGTTCTCGTTTA_15	0.216366	Tumor	0.123039	15	0	0	0	0	2.2341	0.446819	0.266665
74	AACATATGTGAGGG_8	-0.12404	Tumor	-0.0615298	23	0	0	0	0	1.3885	0.277701	0.16179
75	AACCATGCACTACAGT_23	-0.0285396	Tumor	0.00906619	7	0	0	0.670271	1.03028	1.03028	0.546166	0.29544
76	AACCATGGTTATGTGC_23	-0.246689	Tumor	-0.0342595	7	0	0	0	0	0	0	0.10267
77	AACCATGGTTCACCTC_21	-0.1999	Tumor	0.013458	7	0	0	0	0	0	0	0.133618
78	AACCATGTCACGATGT_14	-0.176297	Tumor	0.0998263	15	0	0.831729	0	0	1.05541	0.377428	0.395383
79	AACCATGTCTTAGCCC_15	0.323102	Tumor	-0.0437408	7	0	2.69567	0	0	0	0.539134	0.0878777
80	AACCCAGAAGCATC_4	-0.243405	Tumor	-0.014293	23	0	0	0	0	0	0	0.117499
81	AACCGCGAGCACCGCT_23	0.113354	Tumor	-0.02606	7	0	1.83608	0	0	1.12076	0.591367	0.239538
82	AACCGCGAGCTGCGAA_20	0.254777	Tumor	0.0978824	10	2.37271	0	0	0	0	0.474542	0.247174
83	AACCGCGAGGACTGGT_18	0.129018	Tumor	0.151712	10	1.52291	1.3053	0	0	0.782	0.722042	0.463405
84	AACCGCGAGTCCGGTC_22	0.695761	Tumor	0.135417	24	1.96571	1.49535	0	0	1.96571	1.08536	0.375202
85	AACCGCGCAGATAATG_23	0.520986	Tumor	0.00916256	24	1.80612	0	0	1.34633	1.34633	0.899755	0.259963
86	AACCGCGGTCCTCCAT_21	-0.20574	Tumor	-0.00237677	7	0	0	0	0	1.52351	0.304701	0.252027
87	AACCGCGGTCGAACAG_23	-0.293209	Tumor	-0.00295815	7	0	0	0	0	0	0	0.170722
88	AACCGCGGTTGTGGAG_23	0.256352	Tumor	-0.0196367	7	0	1.34666	0	0	2.09147	0.687627	0.210239
89	AACCGCGGTTTCGCTC_22	0.0848284	Tumor	-0.00443905	7	0.624893	0.969751	0	0.969751	0.969751	0.706829	0.312867
90	AACCGCGTCCGGCACA_21	0.338281	Tumor	-0.0588474	7	0	0	0	2.74808	0	0.549616	0.0959148
91	AACCGCGTCCTCGCAT_19	0.230209	Tumor	0.184808	10	2.67424	1.5052	0	0	0	0.835888	0.491998
92	AACGCAACTTCACT_10	-0.0933294	Tumor	-0.00512145	23	0	0.9729	0	0	1.39334	0.473248	0.280611
93	AACGGTTGTTGGCA_10	-0.221951	Tumor	-0.0108627	23	0	0	0	0	0	0	0.114569
94	AACGGTTGTTGGCA_8	-0.116002	Tumor	-0.0538926	23	0.398821	0	0	1.26164	0.862325	0.504557	0.26315
95	AACGTTGAGACGACGT_20	-0.256158	Tumor	0.284484	10	0	0	0	0	0	0	0.429911
96	AACGTTGAGATATACG_19	-0.196344	Tumor	0.17674	10	0	0	0	0	0	0	0.306799
97	AACGTTGAGCTTCGCG_19	0.297814	Tumor	0.411948	10	1.61196	0.780857	0	1.16654	0.780857	0.868044	0.690368
98	AACGTTGAGGTTACCT_23	0.254016	Tumor	0.00296795	7	0	0	0	0	2.48133	0.496267	0.141363
99	AACGTTGAGTATGACA_19	-0.178024	Tumor	0.0312701	10	0	0	0	0	0	0	0.157666
100	AACGTTGAGTGTGAAT_19	0.16165	Tumor	0.124524	10	2.1772	0	0	0	0	0.435439	0.279901
101	AACGTTGAGTTGAGAT_20	-0.170827	Tumor	0.156176	10	0	0	0	0	0	0	0.285361
102	AACGTTGCAAGCCCAC_16	-0.165706	Tumor	0.232962	15	0	0	0	0	0	0	0.353146
103	AACGTTGCAAGCCCAC_23	-0.203891	Tumor	0.0599512	15	0	0	0	0	0	0	0.191103
104	AACGTTGCAAGGTTTC_20	-0.296169	Tumor	0.0149116	10	0	0	0	0	0	0	0.184089
105	AACGTTGGTCAGAATA_23	-0.185092	Tumor	0.0865843	7	0	0	0	0	0	0	0.225386
106	AACGTTGGTCTCGTTC_21	-0.248835	Tumor	0.0155183	7	0	0	0	0	0	0	0.134496
107	AACGTTGTCCAAGTAC_21	0.067779	Tumor	-0.0499438	7	0	1.34023	0	0	1.34023	0.53609	0.167112
108	AACGTTGTCGAATCCA_20	0.392439	Tumor	0.302898	10	2.74753	0	0	0	0	0.549506	0.424153
109	AACTCAGAGAGTTGGC_20	0.180025	Tumor	0.227425	10	1.55678	0.806526	0	0.499855	0.806526	0.733938	0.53893
110	AACTCAGAGCAGACTG_13	0.874333	Tumor	0.0259802	15	0	0	0	2.63428	2.63428	1.05371	0.152721
111	AACTCAGAGCAGACTG_14	-0.152169	Tumor	0.136525	15	0	0	0	0.52089	1.49064	0.402307	0.435109
112	AACTCAGCAAGGTTTC_23	-0.121555	Tumor	-0.0334178	7	0	0.422297	0	0.902081	1.19642	0.504159	0.284795
113	AACTCAGCATTCGACA_13	0.0914804	Tumor	0.169584	15	0	1.17466	0	1.55119	0.679592	0.681088	0.467859
114	AACTCAGGTTCGTCTC_13	-0.239048	Tumor	0.0749178	15	0	0	0	0	0	0	0.202973
115	AACTCAGGTTCGTCTC_14	-0.102936	Tumor	0.0722229	15	0.355251	0.355251	0	0.355251	1.43355	0.49986	0.385632
116	AACTCAGTCATTTGGG_23	0.0617942	Tumor	0.033556	7	0.772282	1.15445	0	0.772282	0.772282	0.694259	0.358781
117	AACTCAGTCCGCGGTA_19	-0.148205	Tumor	0.0550189	10	0	0	0	0	0	0	0.17681
118	AACTCAGTCGGTCCGA_18	0.256793	Tumor	0.197086	10	3.07243	0	0	0	0	0.614486	0.387281
119	AACTCCCAGAATAGGG_22	0.246256	Tumor	0.00429826	7	0	1.28503	0	0	2.22766	0.702538	0.239681
120	AACTCCCAGAGTAAGG_23	-0.0957392	Tumor	-0.0145599	7	0	0.902542	0	0	1.31186	0.442881	0.262397
121	AACTCCCAGAGTCTGG_23	-0.349514	Tumor	-0.0194077	7	0	0	0	0	0	0	0.182723
122	AACTCCCAGCTAGTCT_14	-0.181943	Tumor	0.0722233	15	0	0	0	0	1.29965	0.25993	0.310843
123	AACTCCCAGCTCCCAG_14	0.031815	Tumor	0.0631552	15	0	1.21595	0	0.820253	0.820253	0.571291	0.338757
124	AACTCCCAGTGCAAGC_23	-0.237608	Tumor	-0.0496467	7	0	0	0	0	0	0	0.08018
125	AACTCCCCACCCAGTG_15	0.226334	Tumor	0.137551	15	0.696333	1.1963	0	0	1.92313	0.763152	0.4407
126	AACTCCCCACGAAAGC_23	0.282504	Tumor	0.0448598	7	0	0	0	2.55419	0	0.510838	0.177208
127	AACTCCCCATATACCG_15	0.361022	Tumor	0.116803	15	0.990086	0.990086	0.990086	0	0.990086	0.792068	0.365346
128	AACTCCCGTAAACGCG_23	0.301377	Tumor	-0.0729031	7	0.672204	1.46162	0	0.672204	1.60972	0.883148	0.219823
129	AACTCCCGTACTTGAC_22	0.119044	Tumor	-0.0366735	7	0.972907	0.972907	0	0	1.65878	0.720918	0.285044
130	AACTCCCGTAGCGCAA_20	-0.242538	Tumor	0.104252	10	0.868822	0	0	0	0.546964	0.283157	0.41868
131	AACTCCCGTCAACTGT_20	0.450673	Tumor	0.0928113	10	1.85571	1.85571	0	0	0	0.742285	0.268607
132	AACTCCCGTGTTGAGG_21	0.176064	Tumor	-0.0313874	7	0	1.39905	0	1.86822	0	0.653455	0.187317
133	AACTCCCGTTCACCTC_21	0.502441	Tumor	0.0635759	7	0.975697	1.66328	0	1.21432	1.66328	1.10332	0.373197
134	AACTCCCTCCAGGGCT_20	0.144315	Tumor	0.185109	10	2.40027	0	0	0	0	0.480054	0.365235
135	AACTCTTAGAAACCGC_16	0.161844	Tumor	0.161696	10	0	2.07157	0	0	0	0.414314	0.336534
136	AACTCTTAGTACATGA_23	0.769247	Tumor	0.00421827	7	2.53646	0	0	2.53646	0	1.01458	0.145398
137	AACTCTTAGTACGTTC_22	-0.268236	Tumor	-0.00381971	7	0	0	0	0	0	0	0.147253
138	AACTCTTAGTCTCCTC_23	0.12138	Tumor	-0.0603942	7	0	1.32762	0	1.32762	0	0.531046	0.165171
139	AACTCTTCATAACCTG_20	0.30381	Tumor	0.0972507	10	2.10152	0.900506	0	0.900506	0.570657	0.894637	0.407936
140	AACTCTTCATTCTTAC_22	-0.376363	Tumor	0.12565	24	0	0	0	0	0	0	0.341826
141	AACTCTTGTCGTTGTA_23	0.527624	Tumor	0.132444	7	1.0794	1.78779	0	1.0794	1.0794	1.0052	0.403705
142	AACTCTTGTCTGGAGA_22	0.584045	Tumor	-0.0554157	7	0.966391	1.38519	0	1.84863	1.65263	1.17057	0.222799
143	AACTCTTGTGGTGTAG_23	0.298086	Tumor	-0.00944658	7	0	2.66812	0	0	0	0.533624	0.110596
144	AACTCTTTCAGCAACT_23	-0.35786	Tumor	-0.0185458	7	0	0	0	0	0	0	0.176352
145	AACTCTTTCATAGCAC_18	0.12461	Tumor	0.0893518	10	1.51503	0.853978	0	0	0.853978	0.644597	0.362964
146	AACTCTTTCGAACTGT_20	0.300247	Tumor	0.27887	10	0	0	0	0	2.63076	0.526151	0.398974
147	AACTGGTAGCGTCTAT_20	0.172586	Tumor	-0.0302857	10	1.46318	1.46318	0	0	0	0.585272	0.189105
148	AACTGGTAGGCACATG_23	-0.339339	Tumor	0.0394224	7	0	0	0	0	0	0	0.219886
149	AACTGGTAGGCCGAAT_23	-0.0405864	Tumor	-0.0690015	7	0.93186	0.93186	0	0	0.93186	0.559116	0.230392
150	AACTGGTAGGGTGTGT_22	0.340968	Tumor	0.0110116	24	1.44728	1.44728	0	0.667389	0.667389	0.845867	0.32886
151	AACTGGTAGGTGCAAC_20	0.0976382	Tumor	0.194484	10	2.0219	1.18539	0	0	0	0.641457	0.464342
152	AACTGGTAGGTGGGTT_21	-0.0800146	Tumor	-0.0583303	7	1.109	1.109	0	0	0	0.443599	0.200159
153	AACTGGTAGTAGATGT_19	0.733245	Tumor	0.101482	10	2.40706	2.40706	0	0	0	0.962823	0.230603
154	AACTGGTCACAAGACG_21	-0.396668	Tumor	-0.0180309	7	0	0	0	0	0	0	0.189867
155	AACTGGTCACTAAGTC_21	0.0772225	Tumor	-0.0253071	7	0.791022	1.53194	0	0.489431	1.00793	0.764063	0.301618
156	AACTGGTCAGGTGGAT_23	-0.290581	Tumor	-0.0499542	7	0	0	0	0	0	0	0.137581
157	AACTGGTCATTGGTAC_19	0.0358808	Tumor	0.0435954	10	0	1.44383	0	0	1.18633	0.526033	0.311015
158	AACTGGTGTCACACGC_22	-0.302762	Tumor	-0.0384626	7	0	0	0	0	0	0	0.129321
159	AACTGGTGTCAGTGGA_15	0.0687474	Tumor	0.123809	15	1.50778	0	0	0	1.24707	0.55097	0.394668
160	AACTGGTGTGCAGACA_22	-0.116503	Tumor	0.124787	24	0.69085	1.05733	0	0	0	0.349635	0.41203
161	AACTGGTGTTTGGCGC_23	0.235082	Tumor	-0.022161	7	0	0	0	2.3829	0	0.47658	0.107364
162	AACTGGTTCACATACG_19	-0.328923	Tumor	0.0904331	10	0	0	0	0	0	0	0.257178
163	AACTGGTTCGGAGCAA_14	0.122923	Tumor	0.113367	15	1.3131	0	0	0	1.3131	0.525242	0.343271
164	AACTTGCTACTCTT_7	-0.427956	Tumor	0.00437649	23	0	0	0	0	0	0	0.232642
165	AACTTTCAGCTAACAA_19	0.49732	Tumor	0.211529	10	1.99134	0	0	0	1.99134	0.796537	0.374793
166	AACTTTCAGTGGACGT_20	0.175746	Tumor	0.347972	10	2.25931	0	0	0	0	0.451861	0.516342
167	AACTTTCAGTGTACGG_23	-0.117687	Tumor	-0.0778818	7	0.689839	0	0	1.05304	0.689839	0.486544	0.224686
168	AACTTTCGTACGCACC_21	0.420638	Tumor	-0.0421339	7	0	1.82384	0	1.62836	1.36203	0.962846	0.234966
169	AACTTTCTCTTGTATC_15	0.0595527	Tumor	0.0892283	15	0.424717	0.905843	0	1.06732	0.905843	0.660745	0.416287
170	AAGACCTAGCGTTGCC_19	0.0255981	Tumor	0.04974	10	1.93364	0	0	0	0	0.386729	0.225883
171	AAGACCTAGCTGCAAG_20	0.223984	Tumor	0.438459	10	2.34826	0	0	0	0	0.469652	0.588019
172	AAGACCTCACAACTGT_22	-0.26388	Tumor	-0.0957544	7	1.19347	0	0	0	0	0.238694	0.170398
173	AAGACCTCACGCGAAA_23	0.0627028	Tumor	-0.00206149	7	0.640991	1.41478	0	1.23243	0	0.657639	0.30709
174	AAGACCTCATTGGCGC_21	0.464783	Tumor	0.0417264	7	0.842699	1.23948	0	0.842699	2.25119	1.03521	0.32946
175	AAGACCTGTTCTCATT_23	-0.177062	Tumor	-0.0391991	7	1.11669	1.11669	0	0	0	0.446675	0.267296
176	AAGACCTTCAAAGACA_20	-0.323088	Tumor	0.0439435	10	0	0	0	0	0	0	0.229797
177	AAGACCTTCGCAGGCT_13	0.340418	Tumor	0.00729441	15	0	0	0	0	2.91646	0.583293	0.153037
178	AAGACCTTCGCAGGCT_14	-0.14116	Tumor	0.0734519	15	0.370199	0	0	0.623329	1.30156	0.459017	0.40153
179	AAGACCTTCTGAGTGT_14	0.15588	Tumor	0.012184	15	0	0	0	0	2.15577	0.431153	0.171554
180	AAGAGATGTCGACA_7	-0.181995	Tumor	-0.0365472	23	0	0	0	0	0	0	0.0799268
181	AAGATGGACCTATT_11	-0.431475	Tumor	-0.000446982	23	0	0	0	0	0	0	0.239331
182	AAGCCGCCACTTAAGC_20	0.590681	Tumor	0.19442	10	1.5159	1.9899	0	1.5159	0	1.00434	0.415056
183	AAGCCGCGTTGGTAAA_14	0.0945808	Tumor	0.0203134	15	0	0	0	0	1.90911	0.381821	0.190948
184	AAGCCGCGTTGTGGCC_14	0.0200917	Tumor	0.099422	15	0.968599	0.756103	0	0.756103	0.756103	0.647382	0.415077
185	AAGCCGCTCCACGTTC_19	-0.0462431	Tumor	0.245449	10	2.08875	0.598988	0	0	0	0.537547	0.556601
186	AAGCCGCTCGCGCCAA_19	-0.239027	Tumor	0.0255973	10	0	0	0	0	0	0	0.173528
187	AAGCCGCTCTGCCCTA_21	0.134154	Tumor	-0.0744457	7	0	0	0	0	2.3117	0.462341	0.118137
188	AAGCGACTGCGTTA_8	-0.127557	Tumor	-0.0165391	23	0	0	0	0.640307	1.23113	0.374288	0.267592
189	AAGGAGCAGCCCAATT_23	-0.292108	Tumor	-0.00583215	7	0	1.07034	0	0	0	0.214067	0.241865
190	AAGGAGCCAATGGACG_19	-0.208785	Tumor	0.0393454	10	1.32681	0	0	0	0	0.265363	0.310996
191	AAGGAGCGTACCTACA_23	0.310063	Tumor	0.0581226	7	0	0	0	0	2.53557	0.507113	0.191469
192	AAGGAGCGTAGCTGCC_23	-0.319348	Tumor	-0.0725459	7	0	0	0	0	0	0	0.0845516
193	AAGGAGCGTCAGCTAT_13	0.203563	Tumor	0.0436376	15	0	2.28394	0	0	0	0.456787	0.195982
194	AAGGAGCGTCCTAGCG_20	0.626114	Tumor	0.17727	10	2.15025	2.15025	0	0	0	0.8601	0.337732
195	AAGGAGCGTGGCAAAC_23	-0.338191	Tumor	0.00993278	7	0	0	0	0	0	0	0.191406
196	AAGGAGCGTTAAGATG_19	-0.295044	Tumor	0.0668436	10	0	0	0	0	0	0	0.240464
197	AAGGAGCGTTATCGGT_13	0.230895	Tumor	0.101582	15	2.35799	0	0	0	0	0.471598	0.250106
198	AAGGAGCGTTATCGGT_14	0.116377	Tumor	0.0870386	15	0.799612	0.799612	0	0.610053	1.28413	0.69868	0.405092
199	AAGGAGCTCACTATTC_21	0.344167	Tumor	-0.0371055	7	0	0	0	2.76668	0	0.553336	0.080518
200	AAGGAGCTCAGCTTAG_15	-0.193419	Tumor	0.0375771	15	0	0	0	0	0	0	0.189679
201	AAGGAGCTCGAATCCA_21	0.0235824	Tumor	-0.0507017	7	0	2.03389	0	0	0	0.406777	0.165123
202	AAGGAGCTCTACCTGC_20	-0.0173711	Tumor	0.131731	10	2.31797	0	0	0	0	0.463594	0.397559
203	AAGGCAGAGTACGCGA_20	0.0552313	Tumor	0.196207	10	2.50792	0.933537	0	0	0	0.68829	0.52237
204	AAGGCAGAGTGTCCCG_21	-0.298826	Tumor	-0.0123343	7	0	0	0	0	0	0	0.141834
205	AAGGCAGCACAGTCGC_23	-0.508816	Tumor	-0.0642262	7	0	0	0	0	0	0	0.175785
206	AAGGCAGCATGCCTAA_20	-0.255681	Tumor	-0.0148257	10	0.689917	0.689917	0	0	0	0.275967	0.28109
207	AAGGCAGCATGGTTGT_19	0.11608	Tumor	0.000828295	10	0	0	0	0	1.86723	0.373446	0.142755
208	AAGGCAGGTGCTGTAT_20	-0.222947	Tumor	0.0871328	10	0	1.38657	0	0	0	0.277313	0.330689
209	AAGGCAGGTGGTACAG_23	0.128366	Tumor	-0.0160068	7	0.459994	1.57041	0	0.963563	0.751381	0.74907	0.29773
210	AAGGCAGGTTGGTGGA_21	-0.0191266	Tumor	-0.06953	7	0	0.978945	0	2.01479	0	0.598747	0.215515
211	AAGGCAGTCTGCAAGT_23	0.153886	Tumor	-0.0267013	7	0	0	0	0	2.25355	0.450709	0.126546
212	AAGGCTTGTCTCAT_1	-0.20208	Tumor	-0.0114569	23	0	0	0	0	0	0	0.111314
213	AAGGTTCAGAGCTGCA_23	-0.185999	Tumor	0.0640777	7	0	0	0	0	0	0	0.195209
214	AAGGTTCAGCCGTCGT_23	-0.43778	Tumor	0.148656	7	0	0	0	0	0	0	0.366533
215	AAGGTTCAGGTAGCCA_21	0.13843	Tumor	-0.0805191	7	0.908052	1.31734	0	0	1.31734	0.708546	0.203627
216	AAGGTTCAGTACGCCC_23	0.434221	Tumor	-0.0272941	7	0	2.70166	0	0	0	0.540331	0.0891416
217	AAGGTTCAGTAGTGCG_22	-0.271849	Tumor	0.0970255	23	0	0	0	0	0	0	0.23326
218	AAGGTTCAGTTATCGC_23	-0.26241	Tumor	-0.00738767	7	0	0	0	0	0	0	0.138779
219	AAGGTTCCACAGACAG_20	-0.444641	Tumor	-0.0100567	10	0	0	0	0	0	0	0.235417
220	AAGGTTCCACAGAGGT_19	-0.157269	Tumor	0.154256	10	1.75987	0	0	0	0	0.351974	0.410351
221	AAGGTTCCACGGTAAG_20	-0.114697	Tumor	0.245291	10	2.08019	0	0	0	0	0.416039	0.527113
222	AAGGTTCCACTAGTAC_21	0.316617	Tumor	-0.0473366	7	0	0	0	0	2.57112	0.514225	0.0825169
223	AAGGTTCGTCGTTGTA_21	-0.0111007	Tumor	0.00405035	7	0	1.07187	0	0	1.50832	0.51604	0.259936
224	AAGGTTCTCTCGCATC_23	-0.0878318	Tumor	-0.0267407	7	0	0	0	1.3035	1.05683	0.472065	0.253566
225	AAGTCTGAGATATGGT_20	-0.130212	Tumor	0.0858511	10	0	0	0	0	0	0	0.207332
226	AAGTCTGAGATGTGGC_21	-0.0680428	Tumor	-0.0111106	7	0	0.682205	0	0.682205	1.04493	0.481869	0.272748
227	AAGTCTGAGCGTCAAG_23	-0.181806	Tumor	-0.0174499	7	0	0	0	0	0	0	0.103269
228	AAGTCTGAGCTAGTTC_15	0.068355	Tumor	0.135428	15	0.879331	0	0	0	1.74512	0.524889	0.386442
229	AAGTCTGAGGTAGCCA_19	0.0879867	Tumor	-0.0687274	10	0	1.73383	0	0	0	0.346767	0.11108
230	AAGTCTGCACGAGAGT_13	-0.228598	Tumor	0.138399	15	0	0	0	0	0	0	0.286521
231	AAGTCTGCATAGGATA_19	0.186359	Tumor	0.0407903	10	2.33091	0	0	0	0	0.466182	0.214309
232	AAGTCTGGTGAAAGAG_23	-0.182132	Tumor	0.0159384	7	0	0	0	1.21403	0	0.242807	0.26246
233	AAGTCTGTCCCGGATG_14	-0.14267	Tumor	0.0782296	15	0.718596	0.718596	0	0.718596	0	0.431158	0.393336
234	AAGTCTGTCGTCCGTT_23	0.101919	Tumor	-0.0230556	7	0	1.04338	0	0	1.75717	0.56011	0.213551
235	AAGTGCACTCTATC_1	-0.46921	Tumor	0.0449795	23	0	0	0	0	0	0	0.266254
236	AATACTGAGCGGAA_3	-0.18832	Tumor	0.020429	23	0	1.1186	0	0.741712	0	0.372062	0.298759
237	AATCCAGAGGCCATAG_18	0.0115379	Tumor	0.224369	10	1.89433	0.883899	0	0.558652	0	0.667376	0.542317
238	AATCCAGCAAATTGCC_23	0.269721	Tumor	-0.0176591	7	0	0	0	0	2.39309	0.478618	0.119333
239	AATCCAGCAACAACCT_18	-0.342483	Tumor	0.190366	10	0	0	0	0	0	0	0.377371
240	AATCCAGCAGACAGGT_20	0.151158	Tumor	0.261259	10	1.96674	0	0	0	0	0.393348	0.418079
241	AATCCAGCAGGAATGC_21	-0.434969	Tumor	-0.0659737	7	0	0.909041	0	0	0	0.181808	0.250376
242	AATCCAGGTACAGTGG_23	-0.525063	Tumor	0.00843248	7	0	0	0	0	0	0	0.291378
243	AATCCAGGTCCAGTAT_23	0.226637	Tumor	-0.0370871	7	0	2.55225	0	0	0	0.510451	0.140814
244	AATCCAGGTCTCGTTC_23	0.173202	Tumor	0.0016009	7	0.509443	0.820458	0	0.820458	1.7487	0.779812	0.302992
245	AATCCAGGTTAAGGGC_19	0.135583	Tumor	0.395364	10	2.70957	0	0	0	0	0.541914	0.633126
246	AATCCAGTCTGTCCGT_20	-0.243073	Tumor	0.139656	10	0	0	0	0	0	0	0.260839
247	AATCGGTAGACTCGGA_23	0.0327313	Tumor	-0.0175594	7	0	0.974969	0	1.86278	0	0.567549	0.250608
248	AATCGGTAGATACACA_21	-0.443446	Tumor	-0.0445114	7	0	0	0	0	0.77377	0.154754	0.259577
249	AATCGGTAGATCCCGC_21	0.175203	Tumor	0.157611	7	0	0	0	1.30467	1.76872	0.614676	0.380817
250	AATCGGTAGCAAATCA_14	-0.305453	Tumor	0.0256168	15	0	0	0	0	0	0	0.191551
251	AATCGGTAGCTGCCCA_15	0.0218578	Tumor	0.02348	15	0	0	0	0	1.62081	0.324162	0.203072
252	AATCGGTAGTACATGA_23	0.221297	Tumor	0.0354225	7	0	0	0	2.39924	0	0.479847	0.183245
253	AATCGGTAGTGGTAGC_21	0.173181	Tumor	-0.0297894	7	0	1.43552	0	1.43552	0	0.574209	0.193695
254	AATCGGTAGTGTCCCG_21	-0.17311	Tumor	0.0998869	7	0	0	0	0	0	0	0.230284
255	AATCGGTCATCACCCT_23	0.315923	Tumor	-0.0320563	7	0	1.12433	0	1.56498	1.56498	0.850858	0.229768
256	AATCGGTGTACGAAAT_21	-0.231585	Tumor	0.0103184	7	0	0	0	1.2397	0	0.24794	0.250682
257	AATCGGTGTCACCTAA_23	-0.381011	Tumor	-0.0846535	7	0	0	0	0	0	0	0.103357
258	AATCGGTTCAGTTAGC_14	-0.111094	Tumor	0.0175324	7	0	0	0	0	0	0	0.142848
259	AATCGGTTCAGTTAGC_15	0.0909877	Tumor	-0.00448801	7	0	2.21953	0	0	0	0.443906	0.161002
260	AATCGGTTCGAGCCCA_18	0.362638	Tumor	0.144389	10	0	0	0	0	2.67133	0.534265	0.267596
261	AATCGGTTCGGGAGTA_19	-0.312487	Tumor	0.212525	10	0	0	0	0	0	0	0.384487
262	AATCGGTTCTCGCTTG_20	0.0965021	Tumor	0.377612	10	1.67128	0.355996	0	1.26919	0.355996	0.730493	0.712159
263	AATCTAGACTCTCG_10	0.141554	Tumor	-0.0646589	23	0	0	0	0	2.30392	0.460785	0.113576
264	AATGGAGATTACTC_4	-0.474213	Tumor	0.0748569	23	0.672644	0	0	0	0	0.134529	0.373927
265	AATGTTGATAACGC_12	-0.293808	Tumor	-0.026841	23	0	0.997935	0	0	0	0.199587	0.234764
266	AATTCCTGCTTAGG_4	-0.271738	Tumor	-0.03202	23	0	0	0	0.803645	1.02119	0.364966	0.296862
267	ACACAGACCCCTCA_1	-0.179538	Tumor	-0.00972653	23	0	0	0	0	0	0	0.107253
268	ACACCAAAGATGTGGC_23	-0.238364	Tumor	-0.00568893	7	0	0	0	0	0	0	0.163933
269	ACACCAAAGATGTGTA_23	-0.0938373	Tumor	0.123862	7	0	1.52886	0	0	0	0.305772	0.34411
270	ACACCAAAGCAGATCG_23	-0.416559	Tumor	-0.0229885	7	0	0	0	0	0	0	0.187228
271	ACACCAAAGCCCTAAT_23	-0.30516	Tumor	-0.0273516	7	0.668723	0	0	0	0.668723	0.267489	0.284255
272	ACACCAAAGCGATTCT_15	-0.278965	Tumor	0.097493	15	0	0	0	0	0.842375	0.168475	0.352536
273	ACACCAACAAGAAGAG_21	-0.15499	Tumor	0.0563461	7	0	0	0	0	1.34892	0.269784	0.279238
274	ACACCAACAAGCCCAC_20	0.345103	Tumor	0.128841	10	2.43166	1.4702	0	0	0	0.780372	0.349007
275	ACACCAACACTAGTAC_18	0.0896179	Tumor	0.231719	10	1.94812	0	0	0	0	0.389623	0.399906
276	ACACCAACAGACGCCT_19	0.85615	Tumor	0.0194396	10	3.01742	2.52032	0	0	0	1.10755	0.153683
277	ACACCAAGTCAGAGGT_23	-0.316201	Tumor	0.0154028	7	0	0	0	0	0	0	0.199918
278	ACACCAAGTGCACGAA_20	0.354107	Tumor	0.0230075	10	1.70628	1.00963	0	0.654428	1.00963	0.875992	0.315366
279	ACACCAATCAACTCTT_23	0.343409	Tumor	-0.016536	7	0	2.57301	0	0	0	0.514603	0.116952
280	ACACCAATCATAGCAC_18	0.156944	Tumor	0.0712976	10	0	1.98653	0	0	0	0.397307	0.245267
281	ACACCAATCGCCAAAT_21	-0.254966	Tumor	0.0326612	7	0	0	0	0	0	0	0.159397
282	ACACCAATCTACCTGC_15	-0.155116	Tumor	0.0901851	15	0.573612	0.336121	0	0.756482	0.573612	0.447965	0.404008
283	ACACCAATCTGTTGAG_22	-0.229835	Tumor	0.220218	24	0	0	0	0	0	0	0.372983
284	ACACCAGATGCAGT_10	-0.337681	Tumor	0.0048922	23	0	0	0	0	0	0	0.203078
285	ACACCCTAGAATCTCC_13	0.13041	Tumor	0.0936242	15	0	1.11158	0	0.735345	1.36332	0.642049	0.370371
286	ACACCCTCACCCTATC_23	-0.057035	Tumor	-0.0504815	7	0.704056	0.908744	0	0	1.07042	0.536644	0.28415
287	ACACCCTCAGATGGGT_21	-0.040334	Tumor	-0.0336661	7	0	1.13936	0	1.13936	0	0.455745	0.215117
288	ACACCCTCAGGCGATA_21	-0.183606	Tumor	-0.0644077	7	0	1.25296	0	0	0.854413	0.421474	0.232381
289	ACACCCTCATCAGTCA_13	0.032039	Tumor	0.0912829	15	0.576093	1.45625	0	0.576093	0.576093	0.636906	0.40698
290	ACACCCTCATGTAGTC_15	-0.291523	Tumor	0.0534401	15	0	0	0	0	1.04107	0.208215	0.31835
291	ACACCCTGTAAATGAC_23	-0.022531	Tumor	0.0151706	7	0	0	0	1.62406	0	0.324812	0.210624
292	ACACCCTGTGGTGTAG_21	0.230206	Tumor	-0.0653592	7	0	1.01461	0	1.44215	1.44215	0.779782	0.208625
293	ACACCCTGTTGCTCCT_15	0.0978301	Tumor	0.106541	15	0.913354	0	0	0.578845	1.59312	0.617064	0.383542
294	ACACCCTTCAAACCAC_14	0.290405	Tumor	-0.00831475	15	2.35174	0	0	0	0	0.470349	0.133676
295	ACACCCTTCAGAGGTG_19	0.133404	Tumor	0.0694307	10	0	0	0	0	2.03868	0.407736	0.221756
296	ACACCCTTCAGTCCCT_21	0.588264	Tumor	-0.0691075	7	0	0	0	2.19646	2.19646	0.878585	0.0961715
297	ACACCCTTCCAAATGC_20	-0.267148	Tumor	0.10595	10	0	0	0	0	0	0	0.244675
298	ACACCGGAGCACGCCT_21	0.218025	Tumor	-0.00156728	7	0	1.54175	0	0.875262	1.54175	0.791753	0.298604
299	ACACCGGAGCTGTTCA_18	0.221134	Tumor	0.0338747	10	0.966863	1.3877	0	0	0.966863	0.664286	0.290546
300	ACACCGGAGTCGATAA_23	-0.366919	Tumor	-0.0604974	7	0	0	0	0.860889	0	0.172178	0.200858
301	ACACCGGCAATCGGTT_23	-0.222831	Tumor	-0.0271526	7	0	0	0	0	0	0	0.0974709
302	ACACCGGCAGGCTCAC_20	-0.388587	Tumor	0.0200397	10	0	0.731219	0	0	0	0.146244	0.317332
303	ACACCGGGTACAAGTA_20	0.185147	Tumor	0.370938	10	2.25289	0	0	0	0	0.450579	0.523145
304	ACACTGAAGAACTGTA_20	0.326193	Tumor	0.197033	10	0	2.57239	0	0	0	0.514478	0.322756
305	ACACTGAAGACTAAGT_20	-0.375048	Tumor	0.0941385	10	0	0	0	0	0	0	0.2934
306	ACACTGAAGCCATCGC_13	0.331328	Tumor	0.11332	15	0	0	0	0	2.63155	0.52631	0.239524
307	ACACTGAAGCCATCGC_14	-0.227195	Tumor	0.122198	15	0	0.428975	0	0	1.32628	0.351051	0.42623
308	ACACTGAAGCGTCTAT_20	-0.219462	Tumor	0.101711	10	0	0	0	0	0	0	0.253246
309	ACACTGAAGGAATTAC_19	0.051958	Tumor	0.080926	10	1.82851	0	0	0	0	0.365701	0.261213
310	ACACTGAAGGTACTCT_20	0.226816	Tumor	0.18035	10	2.08478	0.781003	0	0	1.16556	0.806269	0.483213
311	ACACTGACACCCATTC_19	-0.166442	Tumor	0.00334872	10	1.41668	0	0	0	0	0.283336	0.227826
312	ACACTGACATCACAAC_19	0.187407	Tumor	0.0266969	10	2.27898	0	0	0	0	0.455796	0.177935
313	ACACTGACATCGGAAG_20	0.144885	Tumor	0.0787027	10	1.50456	0.982974	0.472494	0	0.472494	0.686505	0.400417
314	ACACTGAGTAGCCTAT_18	-0.355859	Tumor	0.00626197	10	0	0	0	0	0	0	0.200295
315	ACACTGAGTGTGTGCC_23	0.363298	Tumor	0.0749371	7	0	0	0	1.70077	1.70077	0.680309	0.271391
316	ACACTGATCAGTTAGC_19	0.00671689	Tumor	0.106143	10	1.22892	1.22892	0	0.72325	0	0.63622	0.427659
317	ACAGCCGAGAAACCAT_15	-0.299378	Tumor	0.0843169	15	0.604464	0.604464	0	0	0	0.241786	0.375506
318	ACAGCCGAGAATTCCC_15	0.237453	Tumor	0.165397	15	0.848003	0.848003	0	0.848003	1.07412	0.723626	0.447526
319	ACAGCCGAGACTTTCG_23	0.125343	Tumor	-0.0149717	7	0.80869	0.80869	0	0.80869	0.80869	0.646952	0.272234
320	ACAGCCGAGGCCCGTT_15	0.0254355	Tumor	0.137984	15	0	0	0	0	1.59061	0.318122	0.32947
321	ACAGCCGAGTCAATAG_21	-0.0543641	Tumor	-0.00212871	7	0	1.44173	0	1.01418	0	0.491182	0.265789
322	ACAGCCGAGTGTCCCG_23	-0.530473	Tumor	-0.0314611	7	0	0	0	0	0	0	0.247478
323	ACAGCCGCACGTCAGC_23	-0.160429	Tumor	0.032395	7	0	1.37265	0	0	0	0.27453	0.255658
324	ACAGCCGGTAAACCTC_19	1.14764	Tumor	0.421976	10	2.44497	0	1.33591	2.2863	1.79966	1.57337	0.660823
325	ACAGCCGTCATTATCC_20	0.641212	Tumor	0.167699	10	2.51736	0	0	2.0241	0	0.908292	0.336982
326	ACAGCCGTCTTGAGAC_23	-0.270528	Tumor	-0.097687	7	0	0	0	0	0	0	0.0581134
327	ACAGCTAAGAATGTTG_23	0.439103	Tumor	0.0293387	7	0	2.11066	0	1.62657	0	0.747445	0.231436
328	ACAGCTAAGAGGGATA_21	-0.127283	Tumor	-0.0511657	7	0	1.04662	0	0.685209	0.685209	0.483407	0.258072
329	ACAGCTAAGATGAGAG_15	-0.0199959	Tumor	0.090738	15	0.893816	0	0	0.893816	0.893816	0.53629	0.374986
330	ACAGCTAAGATTACCC_20	-0.0907976	Tumor	0.140136	10	2.28153	0	0	0	0	0.456306	0.412172
331	ACAGCTAAGCTCCTTC_20	0.0278081	Tumor	0.0100814	10	0.528234	1.07271	0.528234	0.528234	0	0.531483	0.305001
332	ACAGCTAAGTGTTGAA_19	-0.0495882	Tumor	0.192761	10	1.54752	0	0	0	0	0.309503	0.388438
333	ACAGCTAAGTTACCCA_23	-0.246475	Tumor	-0.0854443	7	0	1.21712	0	0	0	0.243423	0.167011
334	ACAGCTACAACGCACC_22	-0.0882519	Tumor	-0.00603076	7	0	1.15763	0	0	1.33707	0.498939	0.291685
335	ACAGCTACACAAGCCC_21	0.0132173	Tumor	-0.000460622	7	0.973446	1.66573	0	0	0	0.527835	0.264167
336	ACAGCTACACAAGCCC_22	0.151634	Tumor	-0.0364999	7	0	1.84297	0	0	1.38072	0.644738	0.252388
337	ACAGCTACACAGCCCA_14	-0.44917	Tumor	0.0851372	15	0	0	0	0	0.488602	0.0977205	0.374132
338	ACAGCTACATGTAAGA_22	-0.202758	Tumor	-0.0421927	7	0	1.59879	0	0	0	0.319757	0.240311
339	ACAGCTACATTGCGGC_20	-0.213792	Tumor	-0.0143911	10	0	0	0	0	0	0	0.10864
340	ACAGCTAGTTGAGGTG_15	-0.161604	Tumor	0.0223996	15	0	0	0	1.15124	0	0.230248	0.254165
341	ACAGCTATCCAGAAGG_19	-0.149746	Tumor	-0.00733989	10	0	0	0	0	0	0	0.110167
342	ACAGCTATCCTCCTAG_19	-0.0605416	Tumor	0.0274769	10	1.657	0	0	0	0	0.331401	0.219831
343	ACAGCTATCGACAGCC_20	-0.322437	Tumor	0.126507	10	0	0	0	0	0	0	0.301339
344	ACAGCTATCGTCCAGG_22	-0.359628	Tumor	0.01915	7	0	1.00769	0	0	0	0.201537	0.292587
345	ACAGCTATCGTTGACA_14	-0.214165	Tumor	0.00492248	15	0	0	0	0	0	0	0.130594
346	ACAGCTATCTCAACTT_19	-0.0144983	Tumor	0.178238	10	1.09399	0	0	0	1.09399	0.437594	0.427848
347	ACAGCTATCTGATACG_20	0.14955	Tumor	0.310098	10	2.5558	0.839904	0	0.385194	0	0.75618	0.640767
348	ACAGCTATCTGGCGTG_22	-0.0479307	Tumor	-0.0828427	7	0	1.79203	0	0	0.922484	0.542903	0.206822
349	ACAGCTATCTTAACCT_20	-0.0240209	Tumor	0.384327	10	2.15007	0	0	0	0	0.430015	0.631426
350	ACAGCTATCTTCTGGC_20	0.0057595	Tumor	0.0826121	10	0	1.7967	0	0	0	0.35934	0.264196
351	ACATACGAGCTAGTGG_21	0.0841457	Tumor	-0.0157554	7	0	1.20665	0	0	1.94033	0.629396	0.252392
352	ACATACGAGGAGTCTG_15	0.11719	Tumor	0.100808	15	0.874109	0.727804	0	0.54869	1.10413	0.650947	0.376775
353	ACATACGAGGGTTTCT_20	-0.191566	Tumor	0.0749008	10	0	0	0	0	0	0	0.216324
354	ACATACGAGTTAGGTA_18	-0.0656057	Tumor	0.25942	10	1.68567	0.526182	0	0.526182	0	0.547606	0.577682
355	ACATACGCACGACGAA_20	0.470276	Tumor	0.151042	10	1.91861	0	0	0	1.91861	0.767446	0.332236
356	ACATACGGTACTTCTT_20	0.232935	Tumor	0.177094	10	2.19872	0	0	0	1.26135	0.692015	0.418816
357	ACATACGGTCTAGTGT_19	0.0685359	Tumor	0.0645351	10	2.35479	0	0	0	0	0.470958	0.268252
358	ACATACGGTCTGCGGT_19	0.193183	Tumor	0.313005	10	1.16616	1.61117	0	0	0.780773	0.711621	0.5937
359	ACATACGGTCTTCGTC_20	0.359286	Tumor	0.357979	10	2.70168	0	0	0	0	0.540337	0.481632
360	ACATACGTCAAACCAC_22	-0.394252	Tumor	0.0600524	24	0	0	0	0	0	0	0.28956
361	ACATACGTCCATGAAC_22	-0.120381	Tumor	0.0201533	7	0	1.32932	0	0	1.08208	0.48228	0.333971
362	ACATACGTCCCATTAT_22	-0.406299	Tumor	-0.0278278	7	0	0.876357	0	0	0	0.175271	0.271583
363	ACATACGTCGTTGACA_20	0.148534	Tumor	0.0222816	10	0	1.68979	0	0	0	0.337957	0.201358
364	ACATCAGAGTACATGA_20	0.360545	Tumor	0.189431	10	2.96049	0	0	0	0	0.592098	0.33346
365	ACATCAGCAGACACTT_21	0.209735	Tumor	0.150592	24	1.25513	1.43746	0	0	1.01393	0.741304	0.470515
366	ACATCAGCATCATCCC_13	0.711286	Tumor	0.1148	15	0	0	0	2.35718	2.35718	0.942873	0.261234
367	ACATCAGTCCGTCATC_23	-0.210506	Tumor	-0.0651207	7	0	0.882656	0	0	1.28571	0.433673	0.260065
368	ACATGGTAGTTTGCGT_20	0.254506	Tumor	0.0920849	10	1.92389	1.07603	0	0	1.07603	0.815189	0.385005
369	ACATGGTCAGTATAAG_21	0.198821	Tumor	-0.0148912	7	0	1.31745	0	1.00821	1.62596	0.790324	0.282105
370	ACATGGTGTAGGACAC_21	0.0288227	Tumor	0.0172494	7	0	0.683995	0	1.29298	1.04701	0.604795	0.307399
371	ACATGGTGTCGGATCC_15	0.0472123	Tumor	0.131296	15	0.868768	0.545599	0	0	1.27311	0.537496	0.414811
372	ACATGGTGTGGTGTAG_14	0.157435	Tumor	0.0677245	15	0	0	0	0	2.1648	0.432961	0.229275
373	ACATGGTTCCATTCTA_24	-0.341402	Tumor	0.0310359	24	0	0	0	0	0	0	0.229263
374	ACATGGTTCGGTGTTA_21	-0.0393165	Tumor	-0.00148103	7	0	0	0	1.96721	0	0.393442	0.22298
375	ACATGGTTCTGTCTAT_19	0.112174	Tumor	0.358015	10	2.24028	1.13549	0	0	0	0.675155	0.670787
376	ACATTCTGGTGTCA_1	0.0140136	Tumor	0.17498	23	1.4703	0.680737	0	0.881933	0	0.606594	0.483785
377	ACCAGTAAGAGTACAT_19	0.291656	Tumor	0.309768	10	2.89993	0	0	0	0	0.579987	0.474926
378	ACCAGTAAGGTAAACT_20	0.503947	Tumor	0.290988	10	2.29643	0	0	0	2.00987	0.861259	0.504157
379	ACCAGTAAGTTACGGG_20	0.00699607	Tumor	0.0785867	10	0	2.01618	0	0	0	0.403237	0.296375
380	ACCAGTACAATGGAGC_18	0.285459	Tumor	0.125372	10	0	0	0	2.5697	0	0.513941	0.242877
381	ACCAGTACAGACGCCT_23	-0.159457	Tumor	0.000392276	7	0	0	0	0	0	0	0.122565
382	ACCAGTACAGATGAGC_23	-0.424412	Tumor	-0.0487393	7	0.791443	0	0	0	0	0.158289	0.24382
383	ACCAGTACAGCGTCCA_21	-0.243883	Tumor	-0.0513618	7	0	0	0	0	0	0	0.097073
384	ACCAGTACAGGGTATG_13	0.0883651	Tumor	0.0595164	15	1.18718	1.01712	0	0.798539	0.494354	0.699439	0.360154
385	ACCAGTACATGGGACA_23	-0.196804	Tumor	0.0405548	7	0	0	0	0	0	0	0.173549
386	ACCAGTACATGTTCCC_22	-0.159276	Tumor	-0.0474639	7	0	0	0	0	0	0	0.0709769
387	ACCAGTAGTACAGTTC_21	0.0189536	Tumor	-0.0367285	7	0	0	0	0	1.92609	0.385218	0.144878
388	ACCAGTAGTCGCGGTT_22	-0.220041	Tumor	0.0101685	7	0	1.22585	0	0	0.637655	0.372701	0.313507
389	ACCAGTAGTGCGAAAC_21	0.0805912	Tumor	-0.0293894	7	0	1.27889	0.467586	0	1.79859	0.709014	0.284521
390	ACCAGTATCAATCTCT_21	0.0893333	Tumor	-0.0610581	7	0	1.53064	0	1.09508	1.09508	0.74416	0.238521
391	ACCAGTATCGTAGATC_13	0.0996365	Tumor	0.0572359	15	0	1.2817	0	0	1.2817	0.51268	0.286895
392	ACCAGTGAGTATCG_5	0.112679	Tumor	-0.0352606	23	2.0652	0	0	0	0	0.41304	0.124367
393	ACCATTTGGTAAGA_5	0.266416	Tumor	-0.00860226	23	0	0	0	0	2.46751	0.493502	0.130499
394	ACCCAAGATAGAGA_7	0.144467	Tumor	0.0154701	23	0	0	0	0	1.95729	0.391458	0.180143
395	ACCCACTAGACAGGCT_23	-0.402442	Tumor	-0.0404335	7	0	0	0	0	0	0	0.18457
396	ACCCACTAGGTAGCTG_19	0.414585	Tumor	0.276576	10	3.38166	0	0	0	0	0.676332	0.410303
397	ACCCACTAGTCAATAG_19	-0.24657	Tumor	0.210256	10	0	1.09454	0	0	0	0.218907	0.471021
398	ACCCACTCATGGGACA_19	0.1157	Tumor	0.103801	10	2.18746	0.682588	0	0	0.682588	0.710528	0.434082
399	ACCCACTGTAATTGGA_19	0.127463	Tumor	0.154937	10	2.16443	0.607784	0	0	0.607784	0.676	0.451078
400	ACCCACTGTCCGTGAC_14	-0.0563398	Tumor	0.00746462	15	0	1.00908	0	0	1.00908	0.403631	0.246127
401	ACCCACTGTTCAGGCC_13	-0.233759	Tumor	0.0806317	15	0	0	0	0	0	0	0.236366
402	ACCCACTTCCACGACG_15	-0.200415	Tumor	0.0413929	15	0	0	0	0	0	0	0.161565
403	ACCCACTTCCGAATGT_21	-0.0389769	Tumor	0.0124311	7	0	0	0	0	1.66325	0.332649	0.212673
404	ACCCACTTCCGTAGTA_23	0.264412	Tumor	-0.0138037	7	1.58232	1.58232	0	0	0	0.632927	0.199325
405	ACCCACTTCCTGCTTG_20	0.347513	Tumor	0.261253	10	2.65247	0	0	0	0	0.530495	0.387088
406	ACCCGTACGAGATA_1	-0.425272	Tumor	0.0502161	23	0	0	0	0	0	0	0.264857
407	ACCGTAAAGTAGTGCG_14	-0.257249	Tumor	0.0601628	15	0	0	0	0	0	0	0.197276
408	ACCGTAAAGTGGAGAA_19	-0.186802	Tumor	0.13481	10	0	0	0	0	0	0	0.251829
409	ACCGTAACACGGCCAT_14	0.210315	Tumor	0.0357386	15	0	0	0	0	2.16665	0.43333	0.185789
410	ACCGTAACACTTCTGC_21	0.446244	Tumor	-0.0161002	7	1.03618	1.46792	0	1.46792	1.03618	1.00164	0.248156
411	ACCGTAAGTTGCGTTA_21	0.182042	Tumor	0.00668949	7	2.24781	0	0	0	0	0.449563	0.164696
412	ACCGTAAGTTGTACAC_14	-0.18011	Tumor	0.0684217	15	0	0.654206	0	0	1.01005	0.332852	0.350499
413	ACCGTAAGTTTGCATG_18	0.0235106	Tumor	0.0341694	10	0	2.09741	0	0	0	0.419482	0.227975
414	ACCGTAATCAGCGATT_23	-0.17593	Tumor	-0.0949097	7	0	0	0	0	0	0	0.0280414
415	ACCGTAATCATAGCAC_20	-0.265585	Tumor	0.221637	10	0	0	0	0	0	0	0.377651
416	ACCGTAATCCGCATCT_23	-0.165456	Tumor	0.0129642	7	0	0	0	0	0	0	0.125185
417	ACCGTAATCTTATCTG_21	-0.207667	Tumor	-0.022648	7	0	0	0	0	0	0	0.0901226
418	ACCTATTGAGTCTG_4	-0.0776754	Tumor	0.0265439	23	0	0	0	2.21107	0	0.442214	0.282904
419	ACCTCGTGGTTCAG_1	0.0249685	Tumor	0.0576586	23	0.926096	0.590847	0	0.776353	0.926096	0.643878	0.369321
420	ACCTTTAAGACGCAAC_20	0.968927	Tumor	0.113009	10	1.95342	2.44272	0	1.95342	0	1.26991	0.302045
421	ACCTTTAAGGTGTTAA_19	-0.177997	Tumor	-0.0268118	10	0	0	0	0	0	0	0.118532
422	ACCTTTAAGTAGCCGA_21	-0.281357	Tumor	-0.0279541	7	0	1.13068	0	0	0	0.226137	0.228113
423	ACCTTTACAAGCGCTC_15	-0.158197	Tumor	0.181518	15	0	0	0	0	1.76353	0.352707	0.449428
424	ACCTTTACACAACGCC_19	0.0390106	Tumor	0.175906	10	2.05535	0	0	0	0	0.41107	0.389167
425	ACCTTTACAGCAGTTT_23	-0.285424	Tumor	-0.0102371	7	0	0	0	0	0	0	0.133629
426	ACCTTTACAGCATACT_20	0.152958	Tumor	0.128669	10	1.61871	1.61871	0	0	0	0.647483	0.385976
427	ACCTTTAGTGGTTTCA_20	0.0618312	Tumor	0.469931	10	2.03639	0	0	0	0	0.407279	0.641858
428	ACCTTTAGTTATTCTC_23	-0.23683	Tumor	-0.0297095	7	0	0	0	0	0	0	0.0948716
429	ACCTTTATCCCAGGTG_22	-0.312224	Tumor	-0.0279214	7	0	0	0	0	0	0	0.144247
430	ACCTTTATCTCAAGTG_21	-0.0484633	Tumor	-0.0757847	7	0.527227	1.38035	0	0	0.842659	0.550047	0.237027
431	ACGACAACTTCGTT_8	-0.326603	Tumor	0.0147287	23	0	0	0	0	0	0	0.188206
432	ACGACCCTTATTCC_1	0.484287	Tumor	0.0620471	23	1.46246	0	0	1.46246	1.46246	0.877477	0.277758
433	ACGAGCCCAATGCCAT_21	-0.373082	Tumor	-0.0478863	7	0	0.463025	0	0	0.755359	0.243677	0.262385
434	ACGAGCCCACAGATTC_23	-0.380675	Tumor	-0.121539	7	0	0	0	1.02579	0	0.205158	0.181953
435	ACGAGCCCACCAGGTC_23	-0.389691	Tumor	-0.0288824	7	0	0	0	0	0	0	0.181428
436	ACGAGCCGTAGAAGGA_21	0.109355	Tumor	-0.0518908	7	0	2.08224	0	0	0	0.416448	0.110463
437	ACGAGCCGTCAGCTAT_15	-0.182213	Tumor	0.00921288	15	0	0	0	0	0	0	0.128325
438	ACGAGCCGTCCGCTGA_23	-0.270067	Tumor	0.0588942	7	0	0	0	0	0	0	0.205174
439	ACGAGCCGTGTAAGTA_23	-0.297657	Tumor	-0.0452471	7	0	0	0	0	0	0	0.102695
440	ACGAGCCTCATGCAAC_21	0.0096761	Tumor	-0.0420817	7	0.944003	0.944003	0	0.604042	0.604042	0.619218	0.266849
441	ACGAGCCTCCTTGACC_20	-0.229215	Tumor	0.139129	10	0	0	0	0	0	0	0.279535
442	ACGAGCCTCTTACCGC_21	1.0072	Tumor	-0.0296402	7	1.46058	1.46058	0	2.41901	1.93102	1.45424	0.205166
443	ACGAGGAAGAGTAAGG_20	0.064987	Tumor	0.45265	10	2.69786	0	0	0	0	0.539573	0.683329
444	ACGAGGAAGTGGAGTC_20	-0.0233905	Tumor	0.134283	10	2.19895	0	0	0	0	0.439791	0.367113
445	ACGAGGACAAACAACA_21	-0.1328	Tumor	-0.0645712	7	0	1.1018	0	0	1.1018	0.44072	0.207557
446	ACGAGGACAAGCCATT_20	0.141716	Tumor	0.254847	10	2.05817	0	0	0.70358	0.70358	0.693066	0.546313
447	ACGAGGACAAGGTTTC_23	-0.250878	Tumor	0.0299185	7	0	0	0	0	0	0	0.157713
448	ACGAGGACACCAGGCT_20	-0.266459	Tumor	0.0647965	10	0	0.931285	0	0	0	0.186257	0.335782
449	ACGAGGACAGGACGTA_23	-0.137919	Tumor	0.0603873	7	0	0	0	0.953086	1.36895	0.464406	0.365299
450	ACGAGGACAGGGATTG_23	0.01523	Tumor	-0.0177673	7	0	1.94679	0	0	0	0.389358	0.16046
451	ACGAGGACATTGGTAC_18	-0.204478	Tumor	0.0400908	10	0	0	0	0	0	0	0.165462
452	ACGAGGAGTTCAGGCC_23	-0.280709	Tumor	-0.0401263	7	0	0	1.07199	0	0	0.214399	0.230659
453	ACGAGGATCATACGGT_23	-0.259708	Tumor	-0.0380279	7	0	1.36786	0	0.520037	0	0.377579	0.278014
454	ACGAGGATCCCATTAT_20	-0.306417	Tumor	0.115096	10	0	0	0	0	0	0	0.293296
455	ACGAGGATCCTGCTTG_19	-0.296334	Tumor	0.159141	10	0	0	0	0	0	0	0.318294
456	ACGAGTACACAGTC_10	0.0821979	Tumor	0.0520974	23	0	0.831113	0	1.22502	1.22502	0.656229	0.341542
457	ACGATACAGCTAGTGG_21	-0.517582	Tumor	0.0103517	7	0	0	0	0	0	0	0.287502
458	ACGATACAGTCCGTAT_20	0.226037	Tumor	0.373336	10	2.48163	1.18023	0	0	0.356487	0.803669	0.685725
459	ACGATACCAGATTGCT_23	0.0297809	Tumor	-0.0263912	7	0	0	0	0	1.8465	0.369299	0.175211
460	ACGATACCATCTATGG_21	0.206655	Tumor	0.00660624	7	0	1.37645	0	0	2.13593	0.702476	0.247253
461	ACGATACGTAAGGATT_19	0.0795266	Tumor	0.0960266	10	1.95076	1.04923	0	0	0	0.599997	0.389965
462	ACGATACGTAAGGGAA_22	-0.119726	Tumor	0.0154667	7	0	0	0	0	0	0	0.128066
463	ACGATACGTAATCGTC_19	0.0524766	Tumor	0.0809088	10	1.53953	1.27763	0	0	0	0.563432	0.364705
464	ACGATACGTCCTCTTG_20	0.852316	Tumor	0.322696	10	2.60317	1.72613	0	1.27085	1.27085	1.3742	0.571416
465	ACGATACGTCTCGTTC_23	-0.231365	Tumor	-0.0661714	7	0	0	0	0	0	0	0.0832254
466	ACGATACGTTATGCGT_14	-0.198855	Tumor	0.117557	15	0	0	0	0	0	0	0.252825
467	ACGATACTCAAACCGT_19	0.362526	Tumor	0.42928	10	2.36799	0.961529	0	0.617619	0.617619	0.912952	0.732229
468	ACGATACTCATTGCCC_23	0.436045	Tumor	0.0116233	7	0	1.98083	0	0	1.98083	0.792331	0.185408
469	ACGATACTCCGATATG_13	0.115111	Tumor	0.00774063	15	0	0	0	0	1.80196	0.360393	0.201447
470	ACGATACTCCGCATCT_18	0.173293	Tumor	0.191439	10	2.47021	0.895352	0	0	0	0.673112	0.462306
471	ACGATACTCCGTCATC_20	0.139371	Tumor	0.085589	10	1.68904	1.23686	0	0	0	0.58518	0.335945
472	ACGATACTCGAGAGCA_20	-0.0376212	Tumor	0.131851	10	1.41697	0.64353	0	0.64353	0	0.540807	0.443174
473	ACGATGACCGGGAA_1	-0.0911333	Tumor	0.0413304	23	0.901428	0	0	0.901428	0.571749	0.474921	0.340723
474	ACGATGTAGCTGAACG_21	-0.032814	Tumor	0.00628437	7	0	1.73495	0	0.875374	0	0.522066	0.285333
475	ACGATGTAGGGCTTGA_21	-0.397022	Tumor	-0.0111907	7	0	0	0	0	0	0	0.179019
476	ACGATGTGTAGGCTGA_21	-0.312717	Tumor	-0.0281074	7	0	0	0	0	0	0	0.15314
477	ACGATGTGTCAAAGCG_20	0.124065	Tumor	0.0850956	10	2.23963	0	0	0	0	0.447926	0.261905
478	ACGATGTGTGCTCTTC_19	-0.0233997	Tumor	0.161629	10	2.02308	0.451887	0	0.451887	0	0.585371	0.476322
479	ACGATGTTCGGCATCG_21	-0.202981	Tumor	-0.0122308	7	0	0.766416	0	1.14727	0	0.382737	0.280417
480	ACGCAATGTCGACA_1	-0.402026	Tumor	0.0392723	23	0.865379	0	0	0	0	0.173076	0.32429
481	ACGCAGCAGACCCACC_23	0.299154	Tumor	0.0296019	7	0.720455	1.90283	0	1.09056	0.720455	0.88686	0.344316
482	ACGCAGCAGCACCGTC_19	0.212138	Tumor	0.12987	10	2.33739	0	0	0	1.24254	0.715984	0.363457
483	ACGCAGCAGTAGCGGT_21	-0.203035	Tumor	-0.0300659	7	0	0	0	0	0	0	0.113352
484	ACGCAGCCACGGACAA_23	-0.309567	Tumor	-0.0716117	7	0	0	0	0	0	0	0.0979791
485	ACGCAGCCAGGCTGAA_20	-0.129822	Tumor	0.0708364	10	1.69839	0	0	0	0	0.339678	0.326078
486	ACGCAGCGTCTCTCGT_15	-0.0484725	Tumor	0.16007	15	0.761164	0.761164	0	0	0.975068	0.499479	0.457045
487	ACGCAGCGTGTTTGTG_13	0.298451	Tumor	0.00373553	15	0	2.64992	0	0	0	0.529983	0.131301
488	ACGCAGCGTGTTTGTG_14	-0.194745	Tumor	0.0901975	15	0	0.653625	0	0.39078	1.00799	0.410478	0.401962
489	ACGCAGCGTTACGACT_23	-0.0977188	Tumor	-0.0672993	7	0	0.92822	0	0	1.71008	0.527659	0.235957
490	ACGCCACTGGTAGG_1	-0.24017	Tumor	-0.000814578	23	0	0.383571	0	0	1.41605	0.359924	0.308451
491	ACGCCAGAGACACTAA_20	0.0782409	Tumor	0.116161	10	2.58264	0	0	0	0	0.516528	0.340615
492	ACGCCAGAGAGGGATA_19	-0.0305177	Tumor	0.168058	10	0.910708	1.32074	0	0	0	0.44629	0.443821
493	ACGCCAGAGCAAATCA_19	0.0293301	Tumor	0.394072	10	1.93615	0.913627	0	0	0	0.569955	0.675315
494	ACGCCAGAGCCACGCT_23	0.332116	Tumor	-0.018568	7	0	1.71673	0	0.857245	1.52258	0.819312	0.24666
495	ACGCCAGAGCTGGAAC_23	0.377194	Tumor	-0.0292314	7	0	2.73101	0	0	0	0.546202	0.0915601
496	ACGCCAGAGTGTTGAA_21	0.267026	Tumor	-0.0265501	7	0	0	0	0	2.62873	0.525745	0.097923
497	ACGCCAGCACATTCGA_23	-0.207618	Tumor	0.102545	7	0	0	0	0	0	0	0.221502
498	ACGCCAGGTCCTCCAT_23	0.133941	Tumor	-0.0519431	7	1.13842	1.65752	0	0.465933	0.465933	0.745562	0.275846
499	ACGCCAGGTCCTGCTT_22	-0.219754	Tumor	0.0286249	7	0	0	0	0	0	0	0.142587
500	ACGCCAGGTCTAACGT_23	0.0336485	Tumor	0.00373531	7	1.02062	0.662384	0	0.662384	0.662384	0.601554	0.283283
501	ACGCCAGGTGACTACT_23	0.329986	Tumor	-0.0131608	7	0	2.71698	0	0	0	0.543396	0.108602
502	ACGCCGAAGATGTGGC_19	0.269758	Tumor	0.0104748	10	2.81738	0	0	0	0	0.563476	0.187124
503	ACGCCGAAGTGGAGAA_22	-0.120775	Tumor	0.135092	24	0	0	0	1.43822	0	0.287645	0.379823
504	ACGCCGACATCGGACC_19	0.521139	Tumor	0.246362	10	2.00243	0	0	0	2.00243	0.800972	0.417199
505	ACGCCGATCACGCATA_23	0.106613	Tumor	-0.0443957	7	0	1.52714	0	0	1.80053	0.665535	0.256847
506	ACGGAGAAGACGCAAC_15	-0.223027	Tumor	0.0647572	15	1.19979	0	0	0	0	0.239957	0.296062
507	ACGGAGAAGCCCGAAA_19	0.217571	Tumor	0.215189	10	2.2898	1.25788	0.455179	0	0	0.800572	0.52791
508	ACGGAGAAGCTACCGC_19	0.0207845	Tumor	0.0501576	10	1.51682	0	0	0	0	0.303363	0.227377
509	ACGGAGAAGGACAGAA_15	0.202714	Tumor	0.0559658	15	0	0	0	0	2.20502	0.441005	0.195473
510	ACGGAGAAGGTGTTAA_23	-0.182214	Tumor	-0.0634877	7	0	0	0	0	0	0	0.05915
511	ACGGAGACAAGGCTCC_23	-0.205841	Tumor	-0.00712608	7	0	0	0	0	0	0	0.123518
512	ACGGAGACACAACTGT_23	0.294535	Tumor	-0.0573429	7	0	0	0	0	2.65095	0.53019	0.0738389
513	ACGGAGACACAGACAG_20	-0.330631	Tumor	0.107762	10	0	0	0	0	0	0	0.299749
514	ACGGAGACACTCTGTC_19	0.862129	Tumor	0.12668	10	2.59496	0	2.59496	0	0	1.03799	0.246141
515	ACGGAGACAGACACTT_22	0.638564	Tumor	0.124596	24	0	1.36235	1.36235	1.36235	1.36235	1.08988	0.374876
516	ACGGAGACATTAACCG_20	0.227822	Tumor	0.0901176	10	0	2.41771	0	0	0	0.483542	0.231414
517	ACGGAGAGTTACGCGC_19	0.639081	Tumor	0.0847475	10	0	2.3336	0	2.3336	0	0.93344	0.232877
518	ACGGAGAGTTGATTCG_23	-0.0850253	Tumor	-0.071187	7	0	1.36415	0	0.946158	0	0.462061	0.194402
519	ACGGAGAGTTTACTCT_19	-0.22568	Tumor	0.170499	10	0	0	0	0	0	0	0.304886
520	ACGGAGATCAACGGGA_19	0.261146	Tumor	0.0390505	10	2.3022	0	0	0	0	0.460439	0.185461
521	ACGGAGATCATGTCTT_23	-0.200943	Tumor	-0.0538076	7	0.945665	0.945665	0	0	0	0.378266	0.238898
522	ACGGAGATCCGATATG_13	0.52657	Tumor	0.0129371	15	0	2.10291	0	0	2.10291	0.841164	0.190907
523	ACGGAGATCCTTTACA_19	0.00739973	Tumor	0.0081344	10	1.58595	0.908728	0	0	0	0.498936	0.27436
524	ACGGCCAAGCGCCTCA_23	-0.0345533	Tumor	-0.0602578	7	0	1.46332	0	0	1.03423	0.499509	0.213353
525	ACGGCCAAGTACGTTC_23	-0.398882	Tumor	-0.0135714	7	0	0	0	0	0.932826	0.186565	0.248634
526	ACGGCCAAGTGAAGAG_18	0.16513	Tumor	0.0274777	10	0	2.21295	0	0	0	0.442589	0.187364
527	ACGGCCAAGTTAGCGG_19	-0.391711	Tumor	0.397494	10	0	0	0	0	0	0	0.602514
528	ACGGCCACAAGCGAGT_14	0.326898	Tumor	0.160777	15	0.477177	1.5155	0	0.775439	1.60442	0.874508	0.462628
529	ACGGCCACAGGTCGTC_23	-0.357648	Tumor	0.0251841	7	0	0	0	0	0	0	0.216504
530	ACGGCCACATGCCTTC_15	-0.292617	Tumor	0.0994774	15	0	0	0	0	1.32099	0.264199	0.386301
531	ACGGCCACATTCGACA_19	0.250659	Tumor	0.186732	10	1.91373	0.666485	0	1.26517	0	0.769076	0.497922
532	ACGGCCAGTAAGTAGT_23	-0.0858613	Tumor	-0.0663909	7	0	0.99209	0	0.99209	0	0.396836	0.200425
533	ACGGCCATCAACCAAC_21	0.303937	Tumor	-0.0394378	7	1.0182	1.59364	0	0.661046	1.26172	0.906921	0.247888
534	ACGGCCATCATATCGG_23	0.0301139	Tumor	0.0375214	7	0.900797	0.696679	0	0.900797	0.420887	0.583832	0.356163
535	ACGGCCATCTCGATGA_18	0.327311	Tumor	0.297792	10	2.36775	0.742181	0.328642	0.561991	0.561991	0.912512	0.622314
536	ACGGCCATCTGGTATG_19	-0.0181132	Tumor	0.190876	10	1.12464	1.12464	0	0	0	0.449855	0.440557
537	ACGGGCTAGGTGCTTT_23	-0.194155	Tumor	0.0375099	15	0	0	0	0	0	0	0.161725
538	ACGGGCTAGTGTCCCG_18	-0.216416	Tumor	0.00896675	10	0	0	0	0	0	0	0.133675
539	ACGGGCTCATTACCTT_23	-0.246752	Tumor	0.0840157	7	0	0	0	0	0	0	0.226731
540	ACGGGCTGTAGCTTGT_20	0.797898	Tumor	0.356488	10	2.93888	0	0	2.44179	0	1.07613	0.501242
541	ACGGGCTGTATATGGA_21	0.00305695	Tumor	0.0245604	7	0	1.73331	0	0	0	0.346663	0.213234
542	ACGGGCTTCAAACCAC_18	-0.282436	Tumor	0.171955	10	0	0	0	0	0	0	0.318803
543	ACGGGCTTCACGACTA_19	0.0418934	Tumor	0.126433	10	1.13202	1.13202	0	0	0.75385	0.60358	0.450362
544	ACGGGCTTCCAGAGGA_23	0.0807324	Tumor	-0.0695873	7	0	1.21856	0	0.512967	1.57921	0.662148	0.233804
545	ACGGGCTTCGTAGATC_13	-0.109657	Tumor	0.0522897	15	0	0	0	0	1.44019	0.288037	0.265694
546	ACGGGCTTCTACGAGT_23	-0.066242	Tumor	-0.0330591	7	0.828884	0.828884	0	0	0.828884	0.49733	0.272435
547	ACGGGCTTCTCTTGAT_20	-0.0469752	Tumor	0.0677254	10	1.81569	0.942671	0	0	0	0.551672	0.373799
548	ACGGGTCAGATCCTGT_23	0.105696	Tumor	-0.048752	7	0	1.35643	0	0.941225	0.941225	0.647776	0.232338
549	ACGGGTCAGTGCCATT_18	-0.0780477	Tumor	0.171064	10	1.58319	0	0	0	0	0.316639	0.360699
550	ACGGGTCCATAAAGGT_21	0.366519	Tumor	0.00700827	7	0	0	0	1.50186	2.46764	0.7939	0.220869
551	ACGGGTCCATATGAGA_20	-0.226806	Tumor	0.0111407	10	0	0	0	0	0	0	0.132235
552	ACGGGTCCATGGATGG_23	1.21404	Tumor	-0.0256627	7	1.23816	2.18377	0	2.47368	2.47368	1.67386	0.213393
553	ACGGGTCGTAAGAGAG_21	-0.199503	Tumor	0.0432521	7	0	0	0	0	0	0	0.175765
554	ACGGGTCGTCGATTGT_21	0.553251	Tumor	-0.00218961	7	0	2.05687	0	0	2.05687	0.822747	0.156563
555	ACGGGTCGTCGCATAT_21	0.157479	Tumor	-0.0603	7	0	2.42807	0	0	0	0.485615	0.121418
556	ACGGGTCTCAACACAC_19	-0.175444	Tumor	0.134953	10	0	0	0	0	0	0	0.259205
557	ACGGGTCTCTATCCTA_21	-0.216342	Tumor	-0.0354205	7	0	0	0	0	0	0	0.0957526
558	ACGTCAAAGAAGGTTT_20	0.556276	Tumor	0.445616	10	2.37268	0	0.781031	1.16628	1.16628	1.09725	0.726771
559	ACGTCAAAGATGTAAC_18	0.0990325	Tumor	0.327356	10	2.79633	0	0	0	0	0.559267	0.565699
560	ACGTCAAAGGTACTCT_19	-0.216871	Tumor	0.0959786	10	0	0	0	0	0	0	0.235896
561	ACGTCAAAGGTTACCT_20	0.0522918	Tumor	0.0956811	10	1.86297	1.05294	0	0	0	0.583181	0.398087
562	ACGTCAAAGTTACCCA_14	-0.236	Tumor	0.0515993	15	0	0	0	0.932934	0.594011	0.305389	0.338009
563	ACGTCAACAGGAATCG_23	-0.269942	Tumor	-0.0454001	7	0	0	0	0	0	0	0.107027
564	ACGTCAAGTAAATGTG_15	-0.0767995	Tumor	0.0925398	15	0.399053	0.399053	0	0.664944	1.26369	0.545348	0.417942
565	ACGTCAAGTATAGGGC_14	-0.320247	Tumor	-0.0359626	15	0	0	0	0	0	0	0.144926
566	ACGTCAAGTTCTCATT_19	0.282397	Tumor	0.208907	10	2.49519	0	0	0	0	0.499038	0.34933
567	ACGTCAATCAAGATCC_20	0.541608	Tumor	-0.0128654	10	0	0	0	1.96979	1.96979	0.787917	0.161588
568	ACGTCAATCCTCATTA_23	0.208174	Tumor	0.0659009	7	0	0	0	2.15608	0	0.431215	0.221559
569	ACGTGATGTCCTAT_9	-0.128572	Tumor	-0.0114717	23	0	0	0	0	2.09295	0.418591	0.260176
570	ACGTTACTCCATGA_1	0.202711	Tumor	-0.0259017	23	0	1.36263	0	1.82687	0	0.637901	0.19886
571	ACGTTGGAAGCTCA_10	-0.0984308	Tumor	0.130745	23	0	0	0	0	1.44389	0.288779	0.333102
572	ACTATCTAGGGAAACA_20	0.0523483	Tumor	-0.0126854	10	1.83761	0	0	0	0	0.367521	0.163629
573	ACTATCTAGGTAAACT_15	0.192429	Tumor	0.0960723	15	0	0	0	0	2.31019	0.462038	0.251401
574	ACTATCTCAAAGTGCG_23	0.158366	Tumor	-0.0426161	7	0	1.21215	0	0.818145	1.66293	0.738645	0.23482
575	ACTATCTCACAGCCCA_20	-0.136097	Tumor	0.0787801	10	0	1.2061	0	0.622991	0	0.365819	0.391021
576	ACTATCTCAGTCGATT_20	0.162774	Tumor	0.453065	10	2.68819	0	0	0	0	0.537638	0.645251
577	ACTATCTGTACCGTAT_21	0.422235	Tumor	-0.0463373	7	0	1.43055	0	0	2.56069	0.798246	0.157037
578	ACTATCTGTATGAATG_19	0.236207	Tumor	0.170491	10	1.6765	1.3659	0	0.516904	0.516904	0.815242	0.47308
579	ACTATCTTCAGGCGAA_21	-0.270338	Tumor	-0.0672554	7	0	0	0	0	0	0	0.0770826
580	ACTCAGGAACCTTT_1	-0.144994	Tumor	-0.0151011	23	0	0	0	1.47789	0	0.295578	0.210756
581	ACTCGCACCTTGTT_5	-0.405964	Tumor	-0.00766341	23	0	0	0	0	1.08921	0.217843	0.311619
582	ACTGAACAGGTACTCT_14	-0.054071	Tumor	-0.0156842	15	0	0	0	0	1.53226	0.306452	0.188648
583	ACTGAACCAAGCGAGT_20	-0.0647823	Tumor	0.00976526	10	1.24785	0.651827	0	0.651827	0	0.510301	0.315111
584	ACTGAACCAATGACCT_21	0.122467	Tumor	-0.041086	7	1.12441	0	0	0.746799	1.56451	0.687143	0.252986
585	ACTGAACCACCGAAAG_19	0.33103	Tumor	0.313753	10	2.71771	0	0	0	0	0.543543	0.437155
586	ACTGAACCAGCCTATA_20	-0.235449	Tumor	0.0869081	10	0	0	0	0	0	0	0.224378
587	ACTGAACGTAAGGATT_15	0.0597193	Tumor	0.0620951	15	0.503362	0.503362	0	1.03157	1.03157	0.613974	0.363843
588	ACTGAACGTACCATCA_19	0.267561	Tumor	0.0382727	10	2.46858	0	0	0	0	0.493715	0.16537
589	ACTGAACGTCCAGTAT_20	0.348374	Tumor	0.136614	10	1.97831	1.31843	0	1.07002	0	0.873352	0.424798
590	ACTGAACGTGAGGCTA_13	-0.134353	Tumor	0.0899182	15	0.459555	0.750211	0	0.459555	0.750211	0.483906	0.408547
591	ACTGAACGTGCGAAAC_23	0.349264	Tumor	-0.053088	7	0	1.43086	0	1.70291	1.0028	0.827313	0.19454
592	ACTGAACTCAACGAAA_23	-0.127496	Tumor	-0.0514048	7	0	0	0	0	1.71423	0.342846	0.219296
593	ACTGAACTCATAAAGG_23	-0.36023	Tumor	0.0967883	24	0	0	0	0	0	0	0.331295
594	ACTGAACTCCACTCCA_20	-0.153663	Tumor	0.150494	10	0	0	0	0	0	0	0.279826
595	ACTGAACTCGTTGCCT_23	0.338534	Tumor	-0.0464128	7	1.44036	1.25684	0	0.658433	1.25684	0.922495	0.254103
596	ACTGAGTAGTGTTTGC_23	-0.277459	Tumor	0.129085	24	0	0	0	0	0	0	0.310755
597	ACTGAGTCAAGTCATC_21	0.413444	Tumor	-0.053445	7	0	3.2533	0	0	0	0.650661	0.08063
598	ACTGAGTCACCGAATT_13	-0.182239	Tumor	0.0676391	15	0	0	0	0	0	0	0.193871
599	ACTGAGTGTGTAAGTA_23	-0.190353	Tumor	-0.0532407	7	0.614286	0.614286	0	0	0.614286	0.368571	0.240473
600	ACTGAGTTCATGTAGC_20	-0.0364121	Tumor	0.0736362	10	0.911858	0	0	1.32465	0	0.447302	0.337978
601	ACTGAGTTCTCCGGTT_15	0.0667047	Tumor	0.176324	15	1.02355	0.496415	0	0	1.33547	0.571087	0.457177
602	ACTGAGTTCTGTCAAG_22	0.0285505	Tumor	-0.0377951	7	0	1.12055	0	0	1.55975	0.536059	0.223301
603	ACTGAGTTCTTTAGTC_19	0.868823	Tumor	0.169668	10	2.36052	1.87182	0	1.87182	0	1.22083	0.361719
604	ACTGAGTTCTTTCCTC_23	0.271052	Tumor	-0.0848887	7	0	2.52521	0	0	0	0.505042	0.052336
605	ACTGATGAGCAGGTCA_20	0.202768	Tumor	0.167737	10	2.0115	0.832244	0	0.519285	0.519285	0.776463	0.47821
606	ACTGATGAGGCTAGCA_23	0.246182	Tumor	-0.00837513	7	0	0	0	0	2.22919	0.445838	0.143309
607	ACTGATGAGTTGCAGG_15	-0.0763008	Tumor	0.0602564	15	0.860139	0	0	0.539332	0.860139	0.451922	0.35768
608	ACTGATGCAACTGGCC_13	-0.201446	Tumor	0.0803032	15	0	0	0	0	1.19714	0.239428	0.304282
609	ACTGATGCAAGCGTAG_20	0.0542688	Tumor	0.137744	10	2.35837	0	0	0	0	0.471673	0.370156
610	ACTGATGCAAGGTTCT_23	-0.317886	Tumor	-0.0441447	7	0	0	0	0	0	0	0.138041
611	ACTGATGCAGTCAGCC_20	0.115193	Tumor	0.161818	10	0	1.3808	0	0	1.3808	0.552321	0.386921
612	ACTGATGCAGTTCCCT_20	-0.102114	Tumor	0.187868	10	1.5688	0	0	0.749031	0	0.463567	0.481821
613	ACTGATGGTCACTGGC_19	-0.414707	Tumor	0.115352	10	0	0	0	0	0	0	0.314244
614	ACTGATGGTGATGATA_20	0.229812	Tumor	0.517306	10	1.73009	0.811828	0	0.504303	0.811828	0.77161	0.834441
615	ACTGATGGTGTCTGAT_21	0.14112	Tumor	-0.0394148	7	0	2.14088	0	0	0	0.428176	0.10328
616	ACTGATGGTTGATTGC_19	0.152838	Tumor	0.165049	10	2.13364	0	0	0	0	0.426728	0.324947
617	ACTGATGTCAAAGTAG_23	0.591781	Tumor	0.0910538	7	0.85104	1.25464	0	1.25464	2.19922	1.11191	0.347848
618	ACTGCCTGCCACCT_4	-0.321409	Tumor	0.180332	23	1.22284	0	0	0	0	0.244568	0.461167
619	ACTGCTCAGACTCGGA_20	-0.448147	Tumor	0.158307	10	0	0	0	0	0	0	0.373276
620	ACTGCTCAGAGGTTGC_19	-0.0127636	Tumor	0.158727	10	2.09792	0	0	0	0	0.419584	0.380707
621	ACTGCTCAGCCTTGAT_22	0.329991	Tumor	0.0465672	7	0	1.3055	0	1.3055	1.3055	0.783298	0.278038
622	ACTGCTCAGGTTCCTA_13	-0.163989	Tumor	0.0852508	15	0	0	0	0	0	0	0.218426
623	ACTGCTCCAGCCAGAA_15	-0.188924	Tumor	-0.0867475	7	0	0	0	0	0	0	0.0314876
624	ACTGCTCCATTGGGCC_20	0.231411	Tumor	0.0401877	10	1.30549	0	0	0.895608	1.30549	0.701317	0.301231
625	ACTGCTCGTATGAATG_23	-0.24456	Tumor	-0.00279563	7	0	0	0	1.18523	0	0.237046	0.239054
626	ACTGCTCTCACCAGGC_21	-0.309172	Tumor	0.0330288	7	0	0	0	0	0	0	0.20657
627	ACTGCTCTCCCGACTT_21	0.384146	Tumor	-0.0141266	7	1.18746	2.111	0	0	1.18746	0.897184	0.242825
628	ACTGCTCTCCGCGGTA_23	-0.217233	Tumor	0.0271979	7	0	1.06027	0	0	0	0.212053	0.266324
629	ACTGTCCAGACCTAGG_19	-0.260101	Tumor	0.196321	10	0	0	0	0	0	0	0.347704
630	ACTGTCCAGCACCGTC_20	-0.0796144	Tumor	0.0412551	10	1.44737	0	0	0	0	0.289475	0.260858
631	ACTGTCCAGTGAAGTT_21	0.110367	Tumor	-0.0421684	7	0	0.984236	0	0.984236	0.984236	0.590542	0.223333
632	ACTGTCCCACAACGCC_23	-0.272304	Tumor	-0.0203159	7	0	0.669958	0	0	1.02801	0.339593	0.287363
633	ACTGTCCCATAGACTC_21	-0.44402	Tumor	0.00277576	7	0	0	0	0	0	0	0.23253
634	ACTGTCCGTATTCGTG_23	0.130533	Tumor	-0.0542664	7	0	0	0	1.47274	1.7454	0.643628	0.206053
635	ACTGTCCGTGTAAGTA_21	0.21835	Tumor	-0.0381019	7	0	0	0	2.14538	0	0.429076	0.108293
636	ACTGTCCGTTGCGCAC_19	-0.366778	Tumor	0.088207	10	0	0	0	0	0	0	0.296207
637	ACTGTCCTCCACTCCA_23	0.200474	Tumor	-0.015855	7	0	1.58913	0	1.58913	0	0.635653	0.227751
638	ACTGTGGACGACTA_1	-0.378255	Tumor	0.000907933	23	0	0	0	0	0	0	0.193895
639	ACTTAAGATGCAAC_7	-0.00847891	Tumor	-0.0301913	23	0	0	0	1.38386	0.961211	0.469013	0.217787
640	ACTTACTAGACACGAC_23	0.174456	Tumor	0.0447244	7	0	1.11235	0	1.11235	1.36325	0.717589	0.3393
641	ACTTACTAGCAATATG_21	-0.0338452	Tumor	-0.0520867	7	0	0	0	1.37722	1.37722	0.550887	0.2242
642	ACTTACTAGCGACGTA_23	-0.0546979	Tumor	-0.1055	7	0.617449	0.617449	0	0.617449	0.959944	0.562458	0.215563
643	ACTTACTCACTAAGTC_13	0.198453	Tumor	0.107708	15	0	0	0	0	2.36306	0.472613	0.26031
644	ACTTACTCATATACCG_20	0.284289	Tumor	0.36635	10	2.60522	0	0	0	0	0.521044	0.533638
645	ACTTACTCATGCCCGA_20	0.311088	Tumor	0.0762739	10	2.52013	0.742607	0	0.742607	0	0.80107	0.360909
646	ACTTACTCATTGAGCT_21	0.148235	Tumor	-0.0557335	7	0.924239	1.60252	0	0.924239	0	0.690199	0.214963
647	ACTTACTGTCGCATAT_20	0.214673	Tumor	0.119331	10	1.54994	1.11113	0	1.11113	0	0.754439	0.414776
648	ACTTACTTCACCCTCA_23	-0.20915	Tumor	-0.0836498	7	0	0	0	0	0	0	0.0437475
649	ACTTCTGAGCAAGG_4	0.0271275	Tumor	0.0250656	23	0	0.907504	0	0.907504	1.31655	0.626311	0.322211
650	ACTTCTGAGTATGC_4	-0.196657	Tumor	0.0145513	23	0.401327	0.667394	0	0	1.15331	0.444406	0.34451
651	ACTTGGGAAAGAAC_1	-0.348192	Tumor	-0.0647833	23	0	0	0	0	0	0	0.1193
652	ACTTGTTAGAAACCGC_23	0.318339	Tumor	-0.00128533	7	0	0	0	0	2.66507	0.533014	0.126856
653	ACTTGTTAGAGCAATT_21	-0.0843466	Tumor	0.0986015	7	0	1.98098	0	0	0	0.396196	0.31777
654	ACTTGTTAGCCAGTAG_20	0.0317757	Tumor	0.255015	10	1.74015	1.14874	0	0	0	0.577779	0.54844
655	ACTTGTTAGTACGCGA_21	0.261049	Tumor	-0.0438303	7	0	0	0	0	2.55859	0.511718	0.0898371
656	ACTTGTTAGTCTTGCA_19	-0.176618	Tumor	0.0420574	10	0	0	0	0	0	0	0.165824
657	ACTTGTTCACGGCCAT_19	0.148259	Tumor	0.206758	10	2.11913	0	0	0	0	0.423825	0.361534
658	ACTTGTTCACGTAAGG_20	0.160315	Tumor	0.278359	10	1.97585	1.54494	0	0.410421	0	0.786244	0.61165
659	ACTTGTTCACTAAGTC_14	0.0426767	Tumor	-0.00756321	15	1.76613	0	0	0	0	0.353226	0.186428
660	ACTTGTTGTGTGGCTC_21	0.101143	Tumor	0.0685798	7	0	0	0	1.34189	1.34189	0.536755	0.291974
661	ACTTGTTGTTCCCTTG_23	0.155685	Tumor	-0.0418964	7	0	0	0	0	2.11496	0.422992	0.127175
662	ACTTGTTGTTGTACAC_20	0.0656103	Tumor	0.134097	10	2.23913	0	0	0	0	0.447825	0.370968
663	ACTTGTTTCAAAGACA_19	-0.0821545	Tumor	0.192158	10	1.41778	0	0	0.777771	0	0.43911	0.475059
664	ACTTGTTTCAAGGTAA_20	0.482644	Tumor	0.363871	10	2.39535	1.34597	0	1.23175	0.44189	1.08299	0.686218
665	ACTTGTTTCCAAACAC_20	0.603837	Tumor	0.336083	10	2.67434	0	1.89561	0	0	0.91399	0.525512
666	ACTTGTTTCCCAAGAT_23	-0.337655	Tumor	-0.0328725	7	0	0	0	0	0	0	0.138952
667	ACTTGTTTCTTATCTG_20	0.18193	Tumor	0.268776	10	1.51651	1.51651	0	0	0	0.606605	0.485451
668	ACTTGTTTCTTGACGA_15	0.0520784	Tumor	0.0617835	15	0.993662	0	0	0.641653	1.23502	0.574066	0.353582
669	ACTTTCAAGAAGATTC_23	-0.0776484	Tumor	0.00938266	7	0	0	0	0	1.51102	0.302204	0.219609
670	ACTTTCAAGCCTTGAT_23	0.0491563	Tumor	0.0221436	7	0	0	0	0	2.11028	0.422056	0.225215
671	ACTTTCACAAGCCATT_18	0.279595	Tumor	0.145518	10	0	1.99346	0	1.2544	0	0.649573	0.381145
672	ACTTTCACACCGATAT_20	0.330538	Tumor	0.368299	10	2.71268	0	0	0	0	0.542536	0.491248
673	ACTTTCAGTAGCTGCC_15	0.368597	Tumor	0.0738889	15	0	2.48507	0	0	0	0.497014	0.19834
674	ACTTTCAGTTACAGAA_22	-0.155091	Tumor	-0.00405655	7	0	1.11194	0	0	1.28714	0.479817	0.310722
675	ACTTTCATCCACGACG_23	0.108854	Tumor	-0.0587738	7	0	0	0	1.86736	0	0.373472	0.110514
676	AGAATAGAGAGAACAG_21	0.0532576	Tumor	0.117338	7	0	0	0	1.44151	1.44151	0.576603	0.388784
677	AGAATAGAGTAGCCGA_15	0.355005	Tumor	0.139927	15	0.614151	1.19574	0	1.37671	1.37671	0.912664	0.425738
678	AGAATAGAGTGAAGTT_20	-0.241326	Tumor	0.250364	10	1.46333	0	0	0	0	0.292667	0.54049
679	AGAATAGAGTGCCATT_22	0.175816	Tumor	-0.00612357	7	0	0	0	1.59648	1.59648	0.638592	0.249928
680	AGAATAGCAAGCCTAT_14	-0.375891	Tumor	0.0581622	15	0	0	0	0	0	0	0.241758
681	AGAATAGCAAGGTTTC_23	0.0168272	Tumor	0.0908166	7	1.70544	0	0	0	0	0.341089	0.293436
682	AGAATAGGTCTAGTGT_19	-0.206804	Tumor	0.198335	10	0	0	0	0	0	0	0.33055
683	AGAATAGTCGCATGAT_21	-0.0831972	Tumor	-0.0335262	7	0	0.899384	0	0	1.30808	0.441493	0.236547
684	AGAATTTGCTCAAG_12	-0.234812	Tumor	0.015319	10	0	0	0	0	0	0	0.188449
685	AGACACACCAGATC_8	-0.227991	Tumor	-0.0580428	23	0	0	0	0	0	0	0.0847226
686	AGACGTACAGTGTC_5	-0.0627425	Tumor	0.0145616	23	0	0	0	1.60872	0	0.321744	0.217407
687	AGACGTTAGATATGGT_23	0.514727	Tumor	0.048032	7	0	1.75116	0	1.29108	1.75116	0.95868	0.286874
688	AGACGTTAGCCCTAAT_20	0.360931	Tumor	0.178519	10	2.91267	0	0	0	0	0.582535	0.346493
689	AGACGTTAGCTGGAAC_20	-0.235011	Tumor	0.207384	10	0	0	0	0	0	0	0.355948
690	AGACGTTCACACATGT_23	0.73459	Tumor	-0.0283089	7	1.21967	1.95828	0	1.67622	1.21967	1.21477	0.20738
691	AGACGTTGTATCAGTC_21	0.41119	Tumor	-0.0685778	7	1.22259	0.982966	0	0.982966	1.77775	0.993255	0.229817
692	AGACGTTTCAGCCTAA_15	-0.181573	Tumor	0.092039	15	0.419104	0.419104	0	0.694129	0.419104	0.390289	0.407449
693	AGACGTTTCCTGCAGG_22	0.163829	Tumor	0.0996215	7	0	0	0	0	2.25918	0.451835	0.258659
694	AGACGTTTCTCGTTTA_21	0.285582	Tumor	0.039851	7	0	0	0	2.93028	0	0.586055	0.199057
695	AGAGCGAAGAATCTCC_23	-0.197949	Tumor	-0.0186756	7	0	0	0	0	0	0	0.126376
696	AGAGCGAAGCGTTTAC_19	-0.276192	Tumor	0.097573	10	0	0	0	0	0	0	0.265891
697	AGAGCGAAGGTGGGTT_14	-0.281254	Tumor	0.0298079	15	0	0	0	0	0	0	0.180359
698	AGAGCGAAGTGCCAGA_23	0.0998327	Tumor	0.0784134	24	1.11132	1.5483	0	0	0	0.531923	0.348592
699	AGAGCGACAGCTGTTA_24	-0.387086	Tumor	0.142511	24	0	0	0	0	0	0	0.347234
700	AGAGCGAGTCTACCTC_20	-0.156732	Tumor	0.0600427	10	0.838293	0.838293	0	0	0	0.335317	0.339889
701	AGAGCGAGTTGGACCC_18	0.220861	Tumor	0.212023	10	2.54076	1.38998	0	0	0	0.786149	0.504283
702	AGAGCGAGTTGGGACA_20	0.502978	Tumor	0.082782	10	2.00154	2.00154	0	0	0	0.800616	0.244283
703	AGAGCGATCAGCGACC_23	0.300622	Tumor	-0.0346094	7	0.524084	1.6909	0.524084	0	1.3791	0.823634	0.264988
704	AGAGCGATCATTTGGG_19	0.217718	Tumor	0.218032	10	2.43993	0	0	0	0	0.487986	0.361356
705	AGAGCTACTGATGC_1	-0.312579	Tumor	-0.0410521	23	0	1.06463	0	0	0	0.212925	0.219471
706	AGAGCTTAGATCTGCT_19	0.413237	Tumor	0.13691	10	2.34972	1.58263	0	0	0	0.786469	0.340896
707	AGAGCTTAGATGTTAG_14	-0.12804	Tumor	0.100964	15	0	0	0	0	1.54363	0.308725	0.317361
708	AGAGCTTAGCGCCTTG_21	0.153458	Tumor	0.0522909	7	0	0	0	2.34063	0	0.468125	0.24181
709	AGAGCTTAGTGGACGT_20	0.251394	Tumor	0.178871	10	1.9238	1.4534	0	0	0	0.675441	0.449547
710	AGAGCTTCAACCGCCA_21	0.11066	Tumor	-0.065175	7	0	1.27818	0	1.42051	0.874652	0.714669	0.245711
711	AGAGCTTCAATGGAGC_21	0.618966	Tumor	0.0361374	7	0	2.22013	0	0	2.22013	0.888053	0.190697
712	AGAGCTTCACACCGCA_21	-0.197831	Tumor	-0.04021	7	0	0	0	0	0	0	0.0736799
713	AGAGCTTGTACAGACG_23	0.19643	Tumor	-0.00511248	7	1.03665	1.46665	0	0	1.03665	0.70799	0.266476
714	AGAGCTTGTATAGGTA_23	-0.508192	Tumor	-0.0437354	7	0	0	0	0	0	0	0.225014
715	AGAGCTTGTCCGCTGA_22	-0.500903	Tumor	0.0355383	7	0	0	0	0	0	0	0.29905
716	AGAGCTTGTGCGGTAA_20	-0.204682	Tumor	0.166204	10	0	0	0	0	0	0	0.304587
717	AGAGCTTGTGGGTCAA_19	-0.161738	Tumor	0.0588173	10	0	0	0	0	0	0	0.199152
718	AGAGCTTTCACTGGGC_21	-0.272179	Tumor	-0.034929	7	0	0	0	0	0	0	0.0868797
719	AGAGCTTTCATGCATG_15	-0.270048	Tumor	0.169939	15	0.450808	0.450808	0	0	0.450808	0.270485	0.46393
720	AGAGCTTTCCTTAATC_20	0.261712	Tumor	0.0868607	10	0	2.45201	0	0	0	0.490403	0.223718
721	AGAGTGGAGAGTAAGG_23	-0.154601	Tumor	-0.0246873	7	0	0	0	0	0	0	0.105934
722	AGAGTGGAGGCTAGCA_23	-0.17228	Tumor	-0.0519496	7	0	0	0	0	0	0	0.0723143
723	AGAGTGGAGGTAAACT_20	0.298991	Tumor	0.0749678	10	0	2.55797	0	0	0	0.511593	0.207058
724	AGAGTGGAGTCCAGGA_23	-0.315909	Tumor	0.0189703	7	0	0.959354	0	0	0	0.191871	0.279511
725	AGAGTGGCAACGATCT_18	-0.0513197	Tumor	0.0226909	10	1.85032	0	0	0	0	0.370063	0.235416
726	AGAGTGGCATACGCTA_16	-0.0106572	Tumor	0.258944	10	1.7641	0	0	0	0	0.352821	0.456602
727	AGAGTGGCATAGACTC_23	-0.176175	Tumor	0.0195894	7	0	0	0	1.78618	0	0.357236	0.266401
728	AGAGTGGGTGTTTGTG_21	0.0440005	Tumor	-0.0368577	7	0	0.764703	0	0.764703	1.58709	0.623299	0.253936
729	AGAGTGGGTTCCATGA_18	0.283222	Tumor	-0.0136479	10	1.43433	1.90372	0	0	0	0.667611	0.210452
730	AGAGTGGGTTGACGTT_14	0.0548482	Tumor	0.174713	15	0.899506	0.570342	0	0	1.67199	0.628367	0.491089
731	AGAGTGGTCAGTGTTG_15	0.0082298	Tumor	0.102976	15	0	0.529544	0	0.529544	1.60695	0.533207	0.406341
732	AGAGTGGTCCAATGGT_19	0.417723	Tumor	0.241636	10	2.66141	0.883641	0.5587	0	1.11167	1.04308	0.560867
733	AGAGTGGTCTAACGGT_22	0.635934	Tumor	0.180235	24	2.0566	1.31716	0	0	1.77599	1.02995	0.421062
734	AGAGTGGTCTAACTCT_14	0.255422	Tumor	0.032527	15	0	0	0	0	2.38435	0.47687	0.170125
735	AGAGTGGTCTCAACTT_23	-0.256423	Tumor	-0.0143421	7	0	0	0	0	0	0	0.132772
736	AGATATTGAGTACC_4	-0.366274	Tumor	0.0202353	23	0	0.520774	0	0.520774	0	0.20831	0.329678
737	AGATCTCTAGAGGC_1	-0.212407	Tumor	-0.0380512	23	0	0.560302	0	0	1.11677	0.335414	0.252665
738	AGATCTGAGACTAGAT_19	0.128406	Tumor	0.158491	10	2.39334	1.04881	0	0	0	0.68843	0.445148
739	AGATCTGAGCAGACTG_23	0.0809526	Tumor	0.0671502	7	0	1.87772	0	0	1.15332	0.606207	0.335847
740	AGATCTGAGGGAGTAA_21	0.169638	Tumor	-0.060097	7	0.76856	1.14957	0	0.76856	1.14957	0.767254	0.258305
741	AGATCTGCAACGATCT_23	0.0921514	Tumor	0.020286	7	0	2.00779	0	0	0	0.401559	0.200455
742	AGATCTGCAGGACGTA_23	-0.245623	Tumor	-0.0290264	7	0	0.473203	0	0	1.2882	0.35228	0.28098
743	AGATCTGCATGGGACA_23	-0.275711	Tumor	-0.0429862	7	0	0	0	0	0	0	0.12102
744	AGATCTGCATGGTAGG_18	-0.325285	Tumor	0.04899	10	0	0	0	0	0.937667	0.187533	0.329791
745	AGATCTGGTACCTACA_21	-0.156584	Tumor	-0.0859984	7	0	1.35544	0	0.448361	0.734043	0.507569	0.24806
746	AGATCTGGTCAGAAGC_18	0.212925	Tumor	0.112144	10	1.80424	1.60927	0	0.593856	0	0.801473	0.417827
747	AGATCTGTCAAAGACA_15	-0.086169	Tumor	0.104688	15	0	0.959331	0	0.959331	0	0.383732	0.368649
748	AGATTGCAGACTTGAA_22	-0.311659	Tumor	0.030823	7	0	0	0	0	1.27452	0.254903	0.304518
749	AGATTGCAGATGGGTC_21	-0.213987	Tumor	-0.0187122	7	0	1.16834	0	0	0.783399	0.390348	0.271079
750	AGATTGCAGGCAAAGA_20	0.205017	Tumor	-0.0163903	10	1.16843	1.89507	0	0	0	0.6127	0.226726
751	AGATTGCCACCACGTG_21	-0.00465212	Tumor	-0.0314276	7	0	0	0	0	1.64266	0.328531	0.186641
752	AGATTGCCAGACGCCT_23	2.6e-05	Tumor	-0.0542007	7	0	1.44471	0	0.722793	0.931126	0.619726	0.256405
753	AGATTGCCAGCATACT_23	-0.0767094	Tumor	-0.048189	7	0	1.24566	0	0	1.24566	0.498262	0.259015
754	AGATTGCCATGGTTGT_20	0.0612458	Tumor	0.142955	10	1.73733	1.28126	0	0	0	0.603718	0.448061
755	AGATTGCGTCGCGTGT_13	-0.201281	Tumor	0.0470153	15	0	0	0	0	0	0	0.174664
756	AGATTGCGTCGCGTGT_14	-0.159839	Tumor	0.108998	15	0.922828	0.922828	0	0.435295	0	0.45619	0.426126
757	AGATTGCTCACCACCT_21	-0.311248	Tumor	-0.0277082	7	0	0	0	0	1.21558	0.243116	0.269029
758	AGATTGCTCGTCCAGG_23	-0.195805	Tumor	-0.0310472	7	0	0	0	0	0	0	0.0926194
759	AGCAACACCACTAG_8	-0.0910796	Tumor	-0.0276575	23	0	0.776564	0	0	1.16253	0.387819	0.236924
760	AGCAAGCTACACCA_8	-0.346676	Tumor	-0.0945798	23	0	0	0	0	0	0	0.113479
761	AGCACTGACTTATC_1	-0.264615	Tumor	0.0127671	23	0	0	0	0	0	0	0.157076
762	AGCAGCCAGGATTCGG_22	-0.184091	Tumor	-0.0116422	7	0	0	0	0	0	0	0.10173
763	AGCAGCCAGGCCATAG_19	-0.222062	Tumor	0.104808	10	0	0	0	0	0	0	0.237672
764	AGCAGCCAGGTCGGAT_21	-0.195572	Tumor	0.0242344	7	0	0	0	0	0	0	0.152247
765	AGCAGCCAGTTAGGTA_18	0.212003	Tumor	0.0874204	10	2.13342	1.28443	0	0	0	0.68357	0.351567
766	AGCAGCCCAAGAAGAG_13	0.41192	Tumor	0.0717491	15	0	0	0	1.82968	1.82968	0.731874	0.261773
767	AGCAGCCCAAGACACG_20	0.176304	Tumor	0.334681	10	2.46669	0	0	0	0	0.493338	0.515296
768	AGCAGCCCACAGGAGT_23	-0.159589	Tumor	0.0269657	7	0	0	0	0	0	0	0.146853
769	AGCAGCCCACTCTGTC_20	0.275367	Tumor	0.134883	10	2.37147	0	0	0	0	0.474294	0.284338
770	AGCAGCCGTAAATGTG_23	0.455346	Tumor	0.0372921	7	0.539945	1.7115	0	1.08515	1.86376	1.04007	0.363554
771	AGCAGCCGTAGGAGTC_13	-0.322584	Tumor	0.133214	15	0	0	0	0	0	0	0.336198
772	AGCAGCCGTCTAGGTT_23	-0.156336	Tumor	-0.0957993	7	0	1.28378	0	0	0.880123	0.43278	0.219592
773	AGCAGCCGTGAGTATA_20	0.107775	Tumor	0.158916	10	1.44648	1.44648	0	0	0	0.578594	0.426157
774	AGCAGCCGTGAGTATA_21	-0.351244	Tumor	-0.0450933	7	0	1.26274	0	0	0	0.252548	0.250078
775	AGCAGCCGTTAAGAAC_21	-0.201267	Tumor	0.0478845	7	0	0	0	1.33497	0	0.266993	0.285574
776	AGCAGCCTCAGCATGT_18	-0.0149296	Tumor	0.0990774	10	1.81333	0.937728	0	0	0	0.550212	0.402456
777	AGCAGCCTCTAAGCCA_21	0.694971	Tumor	-0.0530579	7	1.45932	1.45932	0	0	2.21933	1.02759	0.156343
778	AGCATACAGATATGGT_23	0.139867	Tumor	-0.0325934	7	0	1.3148	0	0	1.92892	0.648744	0.239916
779	AGCATACAGTCGATAA_13	-0.228642	Tumor	0.0868645	15	0	0	0	0	0	0	0.250039
780	AGCATACCAATCCAAC_15	0.0900333	Tumor	0.117013	15	0.367849	0.814009	0	0.367849	1.66097	0.642136	0.403363
781	AGCATACCATGAACCT_21	0.17589	Tumor	0.00424722	7	0	1.38184	0	1.38184	0	0.552737	0.2386
782	AGCATACCATTCTCAT_19	0.113822	Tumor	0.26261	10	2.6559	0	0	0	0	0.53118	0.486884
783	AGCATACTCGTCGTTC_15	-0.0351615	Tumor	0.141442	15	0.463196	0.969638	0	0	1.13679	0.513924	0.440553
784	AGCATACTCTCAAGTG_20	0.247402	Tumor	0.275875	10	2.28603	0.685146	0	1.04746	0	0.803729	0.582989
785	AGCATACTCTCCCTGA_16	-0.188612	Tumor	0.103931	10	0	0	0	0	0	0	0.256095
786	AGCATACTCTCCCTGA_21	-0.204507	Tumor	-0.042005	7	0	0	0	0	0	0	0.0769679
787	AGCATCGAAGATCC_7	-0.300726	Tumor	0.00601834	23	0	0	0	1.04385	0	0.208769	0.258156
788	AGCCTAAAGACCTTTG_15	-0.133053	Tumor	0.0887132	15	0.692176	0	0	0	1.05808	0.350051	0.369884
789	AGCCTAAAGCCTTGAT_20	-0.00171763	Tumor	0.297105	10	1.70503	0	0	0	0	0.341005	0.491409
790	AGCCTAAAGTCTTGCA_23	-0.251444	Tumor	-0.05078	7	0.417457	0.690965	0	0.417457	0.417457	0.388667	0.282215
791	AGCCTAACAAACGCGA_23	0.007634	Tumor	0.073626	7	0	0	0	1.15103	1.15103	0.46041	0.303755
792	AGCCTAACAATCGAAA_15	-0.0640995	Tumor	0.105167	15	0	0.860972	0	0.860972	0.860972	0.516583	0.418813
793	AGCCTAACAATTCCTT_23	0.137225	Tumor	-0.067262	7	1.45775	0	0	1.45775	0	0.5831	0.160231
794	AGCCTAACACAGGCCT_19	0.0167155	Tumor	0.0765444	10	1.80515	0	0	0	0	0.361031	0.264028
795	AGCCTAACACGCCAGT_18	0.275985	Tumor	0.396405	10	1.78087	1.07402	0	1.32183	0	0.835344	0.685818
796	AGCCTAACATGACATC_20	1.02049	Tumor	0.221211	10	2.13997	0	0	2.13997	2.13997	1.28398	0.375751
797	AGCCTAAGTATCACCA_15	0.180864	Tumor	0.0936076	15	0.777152	0.777152	0.478611	0	1.60568	0.72772	0.3998
798	AGCCTAAGTTACGCGC_20	-0.0323034	Tumor	0.0219498	10	1.41893	0.777084	0	0	0	0.439203	0.296419
799	AGCCTAAGTTGATTCG_23	-0.219005	Tumor	-0.053526	7	0	0	0	0	1.14947	0.229893	0.200777
800	AGCCTAATCATCATTC_23	0.151484	Tumor	-0.00806291	7	0.982433	1.4055	0	0.767253	0.47084	0.725206	0.311674
801	AGCCTAATCGCGCCAA_23	-0.111025	Tumor	0.00140978	7	0	0	0	1.33781	0.922838	0.45213	0.278131
802	AGCGAACTAAACAG_5	-0.363124	Tumor	-0.00390755	23	0	0	0	0.972048	0	0.19441	0.28117
803	AGCGCTCTCCTGAA_11	-0.436072	Tumor	0.0453123	23	0	0	0	0	0	0	0.25899
804	AGCGGCACTGCAAC_10	-0.109399	Tumor	-0.0532816	23	0	0	0	0	1.45356	0.290713	0.157055
805	AGCGGCTGTGTCAG_4	-0.156094	Tumor	-0.0314618	23	0	0	0	0	0	0	0.085255
806	AGCGGGCTTTTGGG_1	0.139365	Tumor	0.00978699	23	0	0	0	0	2.16069	0.432139	0.171875
807	AGCGGTCAGACCACGA_19	0.0152126	Tumor	-0.000367736	10	1.03761	1.03761	0	0	0	0.415044	0.249228
808	AGCGGTCAGATGAGAG_20	0.0915291	Tumor	0.152914	10	2.37688	0	0	0	0	0.475377	0.355609
809	AGCGGTCCAATAAGCA_14	0.0525732	Tumor	0.0492794	15	0	0.953701	0	0	2.05561	0.601861	0.350339
810	AGCGGTCCACCAGTTA_15	0.0928748	Tumor	0.138149	15	1.00385	0.389167	0	0.650921	1.34167	0.677123	0.45726
811	AGCGGTCCACCCATTC_20	0.254193	Tumor	0.085512	10	1.52368	0	0	0	1.52368	0.609472	0.293137
812	AGCGGTCCACGCTTTC_23	-0.332887	Tumor	-0.0905166	7	0	0	0	0	0	0	0.0795138
813	AGCGGTCCATTGGTAC_23	0.137363	Tumor	-0.0028644	7	0	1.71287	0	0.858183	0.858183	0.685848	0.280174
814	AGCGGTCGTAGCGCTC_22	-0.223687	Tumor	-0.0369798	7	0	0	0	0	0	0	0.0927512
815	AGCGGTCGTCTGCCAG_23	0.0303518	Tumor	-0.026235	7	0.843789	0	0	0.843789	1.60153	0.657821	0.295573
816	AGCGGTCGTTCTGGTA_21	-0.110484	Tumor	-0.050117	7	1.17025	1.17025	0	0.409699	0	0.550041	0.285252
817	AGCGGTCTCAGCTGGC_19	0.0923841	Tumor	-0.0191861	10	1.19361	0	0	1.19361	0	0.477446	0.207559
818	AGCGGTCTCGACGGAA_13	-0.17326	Tumor	-0.0525931	7	0	0	0	0	0	0	0.0712187
819	AGCGGTCTCGTGGTCG_19	0.0272536	Tumor	0.223819	10	1.88682	0	0	0	0	0.377364	0.41546
820	AGCGGTCTCTTGAGAC_19	-0.1312	Tumor	-0.00621453	10	0.891174	0.891174	0	0	0	0.35647	0.26323
821	AGCGTATAGGGTGTTG_21	0.21775	Tumor	-0.0258271	7	0	1.12049	0	1.12049	1.56167	0.760528	0.229524
822	AGCGTATAGGTCGGAT_22	-0.194569	Tumor	0.0657816	7	0	0	0	0	0	0	0.184974
823	AGCGTATAGTACGATA_21	-0.288147	Tumor	-0.0312255	7	0	0	0	0	0	0	0.100126
824	AGCGTATCAGGATCGA_19	-0.25172	Tumor	0.0916851	10	0	0	0	0	0	0	0.2557
825	AGCGTATCATCGATGT_21	0.260182	Tumor	0.0243016	7	0	2.42167	0	0	0	0.484334	0.168292
826	AGCGTATGTGAGGGTT_21	0.748483	Tumor	0.0079969	7	1.40794	1.40794	1.40794	0	1.40794	1.12636	0.233389
827	AGCGTATGTTATTCTC_18	0.293766	Tumor	0.233611	10	1.79106	0.802139	0.802139	0.802139	0	0.839495	0.520268
828	AGCGTATTCAACACTG_15	-0.251855	Tumor	0.150595	15	0	0	0	0	1.06159	0.212318	0.403685
829	AGCGTATTCCCTGACT_13	-0.455594	Tumor	0.0427232	15	0	0	0	0	0	0	0.300895
830	AGCGTATTCGAGAACG_13	0.184123	Tumor	0.00651153	15	0	0	0	2.39137	0	0.478275	0.153223
831	AGCGTATTCGCTGATA_21	-0.310973	Tumor	-0.0354241	7	0	0.473119	0	0.768502	0.473119	0.342948	0.286155
832	AGCGTATTCGTAGGAG_21	-0.141365	Tumor	0.0149564	7	0	0	0	0	1.6192	0.32384	0.254725
833	AGCGTCGAGACCACGA_19	0.32522	Tumor	0.122289	10	2.89391	0	0	0	0	0.578782	0.263064
834	AGCGTCGAGAGTCGGT_23	0.274079	Tumor	-0.0467634	7	1.03717	1.47036	0	0	1.03717	0.70894	0.200291
835	AGCGTCGAGATGGCGT_14	-0.0590781	Tumor	0.0586494	15	0	1.36817	0	0	0	0.273634	0.278971
836	AGCGTCGCACAAGCCC_19	-0.0438539	Tumor	0.271627	10	1.96814	0	0	0	0.647841	0.523196	0.582152
837	AGCGTCGCACAGAGGT_13	-0.0486745	Tumor	0.101421	15	1.38339	0.462525	0	0.462525	0.462525	0.554193	0.421347
838	AGCGTCGCACGCATCG_23	-0.179138	Tumor	-0.0417965	7	0	0	0	0	0	0	0.0837637
839	AGCGTCGGTTGTCTTT_19	-0.179141	Tumor	0.367284	24	1.24668	0	0	0	0	0.249335	0.621032
840	AGCGTCGTCGGCCGAT_20	-0.0415725	Tumor	0.0971374	10	2.01333	0	0	0	0.673528	0.537371	0.395314
841	AGCTCCTAGACAGACC_14	-0.356244	Tumor	0.0191622	15	0.577883	0.577883	0	0	0	0.231153	0.325995
842	AGCTCCTAGACTAAGT_20	0.584718	Tumor	0.145058	10	2.14483	2.14483	0	0	0	0.857932	0.309122
843	AGCTCCTCACGTTGGC_21	-0.0404681	Tumor	-0.0162467	7	0	1.13622	0	1.13622	0	0.454489	0.239474
844	AGCTCCTGTAAGAGGA_13	0.331678	Tumor	0.20444	15	2.76812	0	0	0	0	0.553624	0.360258
845	AGCTCCTGTAAGAGGA_14	0.238051	Tumor	0.200172	15	1.29201	0	0	1.15475	1.5085	0.791053	0.518724
846	AGCTCCTGTAGCGTAG_20	0.262973	Tumor	0.286191	10	2.61324	1.23631	0	0	0	0.769909	0.565907
847	AGCTCCTGTCGCTTTC_21	-0.073382	Tumor	-0.00523458	7	0	1.45676	0	0	0	0.291351	0.215977
848	AGCTCCTGTGTGGTTT_13	-0.160656	Tumor	0.0634012	24	0	1.26817	0	0	0	0.253634	0.314155
849	AGCTCCTGTTATTCTC_23	0.378275	Tumor	0.0520722	7	0	0	0	0	2.71888	0.543775	0.171631
850	AGCTCCTTCACAGTAC_23	-0.188274	Tumor	0.0402004	7	0	0	0	0	0	0	0.164177
851	AGCTCCTTCCAAACTG_23	-0.130308	Tumor	0.305569	24	0.581867	0.581867	0	0.913765	0	0.4155	0.631863
852	AGCTCCTTCCAAGTAC_23	-0.207759	Tumor	0.0113449	7	0	0	0	0	0	0	0.14944
853	AGCTCCTTCTGTCTAT_13	0.237655	Tumor	0.129667	15	2.44989	0	0	0	0	0.489978	0.258368
854	AGCTCGCTTCTACT_1	-0.418065	Tumor	0.00456184	23	0	0	0	0	0	0	0.197709
855	AGCTCTCAGCGATAGC_18	-0.181114	Tumor	0.0141861	10	0	0	0	0	0	0	0.132458
856	AGCTCTCAGGTCATCT_20	0.709719	Tumor	0.310557	10	2.4794	2.4794	0	0	0	0.991759	0.451525
857	AGCTCTCAGGTGATTA_15	-0.340951	Tumor	0.101678	15	0.800722	0	0	0	0	0.160144	0.38378
858	AGCTCTCAGTACTTGC_21	0.176906	Tumor	-0.00512711	7	0	0	0	1.98627	1.24923	0.6471	0.237329
859	AGCTCTCAGTCGATAA_23	-0.0546803	Tumor	-0.00210669	7	0	0.946843	0	0.946843	1.11227	0.601191	0.309905
860	AGCTCTCCACATGACT_21	0.147372	Tumor	-0.0233345	7	0.973085	0	0	1.39415	0.973085	0.668065	0.249688
861	AGCTCTCCACCACGTG_21	-0.229913	Tumor	-0.0264753	7	0	0	0	0	0	0	0.119157
862	AGCTCTCCAGGATCGA_23	0.241138	Tumor	0.0142042	7	0	0	0	0	2.27219	0.454438	0.157803
863	AGCTCTCCATTTGCTT_21	0.0292127	Tumor	-0.0281582	7	0	1.2013	0	1.2013	0	0.480519	0.218308
864	AGCTCTCGTAGGAGTC_13	-0.346271	Tumor	0.044042	15	0	0	0	0	0	0	0.24274
865	AGCTCTCTCCGTTGTC_20	0.0550708	Tumor	0.203199	10	2.29422	0.961911	0	0	0	0.651227	0.527115
866	AGCTCTCTCGCGATCG_14	-0.282101	Tumor	0.0367034	15	0	0	0	0	0	0	0.202179
867	AGCTCTCTCGGAGGTA_20	-0.322909	Tumor	0.103581	10	0	0	0	0	0	0	0.265413
868	AGCTTGAAGACAGGCT_20	0.13646	Tumor	0.219233	10	2.34258	0	0	0	0	0.468516	0.418366
869	AGCTTGAAGAGTAAGG_23	-0.257529	Tumor	0.0254618	7	0	0	0	0	0	0	0.168769
870	AGCTTGAAGATATGCA_23	-0.267556	Tumor	-0.105496	7	0	0	0	0	0	0	0.0619501
871	AGCTTGAAGATCTGAA_18	0.158123	Tumor	0.131592	10	2.76303	0	0	0	0	0.552606	0.324071
872	AGCTTGAAGGACAGCT_13	-0.253357	Tumor	0.123887	15	0	0	0	0	0	0	0.271372
873	AGCTTGAAGGACAGCT_14	-0.140203	Tumor	0.134983	15	0	0.368314	0	0.812226	1.09386	0.45488	0.448601
874	AGCTTGAAGGATCGCA_19	0.0337449	Tumor	0.146234	10	2.06954	0	0	0	0	0.413907	0.341476
875	AGCTTGAAGTAGCCGA_22	-0.0319133	Tumor	-0.0104398	7	0	1.1709	0	0.485194	1.30887	0.592992	0.304136
876	AGCTTGAAGTAGTGCG_19	-0.251483	Tumor	0.244831	10	0	0	0	0	0	0	0.37704
877	AGCTTGAAGTGTACCT_23	0.168037	Tumor	-0.032688	7	0	0	0	2.20351	0	0.440703	0.119318
878	AGCTTGACAAACCTAC_20	0.595616	Tumor	0.169403	10	2.14643	0	0	1.39433	1.39433	0.987017	0.388758
879	AGCTTGACAATCCGAT_23	-0.490968	Tumor	-0.0483887	7	0	0	0	0	0	0	0.204033
880	AGCTTGACACAAGTAA_21	-0.218136	Tumor	-0.0235227	7	0	0	0	0	0	0	0.0980243
881	AGCTTGACACCATCCT_13	0.65762	Tumor	0.100655	15	0	0	0	2.23746	2.23746	0.894985	0.256061
882	AGCTTGAGTGTGACCC_23	0.0409807	Tumor	0.0502229	7	0.99964	0.99964	0	0.784205	0.484921	0.653681	0.39394
883	AGCTTGATCATTCACT_14	-0.22198	Tumor	0.0160829	7	0	0	0	0	0	0	0.132486
884	AGCTTGATCATTCACT_15	-0.390026	Tumor	0.0137997	7	0	0	0	0	0	0	0.214742
885	AGCTTGATCTCGGACG_23	0.0694658	Tumor	-0.0138129	7	0	0	0	0	2.02414	0.404828	0.16753
886	AGGACACTCGTCTC_4	-0.331048	Tumor	0.0243318	23	0.502387	0	0	0	1.02649	0.305776	0.347702
887	AGGCAACTTAACGC_10	-0.357033	Tumor	0.0195402	23	0.693257	0	0	0	0.693257	0.277303	0.339126
888	AGGCCACAGAGGGATA_21	0.232818	Tumor	-0.0325696	7	1.04378	0	0	1.4744	1.04378	0.712395	0.229535
889	AGGCCACAGCTAACTC_20	0.86839	Tumor	0.105601	10	2.62675	0	0	2.62675	0	1.0507	0.242409
890	AGGCCACAGTCCATAC_15	-0.173458	Tumor	0.0313531	7	0	0	0	0	0	0	0.155847
891	AGGCCACAGTGAAGAG_21	0.482921	Tumor	-0.0217352	7	0	1.22453	0	1.6763	1.95515	0.971197	0.225871
892	AGGCCACAGTGCCAGA_23	0.147681	Tumor	-0.0496864	7	1.20728	1.65818	0	0	0	0.573091	0.194485
893	AGGCCACAGTGGTCCC_16	-0.130124	Tumor	0.0761353	10	0	0	0	0	0	0	0.1929
894	AGGCCACCACGGTAAG_20	0.163921	Tumor	0.134748	10	2.00761	1.62349	0	0	0	0.72622	0.423274
895	AGGCCACGTAAACACA_13	0.789652	Tumor	0.10669	15	2.45594	0	0	0	2.45594	0.982377	0.248581
896	AGGCCACGTACGCACC_20	0.430031	Tumor	0.161331	10	2.38335	0	0	1.61486	0	0.799643	0.362094
897	AGGCCACGTGACGCCT_14	-0.0068564	Tumor	0.0823951	15	0.806493	0	0	0.806493	1.19835	0.562266	0.346605
898	AGGCCACGTTCAGTAC_13	-0.325427	Tumor	0.0908733	15	0	0	0	0	0	0	0.28247
899	AGGCCACTCACATAGC_13	-0.301584	Tumor	0.0670406	15	0	0	0	0	0	0	0.239908
900	AGGCCACTCACCACCT_21	-0.418402	Tumor	-0.0315142	7	0	0	0	0	0	0	0.202408
901	AGGCCACTCACCAGGC_13	0.151798	Tumor	0.0497816	15	0	0	0	0	2.10948	0.421896	0.217769
902	AGGCCACTCCAGTAGT_18	0.235916	Tumor	0.0916128	10	2.4781	0	0	0	0	0.49562	0.23067
903	AGGCCGTAGAATTGTG_22	0.110045	Tumor	-0.00833244	7	0	1.69454	0	0	1.24165	0.587237	0.246459
904	AGGCCGTAGCGATCCC_21	0.0731223	Tumor	-0.0169341	7	0	1.71815	0	0.865201	0.865201	0.689711	0.277959
905	AGGCCGTAGCGATGAC_14	0.0216661	Tumor	0.0763716	15	0.981296	0	0	0.470956	1.50353	0.591156	0.384748
906	AGGCCGTAGCTTATCG_19	-0.33325	Tumor	0.208388	10	0	0	0	0	0	0	0.423977
907	AGGCCGTAGGCCCGTT_22	-0.436653	Tumor	0.0504351	24	0	0	0	0	0	0	0.309826
908	AGGCCGTAGTGCGTGA_15	-0.0613798	Tumor	-0.0115621	15	0	0	0	1.46755	0	0.293511	0.207784
909	AGGCCGTAGTGGAGAA_20	0.576566	Tumor	0.438496	10	2.45365	1.38119	0.528638	0.528638	1.06786	1.19199	0.759477
910	AGGCCGTCACGGATAG_19	0.0971171	Tumor	0.0926128	10	1.62562	1.17835	0	0	0	0.560794	0.347065
911	AGGCCGTCAGTGAGTG_19	0.295101	Tumor	0.38579	10	2.35677	0.687404	0	1.18035	0.415225	0.92795	0.71877
912	AGGCCGTTCAGCGACC_15	-0.256142	Tumor	0.183267	15	0	0	0	0	0	0	0.352872
913	AGGCCGTTCCCAAGTA_23	0.267187	Tumor	-0.0177751	7	0	0	0	2.53431	0	0.506861	0.116997
914	AGGCCGTTCGGATGTT_21	0.164216	Tumor	-0.00216801	7	0	0.867982	0	0.867982	2.06343	0.759879	0.303311
915	AGGGAGTAGTGCCAGA_13	0.283467	Tumor	0.0198264	15	0	0	0	2.67198	0	0.534396	0.146163
916	AGGGAGTAGTGCCAGA_14	-0.0816081	Tumor	0.0398935	15	0	0.452451	0	1.36867	0.741022	0.512428	0.340838
917	AGGGAGTCAGCGTCCA_15	-0.254209	Tumor	0.0381343	15	0	0	0	0	0	0	0.1657
918	AGGGAGTCAGCTGCAC_21	0.00831869	Tumor	-0.0473949	7	0	1.76048	0	0	0	0.352097	0.150982
919	AGGGAGTCAGGTGGAT_23	0.0666489	Tumor	-0.0415248	7	0	0	0	1.29562	1.29562	0.518249	0.202022
920	AGGGAGTGTAGAAG_4	-0.303031	Tumor	0.00509039	23	0	0	0	0	0	0	0.155251
921	AGGGAGTGTATGAAAC_24	0.180779	Tumor	0.288487	24	1.96716	0	0	0.498023	1.02115	0.697267	0.613474
922	AGGGAGTGTGATGATA_24	0.317198	Tumor	0.242709	24	1.26601	1.09237	0	1.09237	0.866733	0.863497	0.573016
923	AGGGAGTGTTCAGCGC_21	-0.0427667	Tumor	0.018661	7	1.19413	1.19413	0	0	0	0.47765	0.285725
924	AGGGATGAGAACAATC_18	0.380238	Tumor	0.332492	10	1.99167	0.903601	0	1.13526	0.57256	0.920617	0.62863
925	AGGGATGAGCGTTTAC_18	0.366379	Tumor	0.111816	10	2.26685	1.30322	0	0.623275	0.623275	0.963323	0.428212
926	AGGGATGAGTAACCCT_21	0.117098	Tumor	-0.0134012	7	0.890154	0	0	1.11937	1.55736	0.713377	0.307019
927	AGGGATGCAGTAACGG_13	-0.36115	Tumor	0.0264104	15	0	0	0	0	0	0	0.233224
928	AGGGATGGTCACACGC_20	-0.209047	Tumor	0.165656	10	0	0	0	0	0	0	0.320114
929	AGGGATGGTTCGGCAC_13	-0.228885	Tumor	0.123251	15	0	0.705539	0	0	1.07283	0.355673	0.419725
930	AGGGATGGTTTGCATG_14	-0.248393	Tumor	0.0238917	15	0	0	0	0	0	0	0.155674
931	AGGGATGTCTCTGAGA_20	0.142729	Tumor	0.117998	10	2.32587	0	0	0	0	0.465174	0.312918
932	AGGGATGTCTGCTGTC_19	0.128201	Tumor	0.140848	10	2.30953	0	0	0	0	0.461906	0.313016
933	AGGGCCACCCATGA_3	-0.14599	Tumor	-0.0771456	23	0.368258	0.368258	0	0.368258	1.20357	0.461669	0.221892
934	AGGGTGAAGGGATGGG_23	0.215005	Tumor	-0.00795319	7	0.689407	0.689407	0	1.05267	1.63129	0.812555	0.292602
935	AGGGTGAAGTAGGCCA_15	0.309793	Tumor	0.0434511	24	0	2.51606	0	0	0	0.503211	0.182049
936	AGGGTGAAGTGAAGTT_21	-0.290885	Tumor	-0.104922	7	0	0	0	0	0	0	0.05075
937	AGGGTGAAGTTATCGC_23	-0.412652	Tumor	0.0377576	7	0	0	0	0	0	0	0.25184
938	AGGGTGACACACAGAG_22	0.0602547	Tumor	-0.0255439	7	0.834636	1.48957	0	0.834636	0	0.631767	0.258465
939	AGGGTGACACGGTGTC_22	0.212026	Tumor	0.157466	7	1.41952	1.41952	0	0	0.997603	0.767328	0.449543
940	AGGGTGACATACTCTT_21	0.0729754	Tumor	0.0144402	7	0	1.02958	0	1.02958	1.02958	0.617747	0.287067
941	AGGGTGATCGCCATAA_23	-0.262972	Tumor	-0.0435231	7	0	0	0	0	0	0	0.0911683
942	AGGGTGATCTCACATT_23	0.143402	Tumor	0.0758438	7	0.443568	1.09961	0	0.935919	1.53496	0.802812	0.395458
943	AGGGTGATCTGCGACG_20	0.371089	Tumor	0.0734038	10	0	2.54129	0	0	0	0.508258	0.194323
944	AGGTACACTCCGAA_1	-0.287909	Tumor	0.0248147	23	0	0	0	0	1.14148	0.228295	0.310469
945	AGGTCATAGACACGAC_15	-0.21822	Tumor	0.0687624	15	0	0	0	0	1.03268	0.206537	0.329577
946	AGGTCATAGCCGTCGT_21	-0.505835	Tumor	-0.0423324	7	0	0	0	0	0	0	0.20856
947	AGGTCATAGCTCCCAG_19	0.47383	Tumor	0.0759321	10	1.99349	1.99349	0	0	0	0.797394	0.237894
948	AGGTCATCAGGTTTCA_19	0.410279	Tumor	0.249442	10	2.62926	1.48351	0	0.690451	0	0.960644	0.554394
949	AGGTCATGTAGCAAAT_21	-0.124297	Tumor	-0.00513381	7	0	1.52041	0	0	0	0.304082	0.220168
950	AGGTCATGTCGGCATC_21	-0.23741	Tumor	-0.0239229	7	0	1.55219	0	0	0	0.310438	0.229427
951	AGGTCATGTGAGTGAC_19	-0.221943	Tumor	0.118217	10	0	0	0	0	0	0	0.243636
952	AGGTCATTCAGGTAAA_15	-0.0887479	Tumor	0.188863	15	0.909931	0	0	0	0.909931	0.363972	0.440635
953	AGGTCATTCCATGAAC_19	0.169451	Tumor	0.108565	10	2.15542	0	0	0	0	0.431084	0.270971
954	AGGTCATTCCATGAGT_23	0.116454	Tumor	-0.0438539	7	0	1.85208	0	0	1.38719	0.647854	0.225129
955	AGGTCATTCGAATGGG_20	-0.276255	Tumor	0.101839	10	0	0	0	0	0	0	0.249467
956	AGGTCATTCTAACTCT_14	-0.254551	Tumor	0.0547176	15	0	0	0	0	0.959142	0.191828	0.315389
957	AGGTCATTCTTGCCGT_19	-0.0443205	Tumor	0.145001	10	1.35411	0.599879	0	0	0.599879	0.510774	0.440649
958	AGGTCCGAGCAATCTC_21	-0.259423	Tumor	-0.0583512	7	0	0	0	0	1.38658	0.277316	0.215327
959	AGGTCCGCAAACAACA_19	-0.0482684	Tumor	0.140566	10	1.69868	0	0	0	0	0.339737	0.351996
960	AGGTCCGGTAATAGCA_18	0.29853	Tumor	0.212032	10	2.68358	1.07232	0	0.705774	0	0.892335	0.52026
961	AGGTCCGGTATGGTTC_20	0.0602388	Tumor	0.214807	10	2.11276	0	0	0	0	0.422552	0.415038
962	AGGTCCGGTGATAAGT_13	-0.279425	Tumor	-0.0491018	15	0	0	0	0	0	0	0.0836837
963	AGGTCCGGTGCGAAAC_19	-0.161132	Tumor	0.199398	10	1.43184	0	0	0	0	0.286368	0.40936
964	AGGTCCGGTTTGACAC_13	0.00301261	Tumor	0.121331	15	0	0.49914	0	0.805808	1.33694	0.528378	0.410556
965	AGGTCCGTCCGCGGTA_23	0.23096	Tumor	-0.013602	7	0	0	0	0	2.34666	0.469333	0.131885
966	AGTAATTGTTGCAG_1	-0.270682	Tumor	-0.00624811	23	0.745176	0	0	0.456089	0.456089	0.331471	0.303409
967	AGTACTCTGTGTCA_1	-0.261985	Tumor	-0.00926051	23	0	0	0	0	0	0	0.137482
968	AGTAGTCAGAGCTGCA_20	0.0114159	Tumor	0.227902	10	2.05715	0	0	0.493284	0.493284	0.608743	0.54671
969	AGTAGTCAGCAGGTCA_20	0.205766	Tumor	0.162029	10	1.66994	0.631009	0	0.979579	0.631009	0.782308	0.45976
970	AGTAGTCCAGTATGCT_19	-0.198483	Tumor	0.147589	10	0	0	0	0	0	0	0.288629
971	AGTAGTCTCGTAGATC_21	0.525393	Tumor	0.029033	7	1.23148	0	0	2.16758	1.68544	1.0169	0.271542
972	AGTCGCCTTTTGGG_8	-0.438913	Tumor	-0.00320005	23	0	0	0	0	0	0	0.214631
973	AGTCTACTTGTTTC_1	-0.388668	Tumor	0.00178099	23	0	0	0	0	0	0	0.187962
974	AGTCTTTCATGCTAGT_23	-0.332157	Tumor	-0.0533875	7	1.02676	0	0	0	0	0.205353	0.212296
975	AGTCTTTGTAGGCATG_20	-0.277724	Tumor	0.0750121	10	0	0	0	0	0	0	0.223221
976	AGTCTTTGTCATGCCG_18	0.298697	Tumor	0.190891	10	2.50463	0.793105	0.793105	0	0	0.818167	0.471552
977	AGTCTTTGTGTGACCC_20	0.0577824	Tumor	0.099518	10	1.76598	0	0	0	1.06	0.565197	0.362171
978	AGTCTTTGTTGCCTCT_19	0.1951	Tumor	0.218417	10	2.08792	1.16891	0	0	0.783975	0.808159	0.510255
979	AGTCTTTTCTCGATGA_19	0.0378135	Tumor	0.194336	10	1.81659	0	0	0.514932	0.825404	0.631385	0.518342
980	AGTGAGGAGCGTAGTG_20	-0.186219	Tumor	0.0970074	10	0	0	0	0	0	0	0.220411
981	AGTGAGGAGCTTCGCG_19	-0.306733	Tumor	-0.0374391	10	0	0	0	0	0	0	0.112063
982	AGTGAGGAGGACCACA_19	-0.239537	Tumor	0.195518	10	0	0	0	0	0	0	0.33348
983	AGTGAGGAGTTAGGTA_20	0.29009	Tumor	0.217163	10	2.04361	1.42387	0	0	0.648475	0.82319	0.525753
984	AGTGAGGCACCGAATT_23	-0.0602857	Tumor	-0.0633489	7	0	1.6975	0	0	0	0.3395	0.136142
985	AGTGAGGCAGCATACT_21	0.340247	Tumor	-0.0700528	7	0	2.64319	0	0	0	0.528638	0.0547812
986	AGTGAGGGTAATCACC_21	-0.00225334	Tumor	-0.0540677	7	0	0	0	0	1.69824	0.339648	0.12625
987	AGTGAGGGTAGCTTGT_23	-0.24181	Tumor	0.00573521	7	0	0	0	0	0	0	0.144647
988	AGTGAGGGTCTAGGTT_20	0.133507	Tumor	0.159147	10	1.90849	0	0	0	0	0.381698	0.344735
989	AGTGAGGTCTATGTGG_21	0.446465	Tumor	0.0483985	7	0	1.85637	0	1.136	1.57968	0.914409	0.294822
990	AGTGGGAAGAGTACAT_18	0.300004	Tumor	0.0159497	10	2.7249	0	0	0	0	0.54498	0.170432
991	AGTGGGAAGCTGCCCA_18	0.352841	Tumor	0.418091	10	2.62663	1.48613	0	0	0.593014	0.941155	0.72731
992	AGTGGGAAGGGCACTA_21	-0.192896	Tumor	-0.0736633	7	0	1.62647	0	0	0	0.325294	0.192711
993	AGTGGGAAGTACATGA_20	0.0722367	Tumor	0.131736	10	1.78415	0.58103	0	0.914382	0	0.655913	0.437324
994	AGTGGGAAGTAGGTGC_19	0.429603	Tumor	0.49933	10	2.59223	0.313075	0	1.40281	0.715376	1.0047	0.801804
995	AGTGGGAAGTCACGCC_20	-0.115306	Tumor	0.0898165	10	0.934642	0.934642	0	0	0	0.373857	0.3493
996	AGTGGGAAGTGTTGAA_19	-0.215132	Tumor	-0.0210025	10	0	0	0	0	0	0	0.107971
997	AGTGGGACATAGACTC_21	0.0164418	Tumor	-0.0425199	7	0	0.655274	0	0.655274	1.70385	0.60288	0.258051
998	AGTGGGATCGGATGGA_19	0.0535618	Tumor	0.341592	10	1.98853	0	0	0	0	0.397705	0.511931
999	AGTGTCAAGTAGCGGT_19	0.0521735	Tumor	0.210427	10	1.73807	0	0	0.87928	0.55469	0.634409	0.521004
1000	AGTGTCAAGTTTCCTT_19	-0.235192	Tumor	0.121843	10	0	0	0	0	0	0	0.244468
1001	AGTGTCACAATGGATA_21	0.197986	Tumor	0.0293347	7	0	1.47523	0	1.47523	0	0.59009	0.234682
1002	AGTGTCACAGCAGTTT_23	0.79137	Tumor	0.00576323	7	0	1.77598	0	1.77598	1.77598	1.06559	0.181127
1003	AGTGTCACAGTTTACG_14	-0.271837	Tumor	0.0360158	15	0	0	0	0	0	0	0.205151
1004	AGTGTCAGTACATGTC_19	-0.409297	Tumor	0.119604	10	0	0	0	0	0	0	0.321443
1005	AGTGTCAGTACCGTTA_21	0.242149	Tumor	-0.0450579	7	0	1.91961	0	0	1.44709	0.673339	0.177414
1006	AGTGTCAGTTCGCGAC_15	0.134724	Tumor	0.0882528	15	0.382595	0.838648	0	0.382595	1.63265	0.647297	0.37891
1007	AGTGTCATCAAACCGT_23	0.244332	Tumor	-0.031376	7	0	0	0	0	2.68937	0.537873	0.130003
1008	AGTGTCATCATCTGCC_19	0.349878	Tumor	0.0178929	10	0	0	2.84737	0	0	0.569474	0.160927
1009	AGTGTCATCATTGCCC_23	-0.349789	Tumor	-0.0531078	7	0	0	0	0	0	0	0.135583
1010	AGTGTCATCCTCTAGC_22	-0.266936	Tumor	-0.00464529	7	0	1.32073	0	0.580213	0	0.380188	0.313152
1011	AGTGTCATCGCCAAAT_23	0.298819	Tumor	-0.0103015	7	0	0	0	2.52423	0	0.504846	0.122876
1012	AGTTATGACTCATT_4	0.0587118	Tumor	0.000387247	23	0	0.769881	0	1.15031	1.40232	0.664502	0.30255
1013	AGTTGGTAGAGTCGGT_23	-0.207964	Tumor	-0.00588987	7	0	0	0	0	0	0	0.141381
1014	AGTTGGTAGCAGACTG_13	-0.230778	Tumor	0.0167571	15	0	0	0	0	0	0	0.135988
1015	AGTTGGTAGCAGACTG_14	-0.186698	Tumor	0.108725	15	0	0.417564	0	0.895536	0.692059	0.401032	0.412496
1016	AGTTGGTAGGGCATGT_23	-0.280091	Tumor	0.00247155	7	0	0.620426	0	0	0.965217	0.317129	0.308787
1017	AGTTGGTCAAACGTGG_13	0.0200465	Tumor	0.244852	15	1.13843	0.757643	0	0	0.971159	0.573446	0.544421
1018	AGTTGGTCACAAGACG_18	0.319215	Tumor	0.0903476	10	0	2.41554	0	0	0	0.483109	0.214919
1019	AGTTGGTCACCTATCC_13	-0.265186	Tumor	0.0718317	15	0	0	0	0	0	0	0.216697
1020	AGTTGGTCATTCCTCG_23	-0.287336	Tumor	0.0184111	7	0	0	0	0	0	0	0.18787
1021	AGTTGGTGTACTCTCC_22	-0.233754	Tumor	-0.0345333	7	0	0	0	0	0	0	0.100055
1022	AGTTGGTGTAGATTAG_18	0.248385	Tumor	0.169623	10	2.30183	0	0	0	0	0.460367	0.315954
1023	AGTTGGTGTATAGGTA_19	-0.0401518	Tumor	-0.0500018	10	1.63194	1.25146	0	0	0	0.576682	0.274618
1024	AGTTGGTGTGTGTGCC_23	-0.0673961	Tumor	0.0345388	7	0	0	0	0.941055	1.81523	0.551256	0.355152
1025	AGTTGGTGTTTCGCTC_18	0.33468	Tumor	0.231541	10	1.87377	1.1975	0	0.42254	1.06425	0.911612	0.548464
1026	AGTTGGTTCAGCGACC_20	-0.161674	Tumor	0.0381769	10	0	0	0	0	0	0	0.15014
1027	AGTTGGTTCATGCAAC_20	0.325805	Tumor	0.26164	10	2.22835	1.74513	0	0	0	0.794695	0.497433
1028	AGTTGGTTCCGATATG_21	0.335163	Tumor	-0.0379546	7	2.63703	0	0	0	0	0.527405	0.0956435
1029	AGTTGGTTCCTTGGTC_23	-0.156173	Tumor	0.0305638	7	0	0	0	0	0	0	0.162496
1030	AGTTGGTTCTGTGCAA_23	0.0180717	Tumor	0.0134815	7	0	1.67547	0	0	1.33909	0.602912	0.301928
1031	AGTTTCACGGCAAG_1	-0.0684721	Tumor	-0.0330389	23	1.13303	0	0	1.13303	0	0.453211	0.236048
1032	ATAAACACGACAGG_3	-0.345381	Tumor	-0.054536	23	0	0.336649	0	0	1.02941	0.273212	0.2515
1033	ATAACGCAGCCAACAG_15	-0.198745	Tumor	-0.0419562	7	0	0	0	0	0	0	0.0868513
1034	ATAACGCAGTCTCGGC_19	0.210205	Tumor	0.149789	10	1.79213	0	0	1.3302	0	0.624467	0.377029
1035	ATAACGCAGTTCGATC_23	0.120045	Tumor	-0.00786651	7	0.988536	0.988536	0	0	0.988536	0.593122	0.252553
1036	ATAACGCCAATAGCAA_21	0.265644	Tumor	-0.0433476	7	0.896902	1.44626	0	0.568245	1.44626	0.871535	0.266577
1037	ATAACGCCAATCGGTT_23	-0.206053	Tumor	-0.0369528	7	0	0	0	0	0	0	0.0926893
1038	ATAACGCCACAAGACG_22	0.80542	Tumor	-0.0277676	7	0	2.26958	0	1.78627	1.78627	1.16842	0.186908
1039	ATAACGCCAGTTAACC_20	-0.318788	Tumor	0.0371633	10	0	0	0	0	0	0	0.207946
1040	ATAACGCGTCTCTCTG_20	0.155406	Tumor	0.197958	10	1.94294	0.960223	0	0	0.960223	0.772678	0.537243
1041	ATAACGCGTTTGTGTG_14	-0.140512	Tumor	0.0302236	15	0	0	0	0	0	0	0.163571
1042	ATAACGCTCGCCAGCA_21	-0.316927	Tumor	-0.0557131	7	0	0	0	0	0	0	0.102691
1043	ATAACGCTCGGGAGTA_23	-0.166627	Tumor	-0.0181898	7	0	0	0	0	0	0	0.0986369
1044	ATAAGAGAGAGTCTGG_20	-0.221588	Tumor	0.0689104	10	0	0	0	0	0	0	0.193831
1045	ATAAGAGAGCACAGGT_23	-0.228089	Tumor	-0.0860017	7	0	1.02254	0	0	0.665774	0.337663	0.218679
1046	ATAAGAGAGTAATCCC_23	-0.238956	Tumor	-0.0756556	7	0	0	0	0	1.22617	0.245234	0.179689
1047	ATAAGAGCACCAGTTA_23	-0.039915	Tumor	-0.0300481	7	0	0	0	1.63788	0	0.327577	0.180271
1048	ATAAGAGCAGCCAATT_23	0.00808799	Tumor	-0.00636528	7	0	0	0	0	1.8079	0.361579	0.194845
1049	ATAAGAGCAGTTAACC_23	-0.259548	Tumor	-0.0706286	7	0	1.13993	0	0	0.761294	0.380245	0.270825
1050	ATAAGAGGTAAACGCG_20	0.701158	Tumor	0.315251	10	2.72593	1.47871	0	1.47871	0	1.13667	0.54192
1051	ATAAGAGGTAGAAAGG_19	-0.317131	Tumor	0.17153	10	0	0	0	0	0	0	0.36155
1052	ATAAGAGGTAGCCTAT_21	-0.30234	Tumor	-0.0605159	7	0	0	0	0	0	0	0.0845131
1053	ATAAGAGGTTACTGAC_20	0.651208	Tumor	0.130055	10	1.99749	2.49331	0	0	0	0.898159	0.309362
1054	ATAAGAGGTTCACCTC_19	0.205429	Tumor	0.0202444	10	1.85179	1.45759	0	0.575725	0	0.777021	0.33906
1055	ATAAGAGGTTGTACAC_23	0.796745	Tumor	-0.00594254	7	0	0	0	2.394	2.89057	1.05691	0.144164
1056	ATAAGAGTCAGTCCCT_15	0.114391	Tumor	0.084893	15	1.08048	0.800139	0	0.360839	1.18986	0.686265	0.389945
1057	ATAAGAGTCCGCAAGC_21	-0.0293581	Tumor	-0.0549452	7	0.481349	0.781189	0	0	1.61223	0.574954	0.251724
1058	ATACCGGAATACCG_1	-0.322379	Tumor	0.0305713	23	0	0	0	0	0	0	0.210646
1059	ATACCTACAGCTAC_1	0.108449	Tumor	0.0426077	23	2.02336	0	0	0	0	0.404672	0.218858
1060	ATAGACCAGGGAACGG_20	0.873522	Tumor	0.356248	10	2.99962	0	0	2.50217	0	1.10036	0.492299
1061	ATAGACCCAAGGACAC_23	-0.275796	Tumor	-0.0216633	7	0	0	0	0	0	0	0.138205
1062	ATAGACCCATACAGCT_21	-0.455659	Tumor	0.0302574	7	0	0	0	0	0	0	0.268591
1063	ATAGACCCATGTCCTC_20	-0.206811	Tumor	0.0229166	10	0	0	0	0	1.07184	0.214367	0.293112
1064	ATAGACCGTATATGAG_19	0.196577	Tumor	0.0552768	10	1.96027	1.68221	0	0	0	0.728495	0.347166
1065	ATAGACCGTGCCTTGG_23	-0.0496226	Tumor	-0.0304782	7	0	1.45706	0	0	1.02743	0.496897	0.230852
1066	ATAGACCGTTGGTGGA_15	-0.282717	Tumor	0.137527	15	0	0	0	0	0	0	0.293901
1067	ATAGACCTCATAACCG_23	0.044722	Tumor	0.00359113	7	1.10734	0	0	1.54894	0	0.531256	0.243907
1068	ATAGACCTCCCTTGTG_13	-0.231679	Tumor	0.098652	15	0	0	0	0	0	0	0.245825
1069	ATAGACCTCTGTACGA_23	-0.317501	Tumor	-0.0227182	7	0	0	0	0	0	0	0.148984
1070	ATAGTTGAGTTCTT_8	-0.263171	Tumor	0.0220914	23	0	0	0	0	0	0	0.171248
1071	ATATACGAGACGAG_9	-0.394004	Tumor	-0.0764462	23	0.592999	0	0	0	0	0.1186	0.208126
1072	ATATGCCTGGAGCA_10	-0.267825	Tumor	-0.0733043	23	0	0.950561	0	0	0	0.190112	0.162632
1073	ATCAACCTTCAGAC_1	-0.207135	Tumor	0.00259945	23	0	0.845513	0	0	0.845513	0.338205	0.284403
1074	ATCACGAAGACCTTTG_16	-0.152901	Tumor	0.108344	10	0	0	0	0	0	0	0.237922
1075	ATCACGAAGTCCGTAT_15	0.366859	Tumor	-0.0440873	7	0	0	0	2.78413	0	0.556826	0.0772817
1076	ATCACGACACGTCTCT_14	-0.253533	Tumor	0.00603373	15	0	0	0	0	0	0	0.149382
1077	ATCACGACACTGTGTA_18	0.380917	Tumor	0.0503648	10	0	1.63002	0	1.18073	1.18073	0.798297	0.291995
1078	ATCACGAGTAAGTAGT_20	-0.200598	Tumor	0.0942726	10	0	0	0	0	0	0	0.211602
1079	ATCACGAGTAGCAAAT_19	0.443627	Tumor	0.0397254	10	2.4193	1.11389	0	0	1.11389	0.929418	0.299323
1080	ATCACGAGTGTGACGA_20	0.243327	Tumor	0.0464501	10	2.34919	0	0	0	0	0.469837	0.190317
1081	ATCACGATCACTTACT_19	0.319562	Tumor	0.270428	10	2.48429	0.820096	0	0	1.21353	0.903582	0.559339
1082	ATCACGATCCCGGATG_15	-0.322229	Tumor	0.139505	15	0	0	0	0.79867	0	0.159734	0.427855
1083	ATCACGATCCCTGACT_23	-0.266627	Tumor	-0.0651085	7	0	0	0	0	0	0	0.0938893
1084	ATCACTACGCCATA_5	0.219118	Tumor	0.00146071	23	1.07457	1.07457	0	0.706719	1.07457	0.786085	0.290307
1085	ATCATCTAGAACAACT_20	-0.101537	Tumor	0.253695	10	1.9471	0.413532	0	0	0	0.472126	0.575481
1086	ATCATCTAGCGCCTTG_19	0.441029	Tumor	0.131732	10	1.66574	1.32969	0	1.08102	1.08102	1.03149	0.420382
1087	ATCATCTAGTACACCT_19	0.194313	Tumor	0.104153	10	0	2.10133	0	0	0	0.420265	0.267028
1088	ATCATCTCACGGTAAG_23	0.458844	Tumor	-0.00347626	7	0.336103	1.58215	0	1.13874	2.16733	1.04487	0.302799
1089	ATCATCTCAGCATACT_15	0.319682	Tumor	0.130301	15	0	1.31468	0.699291	0	2.1302	0.828835	0.408426
1090	ATCATCTCAGCCTTTC_19	0.313615	Tumor	0.255759	10	2.17405	1.28662	0	0.883348	0	0.868803	0.572094
1091	ATCATCTGCATTCT_4	-0.469478	Tumor	0.0414148	23	0	0	0	0	0	0	0.283561
1092	ATCATCTGTAAACGCG_19	0.194386	Tumor	0.111431	10	1.24058	1.69644	0	0	0	0.587404	0.34832
1093	ATCATCTGTATATGAG_21	-0.132	Tumor	0.0115889	7	0	0	0	1.44573	0	0.289146	0.23572
1094	ATCATCTGTCATTAGC_14	-0.216742	Tumor	0.088702	15	0	0	0	0	0	0	0.218322
1095	ATCATCTTCCTTTCGG_19	-0.242328	Tumor	-0.0770451	10	0	0	0	0	0	0	0.0682855
1096	ATCATCTTCGTCCAGG_23	0.426083	Tumor	-0.0240983	7	1.84897	1.84897	0	0	0	0.739588	0.156851
1097	ATCATCTTCTACCAGA_23	-0.0608553	Tumor	-0.0738056	7	1.51413	0.854861	0	0	0	0.473798	0.222928
1098	ATCATCTTCTCAACTT_19	-0.00821559	Tumor	0.0853995	10	0	1.74621	0	0	0	0.349242	0.281591
1099	ATCATGGAGAGCCTAG_23	-0.52919	Tumor	0.00984427	7	0	0	0	0	0	0	0.268775
1100	ATCATGGAGATAGCAT_19	-0.27223	Tumor	0.148053	10	0	0	0	0	0	0	0.304256
1101	ATCATGGAGCTTCGCG_23	-0.128968	Tumor	-0.0477721	7	0	0	0	0	0	0	0.0737867
1102	ATCATGGAGTGAACAT_20	0.170557	Tumor	0.12242	10	2.08133	0	0	0	0	0.416267	0.292512
1103	ATCATGGAGTGCTGCC_19	0.647256	Tumor	0.302943	10	2.30712	1.82131	0	0	1.35737	1.09716	0.552463
1104	ATCATGGCACTTGGAT_20	-0.158422	Tumor	0.0971523	10	1.50868	0.604905	0	0	0	0.422716	0.389113
1105	ATCATGGCAGTATCTG_23	0.332215	Tumor	-0.0155338	7	0	1.8498	0	0.900003	1.92277	0.934515	0.279142
1106	ATCATGGCATTAACCG_14	0.15443	Tumor	0.273769	24	1.08405	0.540274	0	1.25743	0.540274	0.684405	0.602873
1107	ATCATGGGTAAGTGTA_23	0.1672	Tumor	-0.009947	7	0	0	0	2.24515	0	0.449031	0.146245
1108	ATCATGGGTCATATCG_23	0.126712	Tumor	0.0215088	7	0	2.17178	0	0	0	0.434356	0.19029
1109	ATCATGGGTTACGGAG_21	-0.357765	Tumor	0.0254932	7	0	0	0	0	0.905857	0.181171	0.305417
1110	ATCATGGTCACTCTTA_21	0.167656	Tumor	0.0210906	7	0	1.26455	0	1.26455	1.26455	0.758732	0.326459
1111	ATCATGGTCTATCCTA_21	-0.0734304	Tumor	-0.0499174	7	0.468954	1.14527	0	0	1.14527	0.5519	0.256523
1112	ATCCACCAGCGTTTAC_22	-0.185773	Tumor	-0.0587899	7	0	0.877109	0	0.676846	0.676846	0.44616	0.265799
1113	ATCCACCAGCTAACTC_13	-0.219293	Tumor	0.0342393	15	0	0	0	0	0	0	0.165124
1114	ATCCACCAGTTGAGTA_19	0.106754	Tumor	0.160478	10	1.59082	0.764083	0	0	0.764083	0.623798	0.438337
1115	ATCCACCCAAGTTCTG_23	-0.179655	Tumor	-0.076427	7	0	0	0	0	0	0	0.0423238
1116	ATCCACCCAGAAGCAC_14	-0.368922	Tumor	0.0814254	15	0.517171	0	0	0	0.517171	0.206869	0.398897
1117	ATCCACCCAGTATGCT_21	0.0826729	Tumor	-0.0616286	7	0.723387	0.723387	0	0.723387	1.09523	0.653079	0.239404
1118	ATCCACCGTAGCGTGA_23	-0.51189	Tumor	-0.0440663	7	0	0	0	0	0	0	0.250064
1119	ATCCACCTCGGCATCG_20	-0.16838	Tumor	0.0779717	10	0	0	0	0	0	0	0.219709
1120	ATCCACCTCTCTAAGG_19	0.295659	Tumor	0.115396	10	2.58924	0	0	0	0	0.517847	0.245011
1121	ATCCGAAAGAACTCGG_23	-0.398843	Tumor	-0.00729392	7	0	0	0	0	0	0	0.226105
1122	ATCCGAAAGCCGATTT_23	0.00403973	Tumor	-0.029583	7	0	1.62422	0	0	0	0.324844	0.171466
1123	ATCCGAAAGGGCTTCC_23	-0.294858	Tumor	-0.0562311	7	0	0	0	0.59998	0.939978	0.307992	0.236985
1124	ATCCGAAAGTGGGCTA_23	0.195159	Tumor	-0.0134024	7	0	0	0	2.1752	0	0.43504	0.147073
1125	ATCCGAAAGTTGCAGG_21	0.0568596	Tumor	-0.0315087	7	0	1.9205	0	0	0	0.3841	0.152527
1126	ATCCGAACACGCGAAA_18	-0.14583	Tumor	0.089824	10	1.62581	0	0	0	0	0.325163	0.344562
1127	ATCCGAACACGTCAGC_20	-0.548825	Tumor	0.00558534	10	0	0	0	0	0	0	0.300461
1128	ATCCGAACACTGAAGG_15	-0.378708	Tumor	0.0877751	15	0.397714	0	0	0	0.663548	0.212252	0.399373
1129	ATCCGAACAGATGAGC_20	-0.232317	Tumor	0.326352	10	0	0	0	0	0	0	0.475705
1130	ATCCGAACAGCCAGAA_21	0.0718243	Tumor	-0.0465709	7	0	1.26956	0	0.867391	0.867391	0.600868	0.233533
1131	ATCCGAAGTACCGCTG_23	0.0541326	Tumor	-0.000762369	7	0.898068	1.1283	0	0	1.30485	0.666243	0.316224
1132	ATCCGAAGTCCTAGCG_14	0.3381	Tumor	0.0847852	15	2.22767	0	0	0	1.74411	0.794356	0.291466
1133	ATCCGAATCCCTGACT_19	0.0912107	Tumor	0.481081	24	2.01313	1.01701	0	0	0	0.606027	0.803016
1134	ATCCGAATCTGCCCTA_22	-0.380077	Tumor	-0.051829	7	0	0	0	0	0	0	0.143448
1135	ATCGACGATAAAGG_4	-0.130583	Tumor	0.102314	23	1.64517	0	0	0	0.703031	0.469641	0.414885
1136	ATCGAGTAGACTGGGT_23	-0.234472	Tumor	-0.0659357	7	0	0	0	0	0	0	0.0844577
1137	ATCGAGTAGCCAGGAT_18	0.342348	Tumor	0.0432699	10	1.90421	1.90421	0	0	0	0.761685	0.269461
1138	ATCGAGTAGCGTGAAC_21	0.455256	Tumor	-0.0240551	7	1.46971	1.46971	0	0	1.46971	0.881826	0.210091
1139	ATCGAGTAGCTAAACA_15	0.271086	Tumor	0.0328265	15	2.42568	0	0	0	0	0.485136	0.158571
1140	ATCGAGTAGGCGACAT_19	-0.347381	Tumor	0.0813966	10	0	0	0	0	0	0	0.260961
1141	ATCGAGTAGTGATCGG_15	-0.205469	Tumor	0.117313	15	0	0.625402	0	0.371104	0.817967	0.362895	0.42266
1142	ATCGAGTAGTTCCACA_21	0.129422	Tumor	0.00564621	7	0	0	0	2.45601	0	0.491201	0.200449
1143	ATCGAGTCACTGTTAG_14	-0.347535	Tumor	0.0527395	15	0	0	0	0	0	0	0.23529
1144	ATCGAGTTCTTATCTG_23	0.357082	Tumor	-0.043934	7	0	0	0	2.70828	0	0.541657	0.0742632
1145	ATCGCCTGTCTTAC_1	0.110246	Tumor	0.0829419	23	0	1.29589	0	0	1.29589	0.518355	0.310364
1146	ATCGTTTGGGTTTG_4	-0.101226	Tumor	0.0205882	23	0.428598	0.428598	0	0.706061	1.20421	0.553493	0.348719
1147	ATCTACTAGTCTCGGC_18	0.404168	Tumor	0.0717541	10	1.50848	1.07157	0	0	1.50848	0.817706	0.316467
1148	ATCTACTAGTGTTTGC_14	0.357419	Tumor	0.1608	15	0	2.57703	0	0	0	0.515405	0.289552
1149	ATCTACTCAACTGCTA_21	0.241506	Tumor	-0.0370983	7	0	0.955655	0	0.955655	1.83975	0.750212	0.225249
1150	ATCTACTCAATACGCT_20	-0.193863	Tumor	0.168719	10	0	0	0	0	0	0	0.303128
1151	ATCTACTCATCTCGCT_23	0.589808	Tumor	-0.0386176	7	0	0	0	2.18415	2.47629	0.932089	0.148474
1152	ATCTACTGTATTCTCT_19	0.151746	Tumor	0.0263225	10	2.53664	0	0	0	0	0.507329	0.224106
1153	ATCTACTGTCACAAGG_20	-0.139712	Tumor	0.250244	10	0	0	0	0	0	0	0.363786
1154	ATCTACTGTCCATGAT_21	-0.291556	Tumor	0.0112644	24	0	0	0	0	0	0	0.188255
1155	ATCTACTGTGGCGAAT_21	-0.323441	Tumor	-0.0543121	7	0	0	0	0	0	0	0.123385
1156	ATCTGCCAGAGCCTAG_14	0.244856	Tumor	0.0513941	15	0	0	0	0	2.5643	0.512859	0.178972
1157	ATCTGCCAGAGCTGGT_20	0.819905	Tumor	0.0883665	10	2.796	0	0	2.29485	0	1.01817	0.229062
1158	ATCTGCCAGAGTAAGG_19	0.219891	Tumor	0.262008	10	1.55692	1.55692	0	0.740865	0	0.770942	0.550042
1159	ATCTGCCAGATATGCA_19	0.137942	Tumor	0.0854751	10	2.19376	0	0	0	0	0.438751	0.245187
1160	ATCTGCCCAAACTGCT_21	0.165962	Tumor	-0.0586446	7	0	1.50722	0	0	1.78074	0.657593	0.201712
1161	ATCTGCCCAAGCGATG_18	0.811861	Tumor	0.198787	23	1.86213	0	0	1.86213	1.86213	1.11728	0.379201
1162	ATCTGCCCACCTCGTT_20	0.297914	Tumor	0.125035	10	2.14388	0.513832	0	0.824528	0.824528	0.861354	0.435803
1163	ATCTGCCCACGGCGTT_21	0.220595	Tumor	0.0519811	24	0.42612	1.20462	0	0.703874	1.41694	0.75031	0.372248
1164	ATCTGCCCACTCAGGC_23	0.401601	Tumor	0.0378414	7	1.75973	0	0	0	1.75973	0.703892	0.232938
1165	ATCTGCCCACTTACGA_21	-0.335591	Tumor	0.0502885	24	0	0	0	0	0	0	0.254536
1166	ATCTGCCGTATGAATG_23	-0.22999	Tumor	0.00165897	7	0	1.27104	0	0	0	0.254208	0.241809
1167	ATCTGCCGTCAGAATA_18	-0.0495348	Tumor	0.251702	10	2.52062	0	0	0	0	0.504123	0.536727
1168	ATCTGCCGTTCCGGCA_21	0.20843	Tumor	-0.0301323	7	2.37442	0	0	0	0	0.474883	0.122499
1169	ATCTGCCTCAACCATG_19	0.182942	Tumor	0.0716613	10	1.82002	0.94455	0	0.94455	0	0.741825	0.377022
1170	ATCTGCCTCACCGGGT_21	0.285676	Tumor	0.00706548	7	0.891716	1.75739	0	0.891716	0.891716	0.886509	0.293114
1171	ATCTGCCTCTACTCAT_21	0.174234	Tumor	0.0457434	7	0	1.38296	0	0	1.8502	0.646633	0.273501
1172	ATCTTGACACCAGT_3	-0.332874	Tumor	-0.0044829	23	0	0	0	0	0	0	0.177511
1173	ATGAGGGAGAATGTGT_19	0.652843	Tumor	0.439948	10	2.69785	1.51179	0	0	1.51179	1.14429	0.701207
1174	ATGAGGGAGTGAATTG_20	0.151059	Tumor	0.295834	10	0	0	0	2.12394	0	0.424788	0.456003
1175	ATGAGGGGTCGAACAG_23	-0.24979	Tumor	0.0189981	7	0	0	0	0	0	0	0.168177
1176	ATGAGGGGTTCAACCA_20	0.134003	Tumor	-0.0461994	10	2.14369	0	0	0	0	0.428738	0.111716
1177	ATGAGGGGTTGCGTTA_18	0.00524426	Tumor	0.156519	10	1.77613	0	0	0	0	0.355226	0.345697
1178	ATGAGGGTCGCGGATC_21	0.269505	Tumor	-0.0174897	7	0	1.04182	0	1.74711	1.04182	0.766148	0.236209
1179	ATGAGGGTCGCTAGCG_20	0.511719	Tumor	0.224721	10	1.79052	0.800146	0	1.19027	1.4474	1.04567	0.50428
1180	ATGCGATAGACTTGAA_20	0.219399	Tumor	0.309813	10	2.04369	1.30227	0	0	0	0.669192	0.546095
1181	ATGCGATAGATGAGAG_20	0.109094	Tumor	-0.0569561	10	0	2.32916	0	0	0.893092	0.64445	0.21163
1182	ATGCGATAGCTAAACA_21	0.246969	Tumor	-0.0397904	7	0.70001	1.06595	0	0.70001	1.87592	0.868377	0.257145
1183	ATGCGATAGTGTACGG_20	-0.200392	Tumor	0.359892	10	0	0	0	0	0	0	0.488106
1184	ATGCGATCAAGTTAAG_19	0.3367	Tumor	0.202552	10	2.62398	0	0	0	0	0.524797	0.333272
1185	ATGCGATCACGCATCG_19	-0.101372	Tumor	0.0694042	10	1.55296	0	0	0	0	0.310592	0.320754
1186	ATGCGATCAGTCAGAG_13	0.120431	Tumor	0.119708	15	2.03769	0	0	0	0	0.407537	0.297788
1187	ATGCGATCAGTCAGAG_14	-0.303824	Tumor	0.139769	15	0.690918	0.417021	0	0.417021	0	0.304992	0.458512
1188	ATGCGATGTGAGCT_8	-0.195701	Tumor	-0.0537408	23	0	0.644168	0	0	0.99568	0.32797	0.23236
1189	ATGCGATTCTATCGCC_21	-0.16556	Tumor	-0.0423125	7	0	0.766412	0	0.766412	0.766412	0.459847	0.258264
1190	ATGCGATTCTATGTGG_19	0.254573	Tumor	0.222158	10	2.07333	1.32889	0	0	0	0.680444	0.465814
1191	ATGCGATTCTCGCTTG_21	0.0185854	Tumor	0.0320944	7	0	1.24904	0	0	1.24904	0.499615	0.283444
1192	ATGGGAGAGACAATAC_23	-0.188762	Tumor	-0.0272412	7	0	1.26664	0	0.666461	0	0.386621	0.273679
1193	ATGGGAGAGACTAGGC_20	0.298488	Tumor	0.205583	10	2.56759	0	0	0	0	0.513517	0.339057
1194	ATGGGAGAGATGTCGG_20	0.273878	Tumor	0.0551523	10	1.85132	1.28966	0	0	1.04452	0.8371	0.356875
1195	ATGGGAGAGCGTTTAC_21	0.394761	Tumor	0.0587757	7	0	1.8638	0	0	1.8638	0.74552	0.253064
1196	ATGGGAGAGGAGTAGA_20	-0.31839	Tumor	0.0400878	10	0	0	0	0	0	0	0.206427
1197	ATGGGAGCATACCATG_14	-0.218389	Tumor	0.0650036	15	0	0	0	0	0	0	0.220741
1198	ATGGGAGGTACTCAAC_13	-0.251543	Tumor	0.12371	15	0	0	0	0	0	0	0.257525
1199	ATGGGAGGTACTCAAC_14	0.0286499	Tumor	0.114912	15	0.795525	0.606846	0	0.947374	0.947374	0.659424	0.435516
1200	ATGGGAGGTGGCGAAT_15	0.365199	Tumor	0.0195368	7	0	2.58513	0	0	0	0.517026	0.153996
1201	ATGGGAGGTGTTGGGA_21	0.0750801	Tumor	0.0176143	7	0	0	0	1.95533	0	0.391065	0.196666
1202	ATGGGAGTCCAAACAC_14	0.0587944	Tumor	0.0829655	15	0	1.17941	0	0.791158	1.17941	0.629997	0.361855
1203	ATGTACCTCCTCAC_1	-0.238688	Tumor	0.0114693	23	0	0	0	0	0	0	0.157773
1204	ATGTGTGAGGCACATG_21	0.364166	Tumor	0.0498759	7	0	1.55851	0	1.75237	1.2956	0.921295	0.332054
1205	ATGTGTGAGTGGTCCC_19	0.498027	Tumor	0.120925	10	1.89705	1.89705	0	0	0.999697	0.958758	0.362755
1206	ATGTGTGAGTTATCGC_21	-0.0941571	Tumor	-0.0123692	7	0.844935	0.844935	0	0.844935	0	0.506961	0.279375
1207	ATGTGTGGTGACCAAG_20	0.765853	Tumor	0.196587	10	2.78724	2.2921	0	0	0	1.01587	0.359481
1208	ATGTGTGGTGCCTTGG_21	-0.152353	Tumor	0.0146306	7	0	0	0	0	1.48691	0.297381	0.241152
1209	ATGTGTGGTTAGTGGG_20	-0.205024	Tumor	0.0514573	10	0	0	0	0	0	0	0.186809
1210	ATGTGTGTCGGTTAAC_23	0.112276	Tumor	-0.0757691	7	0	2.15833	0	0	0	0.431667	0.0920214
1211	ATGTGTGTCTTTACGT_14	-0.189428	Tumor	0.0408446	15	0	0	0	0	1.30636	0.261272	0.257659
1212	ATTAACGATCTTTG_4	-0.184291	Tumor	0.0236659	23	0.538863	0	0	1.08393	0.538863	0.432332	0.326682
1213	ATTACCACCTAAGC_10	-0.331698	Tumor	-0.0711851	23	0	0	0	0	0	0	0.111748
1214	ATTACCTGGACACT_4	-0.111811	Tumor	0.00704442	23	0	0.884203	0	0.884203	1.04343	0.562368	0.332303
1215	ATTACTCAGAGACGAA_13	-0.241153	Tumor	0.0320771	15	0	0	0	0	0	0	0.180488
1216	ATTACTCAGAGACGAA_14	-0.125484	Tumor	0.0555892	15	0	0.59888	0	0.936409	0.936409	0.49434	0.378751
1217	ATTACTCAGCAGACTG_21	-0.140981	Tumor	0.030551	7	0	0.715796	0	0	1.52183	0.447525	0.325621
1218	ATTACTCAGCAGGCTA_15	0.0174547	Tumor	0.107884	15	0.571148	0	0	0.571148	1.46033	0.520525	0.382788
1219	ATTACTCAGGCATGTG_13	-0.169483	Tumor	0.0204764	15	0	0	0	0	0	0	0.146995
1220	ATTACTCCAATGCCAT_13	0.378267	Tumor	0.0075762	15	0	0	0	0	2.59377	0.518753	0.127651
1221	ATTACTCCACAGGCCT_13	0.35298	Tumor	0.0225305	15	0	0	0	0	3.0418	0.60836	0.152721
1222	ATTACTCCACATAACC_20	0.490181	Tumor	0.0650146	10	2.12011	0	0	0	2.12011	0.848046	0.268212
1223	ATTACTCCACTGAAGG_20	0.338484	Tumor	0.148719	10	2.62972	0	0	0	0	0.525945	0.269255
1224	ATTACTCGTGTCAATC_23	0.0977866	Tumor	-0.00876768	7	0	0	0	0	2.51061	0.502121	0.167025
1225	ATTACTCGTTATCGGT_19	0.338583	Tumor	0.0516318	23	0	2.54872	0	0	0	0.509744	0.17481
1226	ATTACTCGTTGCGTTA_23	-0.209443	Tumor	0.00228077	7	0	0	0	0	0	0	0.126257
1227	ATTACTCTCCTTTCGG_23	-0.243085	Tumor	-0.0034674	7	0	0	0	0	0	0	0.160985
1228	ATTAGATGGCGTAT_3	-0.530579	Tumor	-0.0805119	23	0	0	0	0	0	0	0.200276
1229	ATTATCCAGAGTACAT_22	-0.175819	Tumor	0.0522104	24	0	0	0	1.24836	0	0.249672	0.307747
1230	ATTATCCAGGACACCA_22	-0.329471	Tumor	-0.0252736	7	0	0	0	0	0	0	0.128324
1231	ATTATCCAGGCAAAGA_15	0.184657	Tumor	-0.066996	7	0	2.32562	0	0	0	0.465123	0.0774567
1232	ATTATCCAGGCCCTTG_20	0.104352	Tumor	0.194866	10	1.94787	1.18591	0	0.359056	0	0.698566	0.507311
1233	ATTATCCCAAGCTGTT_21	0.081326	Tumor	-0.0428983	7	0	1.73129	0	0	1.27441	0.601141	0.234505
1234	ATTATCCCAAGTCTGT_20	1.04287	Tumor	0.418814	10	2.44794	1.85487	1.13843	1.13843	1.13843	1.54362	0.677164
1235	ATTATCCCAATCTACG_15	-0.00731524	Tumor	0.100972	15	0.479232	0.479232	0	0	1.61314	0.51432	0.388567
1236	ATTATCCCACACCGCA_20	0.105593	Tumor	0.186901	10	2.35785	0	0	0	0.724969	0.616563	0.463956
1237	ATTATCCCAGATTGCT_15	-0.1074	Tumor	0.108856	15	0	0	0	1.44441	0	0.288881	0.35885
1238	ATTATCCCATTGGTAC_15	0.0364211	Tumor	0.112253	15	0.59578	0.935418	0	0	1.17168	0.540575	0.397235
1239	ATTATCCGTAAGGATT_14	0.124363	Tumor	0.0780169	15	0	1.16272	0	0	1.76271	0.585086	0.33983
1240	ATTATCCGTAGCCTCG_19	-0.123354	Tumor	0.0117975	10	0.774763	1.4127	0	0	0	0.437492	0.316435
1241	ATTATCCGTGCGGTAA_21	0.211574	Tumor	-0.0565013	7	0.697247	1.76623	0	0	1.4944	0.791576	0.241512
1242	ATTATCCGTGTTCTTT_23	-0.250739	Tumor	0.00589475	7	0	1.20915	0	0	0	0.241831	0.258525
1243	ATTATCCGTTCAGCGC_15	0.000954335	Tumor	0.0636572	15	0	0.806522	0	0.806522	0.806522	0.483913	0.320266
1244	ATTATCCTCCTACAGA_23	-0.0172954	Tumor	-0.0455019	7	0	1.07025	0	0.845136	0.845136	0.552104	0.256734
1245	ATTCCATGGTTGCA_1	-0.218633	Tumor	-0.00342021	23	0	0	0	0	0	0	0.116862
1246	ATTCTACAGCTTATCG_13	-0.228231	Tumor	0.00174917	15	0	0	0	0	0	0	0.139185
1247	ATTCTACAGCTTATCG_14	-0.000286728	Tumor	0.102931	15	0.366179	0.961614	0	0.366179	1.29441	0.597677	0.42024
1248	ATTCTACAGTCGAGTG_13	-0.22201	Tumor	0.0426046	15	0	0	0	0	0	0	0.164357
1249	ATTCTACAGTCGAGTG_14	-0.0857721	Tumor	0.0935171	15	0.380615	0.380615	0	0.380615	1.41103	0.510576	0.408131
1250	ATTCTACAGTTGTAGA_13	-0.374769	Tumor	0.0626632	15	0	0	0	0	0	0	0.256795
1251	ATTCTACCAATGTTGC_14	-0.238779	Tumor	0.0402194	15	0	0	0	0	0	0	0.181355
1252	ATTCTACCACAGGAGT_13	-0.26165	Tumor	0.131145	15	0.360271	0	0	0.609436	0.609436	0.315829	0.437269
1253	ATTCTACCACCACGTG_23	-0.28919	Tumor	-0.0286977	7	0	0	0	0	1.05237	0.210474	0.216236
1254	ATTCTACCATCCCACT_21	0.305747	Tumor	-0.036969	7	1.16275	1.16275	0	0	1.61099	0.787296	0.203483
1255	ATTCTACGTAATCACC_23	-0.28127	Tumor	-0.0324597	7	0	0	0	0	0	0	0.13076
1256	ATTCTACTCCCTCAGT_15	-0.248652	Tumor	0.111796	15	0.402424	0.402424	0	0	0.671553	0.29528	0.408438
1257	ATTCTACTCGATAGAA_20	-0.421214	Tumor	0.0461552	10	0	0	0	0	0	0	0.307084
1258	ATTCTACTCTACTTAC_20	0.257591	Tumor	0.246256	10	2.3584	0.988881	0	0.47662	0.47662	0.860104	0.56816
1259	ATTCTACTCTCGAGTA_20	0.352086	Tumor	0.25386	10	2.97129	0	0	0	0	0.594257	0.394907
1260	ATTCTACTCTTCCTTC_21	0.0987924	Tumor	-0.0668833	7	1.08411	1.2576	0	0.540121	0.858973	0.74816	0.259794
1261	ATTCTTCTCTCTTA_3	-0.0665646	Tumor	-0.00924839	23	0	0	0	1.07034	1.07034	0.428135	0.261089
1262	ATTGCTTGGGTTCA_11	-0.231959	Tumor	-0.00718553	23	1.08782	0	0	0	0	0.217563	0.242773
1263	ATTGGACAGATCTGCT_23	0.0709644	Tumor	0.0277178	7	0	0	0	1.31476	1.31476	0.525904	0.256191
1264	ATTGGACAGTACATGA_19	0.999613	Tumor	0.221446	10	1.7093	0	1.7093	1.7093	1.7093	1.36744	0.416651
1265	ATTGGACAGTTTCCTT_20	-0.307079	Tumor	0.255613	10	0	0	0	0	0	0	0.437572
1266	ATTGGACCATCTCGCT_13	0.134528	Tumor	0.0898523	24	1.20308	0.813938	0.813938	0	0.506913	0.667574	0.421607
1267	ATTGGACCATTGGGCC_23	0.182411	Tumor	-0.0020496	7	0	1.38381	0	0.40776	2.06094	0.770503	0.310829
1268	ATTGGACGTCGGCATC_21	-0.225797	Tumor	0.00563854	7	0	1.58059	0	0	0	0.316118	0.294601
1269	ATTGGACGTGCGATAG_20	0.160898	Tumor	0.271737	10	2.27625	0	0	0	0	0.45525	0.42045
1270	ATTGGACGTGGGTCAA_15	0.380095	Tumor	0.0638471	15	0	0	0	2.50684	0	0.501367	0.188524
1271	ATTGGACGTGGTGTAG_20	0.0884965	Tumor	0.071306	10	0	2.12323	0	0	0	0.424647	0.231887
1272	ATTGGACTCGTCCAGG_19	0.288518	Tumor	0.154154	10	2.70145	0	0	0	0	0.540289	0.302153
1273	ATTGGTGAGGCAGGTT_21	-0.395681	Tumor	-0.0516617	7	0	0	0	0	0	0	0.161196
1274	ATTGGTGAGTATTGGA_23	-0.481602	Tumor	0.0641545	7	0.741712	0	0	0	0	0.148342	0.376178
1275	ATTGGTGCAATAGCAA_19	0.608118	Tumor	0.206949	10	2.51107	0	0	1.18344	1.63324	1.06555	0.435603
1276	ATTGGTGCACACTGCG_19	0.103776	Tumor	0.173802	10	2.33454	0	0	0	0	0.466908	0.359151
1277	ATTGGTGGTAAGGGAA_23	-0.352298	Tumor	-0.015656	7	0	0	0	0	0	0	0.181199
1278	ATTGGTGTCAGAGCTT_21	-0.371041	Tumor	-0.0779745	7	0	0	0	0	0	0	0.0920652
1279	ATTGGTGTCCCGACTT_22	-0.0535085	Tumor	0.098104	24	1.56528	0	0	0	0	0.313057	0.318478
1280	ATTGTCTGTGGATC_1	0.0360846	Tumor	0.0308709	23	0.746529	0	0	0.746529	1.3747	0.573552	0.318556
1281	ATTTCTGAGACACTAA_20	-0.226442	Tumor	0.0899992	10	0	0	0	0	0	0	0.228324
1282	ATTTCTGCAATGTTGC_15	-0.388569	Tumor	0.0500016	15	0	0	0	0	0	0	0.27813
1283	ATTTCTGCACTAAGTC_15	-0.39626	Tumor	0.067723	15	0	0.418267	0	0	0.692221	0.222098	0.386715
1284	ATTTCTGCAGATGGGT_21	-0.0765755	Tumor	-0.0971279	7	0	0.762468	0	0.762468	0.762468	0.457481	0.199491
1285	ATTTCTGCAGCCTGTG_13	-0.18473	Tumor	0.131549	15	0	0	0	0	0	0	0.256279
1286	ATTTCTGCAGCCTGTG_14	0.0230854	Tumor	0.136977	15	0.627794	0.82072	0	0.372786	1.21465	0.607191	0.441236
1287	ATTTCTGCATCCCATC_21	0.299193	Tumor	0.0478761	7	0	1.12728	0	1.12728	1.56877	0.764666	0.306424
1288	ATTTCTGCATGCATGT_20	0.489835	Tumor	0.217516	10	2.63344	1.33552	0	0.437092	1.08784	1.09878	0.551409
1289	ATTTCTGGTAAATACG_20	-0.254322	Tumor	0.212248	10	0	0	0	0	0	0	0.39095
1290	ATTTCTGGTAAGAGGA_23	-0.369248	Tumor	-0.0660053	7	0	0	0	0	0	0	0.159013
1291	ATTTCTGGTAAGCACG_20	0.274369	Tumor	0.16596	10	2.41253	0	0	0	0	0.482507	0.307857
1292	ATTTCTGGTATCACCA_19	0.338623	Tumor	-0.040314	10	0	2.5692	0	0	0	0.513841	0.0824946
1293	ATTTCTGGTCAAACTC_22	-0.114043	Tumor	0.144808	24	0	0	0	1.54467	0	0.308933	0.406125
1294	ATTTCTGGTCTGATTG_21	-0.0614487	Tumor	0.0289895	7	0	1.06518	0	0	1.06518	0.426072	0.280504
1295	ATTTCTGGTGATAAGT_21	0.175384	Tumor	-0.0229624	7	0	1.44853	0	1.3054	1.12857	0.7765	0.284518
1296	ATTTCTGGTGCAGTAG_23	-0.0919098	Tumor	-0.0264777	7	0	0	0	1.01527	1.01527	0.406106	0.252123
1297	ATTTCTGGTTTGACTG_21	0.157007	Tumor	0.0794616	7	0	1.00023	0	1.00023	1.00023	0.600137	0.317157
1298	ATTTGCACCTGTCC_4	-0.30537	Tumor	0.0676637	23	0.809146	0	0	0	0.809146	0.323658	0.362289
1299	ATTTGCACTTCAGG_4	-0.243963	Tumor	0.0139459	23	0	0	0	1.33622	0	0.267245	0.249651
1300	CAAATATGCCAGTA_1	-0.526735	Tumor	0.00708822	23	0	0	0	0	0	0	0.282075
1301	CAACCAAAGAAACCGC_20	0.324559	Tumor	0.100603	10	1.73471	0	1.73471	0	0	0.693883	0.297107
1302	CAACCAAAGAGGTACC_14	-0.0481753	Tumor	0.0560893	15	0	0	0	0	1.88938	0.377876	0.278509
1303	CAACCAAAGATGTGTA_19	0.475037	Tumor	0.154422	10	2.51994	1.74727	0	0	0	0.853441	0.353651
1304	CAACCAAAGCCACGCT_19	-0.15524	Tumor	-0.000434506	10	0	0	0	0	0	0	0.121555
1305	CAACCAAAGGCATTGG_23	-0.191563	Tumor	-0.0390619	7	0	0	0	0	0	0	0.102736
1306	CAACCAAAGGCGCTCT_19	0.223992	Tumor	0.102697	10	0	0	0	0	2.31795	0.463591	0.246272
1307	CAACCAAAGGCTAGGT_21	-0.0227087	Tumor	-0.0526863	7	0	0.970229	0	0	1.76169	0.546383	0.242715
1308	CAACCAAAGTTTAGGA_23	0.62372	Tumor	-0.0713092	7	0	2.05328	0	1.5697	1.5697	1.03853	0.134545
1309	CAACCAAAGTTTCCTT_13	-0.226673	Tumor	0.0518663	15	0	0	0	0	0	0	0.201145
1310	CAACCAACAAACAACA_19	-0.203489	Tumor	0.100681	10	0	0	0	0	0	0	0.236445
1311	CAACCAACATGATCCA_19	0.246794	Tumor	0.220565	10	2.4216	0	0	0	0	0.48432	0.343466
1312	CAACCAAGTAAGTGTA_19	-0.196225	Tumor	0.112172	10	0	0	0	0	0	0	0.233468
1313	CAACCAAGTGGTAACG_23	-0.27394	Tumor	-0.0610166	7	0	0	0	0	0	0	0.106055
1314	CAACCAAGTGTAAGTA_23	0.0629651	Tumor	-0.00112123	7	0	1.06975	0	1.50469	0.701796	0.655246	0.284162
1315	CAACCAAGTTCGTGAT_22	-0.214987	Tumor	0.0924052	7	0	0	0	0	0	0	0.2564
1316	CAACCAAGTTGCCTCT_18	0.277835	Tumor	0.137143	10	2.51328	0	0	0	0	0.502655	0.277637
1317	CAACCAATCCCATTAT_21	-0.0389804	Tumor	-0.0173041	7	0	1.0722	0	0	1.5049	0.51542	0.258968
1318	CAACCAGACCTTCG_4	-0.158898	Tumor	0.0715686	23	0.372741	0.372741	0	0.971255	0.817898	0.506927	0.398104
1319	CAACCTCAGAAGGACA_15	0.00410141	Tumor	0.130116	15	0	1.05094	0	1.05094	0	0.420378	0.38137
1320	CAACCTCAGATGAGAG_20	-0.0487232	Tumor	0.150345	10	1.75316	0	0	0	0.889473	0.528526	0.449789
1321	CAACCTCCAATGAAAC_20	0.182896	Tumor	0.112753	10	1.53164	1.53164	0	0	0	0.612655	0.33814
1322	CAACCTCCACTTCGAA_21	0.341827	Tumor	-0.0522945	7	0	2.67406	0	0	0	0.534813	0.0692762
1323	CAACCTCCAGATAATG_14	-0.219946	Tumor	0.0613563	15	0	0	0	0	0	0	0.205487
1324	CAACCTCCATTCGACA_23	0.407144	Tumor	0.00736928	7	0	1.62619	0	1.17263	1.17263	0.794291	0.22742
1325	CAACCTCGTAGAAGGA_21	0.708387	Tumor	-0.0265746	7	1.09825	2.01255	0	1.09825	1.53739	1.14929	0.221567
1326	CAACCTCGTATAGTAG_23	-0.230195	Tumor	0.0998484	7	0	0	0	0	0	0	0.243154
1327	CAACCTCGTCAATGTC_21	-0.195331	Tumor	-0.0378834	7	0	1.39525	0	0	0.627224	0.404495	0.253143
1328	CAACCTCGTTCAGCGC_13	-0.0821112	Tumor	0.105772	15	0.685251	0	0	0	1.62744	0.462538	0.390059
1329	CAACCTCTCAGCTGGC_20	0.368873	Tumor	0.423265	10	1.88758	0	0	1.88758	0	0.755031	0.651629
1330	CAACCTCTCCACGACG_23	-0.201857	Tumor	0.00236284	7	0	0	0	0	0	0	0.12644
1331	CAACCTCTCGCTGATA_23	0.0669976	Tumor	-0.0424171	7	1.18823	1.6365	0	0	0	0.564945	0.20133
1332	CAACCTCTCGTGGTCG_20	0.220229	Tumor	0.086264	10	1.80063	1.33812	0	0	0	0.627748	0.31453
1333	CAACTAGAGCGCTCCA_18	0.138351	Tumor	0.156552	10	2.42367	0	0	0	0	0.484735	0.297358
1334	CAACTAGAGGCAGGTT_19	0.243112	Tumor	0.385654	10	1.52071	1.52071	0	0	0	0.608285	0.600149
1335	CAACTAGAGTGAACAT_19	-0.19486	Tumor	0.23896	10	0	0	0	0	0	0	0.360889
1336	CAACTAGCAAGGTTCT_16	-0.294038	Tumor	0.144054	10	0	0	0	0	0	0	0.324435
1337	CAACTAGCACTGTCGG_22	0.258545	Tumor	0.0684489	24	0	0	0	2.40514	0	0.481027	0.204084
1338	CAACTAGCAGATCGGA_21	0.798777	Tumor	-0.0369367	7	0	2.35599	0	0	2.85705	1.04261	0.100254
1339	CAACTAGCATACTCTT_15	-0.148183	Tumor	0.16017	15	0.4178	0.897078	0	0.4178	0.4178	0.430096	0.465111
1340	CAACTAGGTCAGAGGT_23	0.147612	Tumor	-0.0427942	7	0	1.54218	0	0	1.81665	0.671766	0.214591
1341	CAACTAGGTCAGCTAT_16	-0.163925	Tumor	0.131807	10	0	0	0	0	0	0	0.255215
1342	CAACTAGGTTTGGGCC_20	0.25369	Tumor	0.320669	10	1.66434	1.66434	0	0	0	0.665738	0.525912
1343	CAACTAGTCAAAGTAG_18	0.187851	Tumor	0.0377684	10	0	0	0	2.30454	0	0.460909	0.19098
1344	CAACTAGTCGCTGATA_20	-0.0174615	Tumor	0.107333	10	1.64701	0	0	0	0	0.329403	0.299891
1345	CAACTAGTCTGGTTCC_21	0.382831	Tumor	0.022211	7	0	0	0	0	3.06836	0.613671	0.154622
1346	CAAGAAAAGCATGGCA_14	-0.225493	Tumor	-0.0737878	7	0	0	0	0	0	0	0.0736856
1347	CAAGAAAAGCATGGCA_15	0.0400475	Tumor	0.000463552	7	0	0	0	0	1.92532	0.385064	0.189325
1348	CAAGAAAAGGCAATTA_14	-0.28632	Tumor	0.0487542	15	0	0	0	0	0	0	0.204215
1349	CAAGAAAAGTTGAGAT_13	-0.357927	Tumor	0.0469985	15	0	0.584573	0	0	0.584573	0.233829	0.340985
1350	CAAGAAACACTGAAGG_19	0.0825515	Tumor	0.107584	10	1.40103	1.40103	0	0	0	0.560413	0.368281
1351	CAAGAAACAGGGTACA_13	-0.299188	Tumor	0.0364484	15	0	0	0	0	0	0	0.203629
1352	CAAGAAACATGAAGTA_23	-0.120544	Tumor	-0.00443816	7	0	1.16121	0	0	1.48333	0.528909	0.302661
1353	CAAGAAAGTGAGGCTA_15	-0.196418	Tumor	0.0956754	15	0	0	0	0	0	0	0.231528
1354	CAAGAAATCACATGCA_23	0.318007	Tumor	0.105797	24	1.63364	1.09762	0	0.549626	0.871288	0.830434	0.431785
1355	CAAGAAATCCTAGAAC_13	0.384377	Tumor	0.0930973	15	0	0	0	1.96878	1.96878	0.787511	0.323854
1356	CAAGAAATCCTAGAAC_24	0.875663	Tumor	0.0570996	15	2.65616	2.65616	0	0	0	1.06246	0.183588
1357	CAAGAAATCTTGTACT_21	-0.126268	Tumor	-0.0468854	7	0	0	0	0.938722	1.35252	0.458248	0.236666
1358	CAAGACACACGTTG_4	-0.286518	Tumor	0.0428467	23	0.592622	0.592622	0	0.592622	0	0.355573	0.356371
1359	CAAGATCAGGTGATTA_19	-0.0648558	Tumor	0.147872	10	1.65301	0	0	0	0	0.330601	0.349934
1360	CAAGATCAGTGGGTTG_23	-0.2893	Tumor	0.0324179	7	0	0	0	0	0	0	0.213286
1361	CAAGATCCACATGGGA_15	-0.070124	Tumor	0.146046	15	0	0.920383	0	0	0.920383	0.368153	0.414298
1362	CAAGATCCAGGGATTG_23	0.482976	Tumor	-0.0223684	7	0.827827	1.82499	0	1.2226	1.2226	1.01961	0.267956
1363	CAAGATCCAGTCCTTC_14	0.0256071	Tumor	0.157637	15	1.15116	0.472684	0	0.472684	0.983441	0.615994	0.463793
1364	CAAGATCGTTATTCTC_13	0.0266085	Tumor	0.101459	15	0	0	0	1.94073	0	0.388146	0.282815
1365	CAAGATCGTTTGGGCC_23	0.402094	Tumor	-0.0767223	7	1.00528	0.651279	0	1.4304	1.5775	0.932891	0.231942
1366	CAAGATCTCCACGTGG_23	-0.162351	Tumor	-0.0270058	7	0	0	0	0	0	0	0.10601
1367	CAAGATCTCTCGCATC_21	0.247092	Tumor	0.0100148	7	1.18809	0	0	1.63554	1.18809	0.802342	0.265865
1368	CAAGATCTCTTATCTG_15	-0.119643	Tumor	0.0853344	15	0.570532	0	0	0	1.13631	0.341368	0.354434
1369	CAAGGCCAGTCCAGGA_19	0.193913	Tumor	0.36071	10	1.72063	0	0	0	1.26387	0.5969	0.59706
1370	CAAGGCCCAAGCGCTC_22	-0.180998	Tumor	-0.0140871	7	0	0	0	0	0	0	0.120798
1371	CAAGGCCCAAGTCTAC_19	0.200775	Tumor	0.245952	10	2.36229	0	0	0	0	0.472457	0.416572
1372	CAAGGCCCAGCTGTGC_23	-0.0194086	Tumor	-0.0301371	7	0	1.56413	0	0	0.89291	0.491409	0.25275
1373	CAAGGCCCATTCTTAC_19	0.134022	Tumor	0.349957	10	2.5949	0.550018	0.550018	0	0	0.738987	0.680852
1374	CAAGGCCGTATAGGTA_21	-0.337978	Tumor	-0.0534699	7	0	0	0	0	0	0	0.141935
1375	CAAGGCCGTCCCTACT_15	0.184887	Tumor	0.0592633	15	1.79626	0	0	0	0	0.359252	0.186648
1376	CAAGGCCGTCCCTACT_20	0.273133	Tumor	0.19521	10	2.31223	1.13974	0	0.655937	0.392875	0.900157	0.526678
1377	CAAGGCCGTCTGCAAT_21	0.336186	Tumor	0.0387461	7	0	0	0	1.53145	2.00934	0.708158	0.245613
1378	CAAGGCCGTTGTTTGG_23	-0.137164	Tumor	-0.0184604	7	0.867115	0	0	0	1.2707	0.427562	0.255908
1379	CAAGGCCTCAAGATCC_23	0.0531654	Tumor	-0.0747138	7	0.613789	1.19361	0	1.37393	0	0.636265	0.237263
1380	CAAGGCCTCAATACCG_18	0.371926	Tumor	0.107012	10	2.39275	1.0894	0	0	1.0894	0.914309	0.370699
1381	CAAGGCCTCAATCACG_23	-0.184972	Tumor	-0.0172137	7	0	0	0	0	0	0	0.104073
1382	CAAGGCCTCCGCGGTA_21	0.230118	Tumor	0.0310471	7	0	1.82216	0	0	1.35676	0.635784	0.258732
1383	CAAGTTGAGGACTGGT_23	0.225676	Tumor	0.0287581	7	0	0	0	1.53157	1.53157	0.612629	0.252319
1384	CAAGTTGAGTCGTTTG_21	-0.00105795	Tumor	-0.042348	7	1.03437	0	0	0	1.46493	0.49986	0.218883
1385	CAAGTTGCAATACGCT_19	0.161245	Tumor	0.122294	10	1.8717	0	0	0	1.15003	0.604345	0.375042
1386	CAAGTTGCACCTTGTC_23	-0.397831	Tumor	0.0730229	7	0	0	0	0	0	0	0.255033
1387	CAAGTTGCAGGTCGTC_23	-0.0655442	Tumor	-0.0796921	7	0	1.5516	0	0	0	0.310321	0.137373
1388	CAAGTTGGTCTTGATG_20	0.049507	Tumor	-0.0113485	10	0.911357	1.7891	0	0	0	0.540091	0.255253
1389	CAAGTTGGTTCCAACA_15	-0.152262	Tumor	0.140376	15	0.428577	0	0	0.428577	1.07672	0.386775	0.441058
1390	CAAGTTGGTTTAGCTG_20	0.262376	Tumor	0.156808	10	2.50042	0	0	0	0	0.500085	0.300866
1391	CAAGTTGTCACTATTC_20	0.623068	Tumor	0.222508	10	2.35039	1.25508	0	1.7104	0	1.06317	0.480681
1392	CAAGTTGTCCCTAATT_19	0.0852443	Tumor	0.05894	10	1.56002	1.12097	0.744392	0	0	0.685076	0.354658
1393	CAAGTTGTCGGCATCG_15	-0.272308	Tumor	0.115728	15	0	0	0	0.668869	0.668869	0.267548	0.393739
1394	CAAGTTGTCTCGATGA_21	-0.0782863	Tumor	-0.0686346	7	0	0.937507	0	0	1.35291	0.458084	0.204193
1395	CAATGGACTTCACT_8	-0.194162	Tumor	-0.0288211	23	0	0	0	0	1.6689	0.333781	0.232394
1396	CAATTCTGCATTGG_4	-0.159064	Tumor	0.0576695	23	1.24193	0	0	0.845531	0	0.417493	0.348838
1397	CACAAACAGAGAACAG_23	0.244623	Tumor	-0.0225568	7	0	0	0	0	2.42297	0.484594	0.115566
1398	CACAAACAGGCCGAAT_21	0.158482	Tumor	-0.0419732	7	0.664611	0.664611	0	1.02171	1.26477	0.72314	0.254006
1399	CACAAACCACACCGAC_21	-0.0273436	Tumor	-0.0427097	7	0	1.00401	0	0	1.80438	0.561677	0.254335
1400	CACAAACGTATTCTCT_20	0.369049	Tumor	0.227088	10	1.89101	1.89101	0	0	0	0.756404	0.452642
1401	CACAAACGTCGAATCT_23	-0.393079	Tumor	-0.0536541	7	0	0.515716	0	0	0.515716	0.206286	0.2605
1402	CACAAACGTCTAACGT_13	0.0855303	Tumor	0.154368	15	2.00049	0	0	0	0	0.400098	0.336823
1403	CACAAACGTGGTGTAG_19	0.302913	Tumor	0.0829459	10	0	2.86731	0	0	0	0.573461	0.23022
1404	CACAAACGTGTGAATA_15	-0.241564	Tumor	0.0917486	15	0	0	0	0	1.08667	0.217334	0.349194
1405	CACAAACTCAGGCGAA_20	0.302695	Tumor	0.195988	10	2.12919	1.43036	0	0.883933	0	0.888696	0.510686
1406	CACAAACTCATCGATG_23	-0.474976	Tumor	0.0474493	7	0	0	0	0	0	0	0.328254
1407	CACAAACTCTGTACGA_20	-0.199868	Tumor	0.0209125	10	0	0	0	0	0	0	0.149202
1408	CACACAAAGCACGCCT_23	0.0409314	Tumor	-0.0327146	7	0	1.48084	0	0	1.36204	0.568574	0.267538
1409	CACACAAAGCCTATGT_19	0.210045	Tumor	0.171368	10	1.73428	0.87906	0	0.87906	0.555282	0.809536	0.496653
1410	CACACAACAGCCTGTG_23	-0.112373	Tumor	-0.00999211	7	0	0.600595	0	0.939554	0.939554	0.495941	0.298235
1411	CACACAACAGGGTATG_23	-0.226489	Tumor	-0.0671487	7	0	0	0	0	0	0	0.0610426
1412	CACACAAGTACTTAGC_23	-0.321593	Tumor	-0.0291097	7	0	0	0	0	0	0	0.169616
1413	CACACAAGTACTTCTT_21	-0.3753	Tumor	-0.087834	7	0	0	0	0	1.21769	0.243537	0.213513
1414	CACACAATCACTATTC_21	0.469905	Tumor	0.0612108	7	0	1.78422	0	1.0735	1.98388	0.96832	0.32099
1415	CACACAATCCAAACTG_20	-0.184622	Tumor	0.0404598	10	0	0	0	0	0	0	0.191866
1416	CACACAATCCACTGGG_15	-0.236337	Tumor	0.130659	15	0	0	0	0.406657	1.37779	0.356889	0.444762
1417	CACACAATCGTGGACC_15	0.264703	Tumor	0.143339	15	0.962547	0.6181	0	0.962547	1.52656	0.813952	0.440539
1418	CACACAATCGTGGGAA_21	-0.298145	Tumor	-0.0430656	7	0	0	0	0	0	0	0.12281
1419	CACACAATCTCAAGTG_18	-0.151645	Tumor	0.233798	10	1.93168	0	0	0	0	0.386337	0.523658
1420	CACACCTAGGCCCTTG_14	0.308346	Tumor	-0.00285597	15	0	0	0	0	2.42299	0.484598	0.126343
1421	CACACCTAGTCTCGGC_20	-0.165069	Tumor	0.0780605	10	0	0	0	0	0	0	0.220705
1422	CACACCTAGTGTACGG_14	-0.328382	Tumor	0.127516	15	0	0	0	0	0.998735	0.199747	0.404001
1423	CACACCTCAGCCTGTG_19	-0.222564	Tumor	0.294539	10	0	0	0	0	0	0	0.434329
1424	CACACCTCAGCTGTTA_20	0.427808	Tumor	0.0921972	10	2.49319	1.72048	0	0	0	0.842735	0.284914
1425	CACACCTGTCGCTTCT_23	-0.250793	Tumor	-0.0942504	7	0	1.285	0	0	0.680118	0.393024	0.209809
1426	CACACCTGTGGGTCAA_20	0.649756	Tumor	0.226856	10	2.54156	1.13905	0	0	1.85473	1.10707	0.49344
1427	CACACCTGTGTCGCTG_21	0.872464	Tumor	-0.0853764	7	0	1.81275	0	1.81275	2.30488	1.18608	0.0992926
1428	CACACCTTCACAACGT_19	0.484312	Tumor	0.329353	10	2.55407	0	1.58116	0	0	0.827047	0.533978
1429	CACACCTTCACCCTCA_20	0.349098	Tumor	0.234446	10	2.09651	0.594651	0	1.16958	0.594651	0.89108	0.523144
1430	CACACCTTCAGTTAGC_21	0.309581	Tumor	-0.022725	7	0	0	0	1.6958	1.6958	0.67832	0.168794
1431	CACACCTTCATAGCAC_20	0.201461	Tumor	0.130135	10	1.78584	0	0	1.32379	0	0.621926	0.35541
1432	CACACCTTCATTTGGG_23	-0.0150806	Tumor	3.84e-06	7	0	0	0	1.03237	1.46307	0.499089	0.262239
1433	CACACCTTCGGACAAG_23	-0.0374248	Tumor	0.0372871	7	0	1.34819	0	0	0.933516	0.456342	0.301494
1434	CACACCTTCTCACATT_15	0.130659	Tumor	0.00240537	15	0	0	0	2.00005	0	0.400011	0.164738
1435	CACACTCAGATAGTCA_23	0.270193	Tumor	-0.0431892	7	0.813345	1.46312	0	0.813345	1.20548	0.859058	0.24155
1436	CACACTCAGGTTCCTA_20	1.50631	Tumor	0.330339	10	3.13953	0	0	2.64072	2.64072	1.68419	0.453463
1437	CACACTCAGTAGGTGC_20	-0.253809	Tumor	0.134016	10	0	0	0	0	0	0	0.265058
1438	CACACTCCACGAGGTA_23	-0.0647538	Tumor	-0.0442734	7	0	0	0	0	1.47988	0.295976	0.164032
1439	CACACTCCATCGGACC_20	0.891584	Tumor	0.0616112	10	2.9385	2.9385	0	0	0	1.1754	0.207155
1440	CACACTCCATGAAGTA_22	-0.377143	Tumor	0.00763073	7	0	0	0	0.941707	0	0.188341	0.296054
1441	CACACTCGTAAGCACG_15	0.34873	Tumor	-0.0257307	7	0	2.70546	0	0	0	0.541091	0.100704
1442	CACACTCGTCCCTTGT_21	0.260084	Tumor	0.00451286	7	0	2.08066	0	1.3337	0	0.682872	0.241232
1443	CACACTCGTCGAAAGC_21	-0.236305	Tumor	-0.0319521	7	0	0	0	0	1.60452	0.320904	0.252964
1444	CACACTCTCCAAAGTC_13	0.223201	Tumor	0.0494243	15	0	0	0	0	2.52286	0.504571	0.188385
1445	CACACTCTCCAAAGTC_14	0.0220728	Tumor	0.0672533	15	0.664735	0.664735	0	0.664735	1.26321	0.651484	0.39666
1446	CACACTCTCCAAGTAC_19	-0.270162	Tumor	0.132865	10	0	0	0	0	0	0	0.30567
1447	CACAGGCAGAAGGCCT_20	-0.207789	Tumor	0.137318	10	0	0	0	0	0	0	0.266749
1448	CACAGGCAGGTGCAAC_15	0.0521087	Tumor	0.062386	15	0	1.17205	0	1.17205	0	0.468819	0.275572
1449	CACAGGCCAACGATGG_20	-0.131181	Tumor	0.110468	10	1.77533	0.529793	0	0	0	0.461024	0.433923
1450	CACAGGCCAATTCCTT_20	0.0631619	Tumor	0.0670928	10	0	0	0	0	1.80086	0.360172	0.261174
1451	CACAGGCCACGCGAAA_20	-0.162496	Tumor	0.265637	10	0	0	0	0	0	0	0.383647
1452	CACAGGCCACGGCTAC_19	-0.364323	Tumor	0.126307	10	0	0	0	0	0	0	0.312467
1453	CACAGGCGTCTGCAAT_19	-0.139831	Tumor	0.271028	10	1.58006	0	0	0	0	0.316011	0.489326
1454	CACAGGCGTTCAGGCC_18	0.249932	Tumor	0.241811	10	2.5252	1.20861	0	0	0.508818	0.848526	0.559448
1455	CACAGGCTCATTCACT_20	-0.442055	Tumor	-0.050785	10	0	0.684871	0	0	0	0.136974	0.268482
1456	CACAGGCTCCATTCTA_15	-0.218776	Tumor	0.024564	15	0	0	0	0	0	0	0.181152
1457	CACAGGCTCTCTAGGA_23	-0.0381507	Tumor	0.0178097	7	0	0	0	0	1.63275	0.326551	0.221994
1458	CACAGTAAGAACAACT_21	-0.00766251	Tumor	-0.0108322	7	0	1.46373	0	0.676825	1.03623	0.635358	0.295757
1459	CACAGTAAGCCCGAAA_21	0.241529	Tumor	-0.0164919	7	0	1.54623	0	0.732155	1.92761	0.8412	0.278991
1460	CACAGTAAGCCGTCGT_21	0.100133	Tumor	0.0156829	7	0	1.44794	0	1.44794	0	0.579176	0.251188
1461	CACAGTACAATGGACG_20	-0.134123	Tumor	0.280591	10	0	0	0	0	0	0	0.400195
1462	CACAGTACACCAGATT_21	-0.0804547	Tumor	-0.0565526	7	0	0	0	1.12612	1.37826	0.500876	0.236365
1463	CACAGTACATAACCTG_19	0.129157	Tumor	0.136445	10	2.4345	0	0	0	0	0.486899	0.312668
1464	CACAGTAGTTGGTTTG_23	-0.354366	Tumor	-0.0209911	7	0	0.925145	0	0	0	0.185029	0.257959
1465	CACAGTATCACTGGGC_21	-0.0238537	Tumor	-0.0213591	7	0	1.01337	0	1.43975	0	0.490625	0.247228
1466	CACAGTATCGGAAATA_20	-0.162361	Tumor	0.0721264	10	0	0	0	0	0	0	0.201372
1467	CACAGTATCTCACATT_23	-0.202711	Tumor	-0.0411943	24	0	0	0	0	0	0	0.0969174
1468	CACAGTATCTTCATGT_21	-0.0474818	Tumor	-0.0736511	7	0	0	0	0	1.65129	0.330258	0.14794
1469	CACATACTGGAAGC_1	0.360976	Tumor	-0.0176857	23	0	0	0	0	2.76166	0.552332	0.102743
1470	CACATAGAGAACTCGG_23	-0.25011	Tumor	-0.0611374	7	0	0	0	0	0	0	0.0808135
1471	CACATAGAGGATATAC_21	-0.23221	Tumor	-0.0481125	7	0	0	0	0	0	0	0.0943135
1472	CACATAGAGTGCCATT_13	-0.175432	Tumor	0.14689	24	1.22103	0	0	0	0	0.244206	0.390165
1473	CACATAGCACCGGAAA_21	0.0625079	Tumor	-0.0387741	7	0	1.49164	0	0.593886	1.16702	0.650509	0.257638
1474	CACATAGGTACCGTAT_15	0.128082	Tumor	0.123599	15	0	1.34482	0	0	1.80601	0.630165	0.421332
1475	CACATAGGTCCAACTA_23	-0.13889	Tumor	-0.0374373	7	1.2171	0	0	0	0.822422	0.407904	0.242822
1476	CACATAGGTGCAACTT_19	0.301257	Tumor	0.21475	10	2.42228	1.12201	0	0.892915	0	0.887441	0.537423
1477	CACATAGGTTCGTGAT_23	0.0834492	Tumor	-0.0186548	7	0	0.914747	0	1.14753	1.46977	0.706408	0.282046
1478	CACATAGGTTTCCACC_20	0.60774	Tumor	0.480049	10	2.89138	0.69496	0.69496	1.63917	0	1.18409	0.783387
1479	CACATAGTCCTTTCTC_20	-0.257262	Tumor	0.0756816	10	0	0	0	0	0	0	0.227283
1480	CACATAGTCGGTGTTA_20	-0.0143886	Tumor	0.0434608	10	1.11221	1.11221	0	0	0	0.444884	0.301537
1481	CACATTTAGACTCGGA_18	-1.08e-06	Tumor	0.0280043	10	1.30868	0	0	0	1.30868	0.523471	0.306773
1482	CACATTTAGCCAACAG_20	-0.190673	Tumor	0.230042	10	0	0	0	0	0	0	0.361596
1483	CACATTTAGGAACTGC_24	-0.0292092	Tumor	0.168056	24	0	0.786666	0	0.786666	0.786666	0.472	0.452856
1484	CACATTTAGTACGACG_23	-0.197637	Tumor	-0.0300283	7	0	0	0	0	0	0	0.0925141
1485	CACATTTAGTACGTAA_23	-0.22277	Tumor	0.0622952	7	0	0	0	0	0	0	0.191105
1486	CACATTTCAGATTGCT_18	0.166758	Tumor	0.0803577	10	1.57982	1.13808	0.757887	0	0	0.695156	0.375096
1487	CACATTTCATCGACGC_23	0.011201	Tumor	-0.0356735	7	0	1.11682	0	0	1.559	0.535163	0.221593
1488	CACATTTGTACGAAAT_19	0.207165	Tumor	0.138642	10	2.01977	1.63566	0	0	0	0.731087	0.431204
1489	CACATTTGTAGCACGA_15	0.0169103	Tumor	0.141023	15	0.937938	0.353924	0	0.599595	1.26728	0.631747	0.460673
1490	CACATTTGTCATATGC_20	0.423748	Tumor	0.288711	10	0	3.23429	0	0	0	0.646858	0.410025
1491	CACATTTGTGCAGACA_23	-0.334229	Tumor	-0.0259654	7	0	0	0	0	1.29491	0.258982	0.27931
1492	CACATTTTCAAGAAGT_14	0.0532841	Tumor	0.0853562	15	0	0.74531	0	0.455126	1.64412	0.56891	0.382291
1493	CACATTTTCAGTTTGG_19	0.328343	Tumor	0.343362	10	2.84375	1.29314	0	0	0	0.827378	0.630295
1494	CACATTTTCATGCTCC_23	-0.279073	Tumor	-0.0243285	7	0	0	0	0	0	0	0.136623
1495	CACATTTTCCCGACTT_21	-0.0879635	Tumor	-0.0751568	7	0.594823	0.930409	0	0.594823	0.594823	0.542975	0.255128
1496	CACCACTAGACGCAAC_23	0.0624887	Tumor	-0.0151596	7	0	0.88584	0.559727	0.88584	1.11481	0.689243	0.300352
1497	CACCACTAGTATTGGA_22	-0.243002	Tumor	0.022676	7	0	0	0	0	0	0	0.174359
1498	CACCACTCATCGGAAG_15	0.222237	Tumor	0.0265806	15	0	0	0	0	2.33172	0.466344	0.160243
1499	CACCACTCATCGGGTC_22	-0.104526	Tumor	0.0948647	7	1.10069	1.10069	0	0	0	0.440277	0.369224
1500	CACCACTCATGAGCGA_19	-0.266883	Tumor	0.044585	10	1.48531	0	0	0	0	0.297062	0.339292
1501	CACCACTGTCCGACGT_16	-0.259315	Tumor	-0.0130219	10	0	0	0	0	0	0	0.136889
1502	CACCACTGTCTGCGGT_20	0.349442	Tumor	0.0696635	10	1.59425	1.32877	0	0	1.32877	0.850357	0.335139
1503	CACCACTGTTATGTGC_23	0.123331	Tumor	-0.0129492	7	0	0	0	0	2.44436	0.488873	0.173025
1504	CACCACTGTTTGACTG_22	0.498948	Tumor	0.0468042	7	0	2.00541	0	2.00541	0	0.802163	0.22255
1505	CACCACTTCCTGTACC_20	-0.172701	Tumor	0.30761	10	0	0	0	0	0	0	0.433373
1506	CACCAGGAGACAAGCC_18	-0.395366	Tumor	0.174631	10	0	0	0	0	0	0	0.372848
1507	CACCAGGAGAGACGAA_23	-0.0440281	Tumor	0.0126362	7	0	0	0	1.36572	0.947948	0.462733	0.279325
1508	CACCAGGAGATATGGT_20	0.0911241	Tumor	0.0967012	10	1.96833	0	0	1.02165	0.498181	0.697631	0.420725
1509	CACCAGGAGCCGCCTA_23	0.144664	Tumor	0.0335937	7	0	1.25367	0	0	1.71104	0.592944	0.284849
1510	CACCAGGCAAACCTAC_21	-0.161907	Tumor	-0.0277703	7	0	0	0	0	0	0	0.098693
1511	CACCAGGCAGATCCAT_23	0.12499	Tumor	-0.0416544	7	0	1.1417	0	1.86954	0	0.602247	0.201745
1512	CACCAGGCAGGGCATA_23	0.0890985	Tumor	-0.0574557	7	0	0	0	2.26349	0	0.452697	0.161523
1513	CACCAGGCAGTCTTCC_20	0.527716	Tumor	0.365186	10	2.02472	2.02472	0	0	0	0.80989	0.543109
1514	CACCAGGCATTCCTCG_19	-0.182065	Tumor	0.154045	10	0	0	0	0	0	0	0.277309
1515	CACCAGGGTTACTGAC_20	0.879919	Tumor	0.265435	10	2.74394	0	0	2.74394	0	1.09757	0.38608
1516	CACCAGGGTTCTGGTA_19	0.127	Tumor	0.106924	10	2.12011	0	0	0	0	0.424022	0.273655
1517	CACCAGGGTTTCCACC_15	-0.11063	Tumor	0.0827916	15	0	0	0	0	1.36831	0.273662	0.302728
1518	CACCAGGTCAACACAC_23	0.078549	Tumor	0.00477297	7	0	1.01207	0	1.01207	1.25712	0.656253	0.290832
1519	CACCAGGTCGCCTGTT_19	0.00320615	Tumor	-0.0321202	10	0	2.17329	0	0	0	0.434658	0.211574
1520	CACCAGGTCGTCCGTT_23	-0.227896	Tumor	0.0169708	7	0	0	0	0	1.14128	0.228255	0.280423
1521	CACCTTGCATGTTGAC_23	0.311533	Tumor	-0.0407129	7	0	1.92778	0	0	1.92778	0.771113	0.212467
1522	CACCTTGCATTGGGCC_23	0.230658	Tumor	-0.00176321	7	0	1.10448	0	1.10448	1.10448	0.662686	0.248925
1523	CACCTTGGTCAATGTC_23	-0.117949	Tumor	-0.0738037	7	0	0	0	0.892446	0.892446	0.356979	0.20608
1524	CACCTTGGTCACACGC_21	-0.104149	Tumor	-0.0166964	7	0	0	0	1.36027	1.1106	0.494175	0.297691
1525	CACCTTGGTGCCTGTG_21	0.318369	Tumor	-0.0207965	7	0	0	0	0	2.74153	0.548306	0.0994337
1526	CACCTTGGTTGGAGGT_21	0.171056	Tumor	0.0282123	7	0.804001	1.45117	0	0	1.64213	0.77946	0.312597
1527	CACCTTGTCACTTCAT_23	0.0300763	Tumor	-0.0317559	7	0.447024	0.447024	0	0.944661	1.24643	0.617028	0.279869
1528	CACCTTGTCCGCATCT_19	0.225636	Tumor	0.203777	10	2.47971	0	0	0	0	0.495943	0.374796
1529	CACCTTGTCGTCGTTC_20	0.0971298	Tumor	0.00962152	10	1.11606	1.36817	0	0	0.738963	0.644639	0.296708
1530	CACCTTGTCTCTTGAT_21	0.191549	Tumor	-0.00416962	7	0	0	0	0	2.23251	0.446503	0.137664
1531	CACTAACTAACCGT_10	-0.276464	Tumor	0.0303902	23	0	0	0	0	0	0	0.185927
1532	CACTCCAAGCATGGCA_23	0.251764	Tumor	0.021399	7	0	2.64277	0	0	0	0.528554	0.186381
1533	CACTCCAAGGACATTA_23	-0.166499	Tumor	0.0134805	7	0	0	0	0	0	0	0.129984
1534	CACTCCAGTAACGCGA_21	-0.167722	Tumor	0.0133126	7	0	0	0	0	0	0	0.130924
1535	CACTCCAGTGGCAAAC_23	0.140399	Tumor	0.00582116	7	0.727685	1.10188	0	1.54071	0	0.674054	0.290939
1536	CACTCCAGTGTGCCTG_14	-0.253474	Tumor	-0.00709908	15	0	0	0	0	0	0	0.139758
1537	CACTCCAGTTGCCTCT_21	0.15855	Tumor	-0.00842462	7	0.773568	1.41019	0	0	1.59933	0.756616	0.28417
1538	CACTCTCTCAGATC_1	-0.366243	Tumor	-0.00443603	23	0	0	0	0.904785	0	0.180957	0.261165
1539	CACTTTGATGGTTG_8	-0.169932	Tumor	0.0783765	23	0	0	0	1.06801	0.700852	0.353773	0.353771
1540	CAGAATCCACACCGAC_21	-0.200888	Tumor	-0.0842233	7	0.439221	0.720836	0	0	1.08951	0.449914	0.257326
1541	CAGAATCCAGGTCGTC_14	-0.0915706	Tumor	0.146976	15	0	0	0	0	1.50044	0.300088	0.362651
1542	CAGAATCGTAAGAGAG_19	0.365076	Tumor	0.100752	10	0.943359	0.943359	0	1.36091	0.943359	0.838197	0.361827
1543	CAGAATCGTTTGCATG_20	0.24584	Tumor	0.155229	10	2.44472	1.36921	0	0	0.45494	0.853775	0.479867
1544	CAGAATCGTTTGTGTG_20	0.262022	Tumor	0.193492	10	2.43249	1.33081	0	0	0	0.75266	0.434643
1545	CAGAATCTCTGCTGCT_23	0.485721	Tumor	-0.0387863	7	0	0	0	1.77157	2.26291	0.806896	0.143227
1546	CAGACATGTTTCGT_4	0.279282	Tumor	0.163586	23	0	0	0	0	2.67288	0.534575	0.290271
1547	CAGAGAGAGCCACTAT_18	0.107432	Tumor	0.122579	10	1.87108	0	0	0	1.40694	0.655605	0.418906
1548	CAGAGAGAGTGGAGTC_22	0.089283	Tumor	0.0746451	7	0	0	0	0	2.01211	0.402422	0.245412
1549	CAGAGAGCAAGCCATT_23	-0.185717	Tumor	0.00868581	7	0	0	0	0	0	0	0.158164
1550	CAGAGAGCAGAAGCAC_19	0.170061	Tumor	0.0881028	10	1.77595	1.5032	0	0	0	0.65583	0.359758
1551	CAGAGAGCAGCGTTCG_20	-0.162215	Tumor	0.000480737	10	0.909923	0.70538	0	0	0.70538	0.464137	0.32373
1552	CAGAGAGCAGTCTTCC_13	0.327064	Tumor	0.160249	15	2.08181	0	0	0	1.60239	0.73684	0.362752
1553	CAGAGAGCATCACGTA_13	0.0978901	Tumor	0.150581	15	0	1.95884	0	0	0	0.391769	0.331514
1554	CAGAGAGGTAAGAGGA_23	-0.0820104	Tumor	-0.00277559	7	0	1.34385	0	0	1.09438	0.487648	0.296785
1555	CAGAGAGGTCGCCATG_19	0.517037	Tumor	0.30649	10	1.80255	1.67789	0	1.09021	0.718085	1.05775	0.584854
1556	CAGAGAGGTTATGCGT_21	-0.293396	Tumor	0.101211	7	0	0	0	0	0	0	0.245837
1557	CAGAGAGTCCACGTGG_18	0.0643347	Tumor	0.107831	10	0.908927	0.908927	0	0.908927	0	0.545356	0.38284
1558	CAGAGAGTCCTTCAAT_23	-0.106282	Tumor	0.0560648	7	0	0.901549	0	0	1.30908	0.442126	0.348011
1559	CAGAGAGTCTGATACG_23	0.0112185	Tumor	-0.0337561	7	0	0	0	1.91713	0	0.383426	0.144158
1560	CAGATCAAGAGTCGGT_14	-0.0492898	Tumor	0.0367305	15	0	0.548725	0	0	2.01347	0.512438	0.331307
1561	CAGATCAAGTCAATAG_23	-0.148572	Tumor	-0.0806822	7	0	1.44892	0	0.802141	0	0.450213	0.2042
1562	CAGATCACACGCTTTC_21	-0.0137232	Tumor	-0.00189926	7	0	1.14446	0	0.91279	0.91279	0.594009	0.311753
1563	CAGATCACAGAGTGTG_19	0.117632	Tumor	0.209234	10	2.54249	0.793198	0	0	0	0.667137	0.511849
1564	CAGATCACATGCATGT_16	-0.173568	Tumor	0.1865	10	0	0	0	0	0	0	0.326425
1565	CAGATCAGTATTACCG_22	0.147645	Tumor	0.229811	24	0	2.01083	0	0	0	0.402167	0.395479
1566	CAGATCAGTCGGCACT_19	-0.261625	Tumor	0.229597	10	0	0	0	0	0	0	0.378991
1567	CAGATCAGTTAGGGTG_23	0.0896045	Tumor	-0.00560733	7	0	0.823913	0	1.35951	1.21892	0.68047	0.278975
1568	CAGATCATCACCCTCA_23	0.178844	Tumor	-0.0475938	7	0	1.31366	0	0.699146	1.64897	0.732355	0.240509
1569	CAGATCATCAGGCAAG_15	-0.212014	Tumor	0.00132621	15	0	0	0	0	0	0	0.129805
1570	CAGATCATCATAGCAC_19	-0.265803	Tumor	0.0610362	10	0	0	0	0	0	0	0.200437
1571	CAGATCATCGGCATCG_13	-0.300541	Tumor	0.0807832	15	0	0	0	0	0	0	0.258497
1572	CAGATCATCTGTACGA_19	0.100321	Tumor	0.262773	10	1.03088	1.03088	0	0	1.03088	0.618528	0.524169
1573	CAGCAGCAGAGCCCAA_19	0.268751	Tumor	0.0544128	10	1.66816	1.47587	0	0	0.821784	0.793161	0.328858
1574	CAGCAGCAGCTGCGAA_19	0.326532	Tumor	-0.00375395	10	2.70621	0	0	0	0	0.541243	0.119911
1575	CAGCAGCAGTGACTCT_22	0.393467	Tumor	0.119583	24	1.45851	0	0	2.21112	0	0.733925	0.350968
1576	CAGCAGCCAAGTTAAG_21	-0.00412036	Tumor	-0.00409132	7	0	0	0	1.12273	1.12273	0.449092	0.238025
1577	CAGCAGCCACAGAGGT_13	0.0445663	Tumor	0.0167349	15	0	0	0	0	1.88019	0.376037	0.209596
1578	CAGCAGCCATGCCCGA_20	0.213237	Tumor	0.194319	10	2.38706	0.977193	0	0.629923	0	0.798835	0.50147
1579	CAGCAGCGTACTCTCC_20	-0.00849362	Tumor	0.0990787	10	0	1.77728	0	0	0	0.355457	0.286506
1580	CAGCAGCGTCAGGACA_21	0.13482	Tumor	0.0268795	7	0	0	0	2.18845	0	0.43769	0.185408
1581	CAGCAGCTCAACACTG_20	-0.38488	Tumor	0.0698707	10	0	0	0	0	0	0	0.278806
1582	CAGCAGCTCTTCCTTC_23	-0.0328505	Tumor	-0.0655794	7	1.35721	0.734303	0	0.734303	0	0.565163	0.240091
1583	CAGCATACAAACGCGA_23	-0.0247522	Tumor	-0.00540038	7	0	0	0	0	1.60649	0.321298	0.20812
1584	CAGCATAGTAACGTTC_21	0.0452398	Tumor	-0.0428987	7	0.748105	1.47419	0.458337	0	0.748105	0.685747	0.28598
1585	CAGCATAGTACTTCTT_21	-0.206736	Tumor	-0.0200357	7	0	0	0	1.39098	0	0.278196	0.21257
1586	CAGCATAGTGAGGGAG_18	0.172504	Tumor	0.146122	10	2.15588	1.22995	0	0	0.522199	0.781607	0.467907
1587	CAGCATATCCACTGGG_21	0.0546349	Tumor	-0.0411929	7	0.835256	1.23013	0	0	1.59002	0.731081	0.273407
1588	CAGCATATCCTTCAAT_21	0.289448	Tumor	0.0333538	7	0	0	0	2.87574	0	0.575149	0.216185
1589	CAGCATATCGTACCGG_21	-0.0199793	Tumor	-0.0349255	7	0	0	0	0	1.73295	0.346589	0.169152
1590	CAGCATATCTTCTGGC_21	-0.209847	Tumor	-0.0672175	7	0	1.30631	0	0	0	0.261263	0.17488
1591	CAGCCGAAGAGCAATT_21	-0.329265	Tumor	-0.060366	7	0	0	0	0	0	0	0.115583
1592	CAGCCGACATGTTGAC_15	0.149963	Tumor	0.0926208	15	1.0479	0.683701	0	0.683701	1.0479	0.692642	0.369669
1593	CAGCCGAGTCCAGTGC_19	0.364486	Tumor	0.0144603	10	2.58012	0	0	0	0	0.516024	0.138375
1594	CAGCCGAGTCCATGAT_23	-0.221329	Tumor	-0.0317025	7	0	0	0	0	0	0	0.0863459
1595	CAGCCGAGTTTGTTTC_23	0.348508	Tumor	0.106515	7	1.32709	0	0	1.32709	1.32709	0.796255	0.322779
1596	CAGCCGATCCCATTTA_19	-0.337209	Tumor	0.0771009	10	0	0	0	0	0	0	0.244977
1597	CAGCCGATCGTGGTCG_22	-0.441271	Tumor	-0.13362	7	0	0	0	0	0	0	0.0778375
1598	CAGCGACAGCCACGCT_22	-0.361376	Tumor	0.109332	24	0	0	0	0	0	0	0.337406
1599	CAGCGACAGTACTTGC_23	-0.206653	Tumor	-0.0332921	7	0	0	0	0	0	0	0.0865761
1600	CAGCGACCAGATCTGT_21	-0.444443	Tumor	-0.00362411	7	0	0	0	0.796393	0	0.159279	0.287852
1601	CAGCGACCAGTGGGAT_20	-0.222293	Tumor	0.0557146	10	0	0	0	0	0	0	0.188721
1602	CAGCGACCATAAAGGT_20	0.325998	Tumor	0.397736	10	2.48968	1.23948	0	0.647801	0	0.875393	0.713527
1603	CAGCGACGTAATAGCA_23	-0.246608	Tumor	-0.0544818	7	0	0	0	1.09486	0	0.218972	0.204812
1604	CAGCGACGTTCCACAA_23	0.181672	Tumor	-0.0570767	7	0	0	0	0	2.52619	0.505239	0.124107
1605	CAGCGACTCAACCAAC_23	0.157003	Tumor	-0.0428327	7	0	1.81842	0	0	1.54365	0.672414	0.215526
1606	CAGCGACTCCACGTTC_20	0.0453416	Tumor	0.0300716	10	2.1959	0	0	0	0	0.439179	0.237456
1607	CAGCGACTCCGTCATC_19	0.378773	Tumor	0.158924	10	2.15274	1.79903	0.86522	0	0	0.963397	0.476949
1608	CAGCGACTCGCCCTTA_19	0.153511	Tumor	0.312355	10	2.65171	0	0	0	0	0.530341	0.534106
1609	CAGCGACTCTCGCATC_20	-0.260037	Tumor	0.0171802	10	0	0	0	0	0	0	0.178542
1610	CAGCTAAAGCGTGAAC_19	0.476853	Tumor	0.113905	10	2.18223	2.18223	0	0	0	0.872893	0.321367
1611	CAGCTAAAGCTAGTGG_15	-0.21951	Tumor	0.0292049	15	0	0	0	0	0	0	0.173634
1612	CAGCTAAAGGGATGGG_19	0.177162	Tumor	0.216828	10	0	1.49696	0	0	1.49696	0.598784	0.430239
1613	CAGCTAAAGTGGTAGC_23	0.516488	Tumor	-0.0632366	7	1.08249	1.66659	0	1.08249	1.51751	1.06982	0.23694
1614	CAGCTAAAGTTCGATC_13	-0.348383	Tumor	0.112516	15	0	0	0	0	0	0	0.322061
1615	CAGCTAAAGTTGAGAT_23	0.248679	Tumor	0.0318686	7	0	2.15704	0	0	1.20946	0.673299	0.255428
1616	CAGCTAACAAAGTGCG_21	-0.0379287	Tumor	-0.0307809	7	0	0	0	1.19172	1.19172	0.476689	0.222222
1617	CAGCTAACACAGGCCT_23	-0.148231	Tumor	-0.0353544	7	0	0	0	0	1.25226	0.250451	0.195324
1618	CAGCTAACATCCGTGG_19	0.159607	Tumor	0.195894	10	2.11394	0	0	0	0	0.422787	0.350417
1619	CAGCTAACATCCTTGC_20	0.11351	Tumor	0.0823788	10	2.19258	0	0	0	0	0.438516	0.26528
1620	CAGCTAAGTCGGATCC_19	0.431164	Tumor	0.251608	10	2.07892	0.887417	0	1.2912	0.887417	1.02899	0.577138
1621	CAGCTAAGTGTGGCTC_23	-0.329307	Tumor	-0.0626213	7	0	0.42675	0	0.704008	0.42675	0.311502	0.258642
1622	CAGCTAATCTTGAGGT_21	-0.269123	Tumor	0.00366942	7	0	0	0	0	0	0	0.155066
1623	CAGCTGGAGATCTGCT_14	0.00843576	Tumor	0.104936	15	0	0.990078	0	0.638298	0.990078	0.523691	0.389791
1624	CAGCTGGAGATGTAAC_19	-0.200959	Tumor	0.0893165	10	0	0	0	0	0	0	0.212146
1625	CAGCTGGAGCACGCCT_22	0.121942	Tumor	0.137944	24	0	1.30871	0	0	1.30871	0.523482	0.378735
1626	CAGCTGGAGCGATGAC_23	-0.0708313	Tumor	0.106397	24	0	0	1.41949	0	0	0.283899	0.347608
1627	CAGCTGGAGTAGCCGA_20	-0.235687	Tumor	0.0174293	10	0	0	0	0	0	0	0.162461
1628	CAGCTGGCACGGTGTC_21	0.177193	Tumor	0.13149	7	0	2.20229	0	0	0	0.440459	0.296296
1629	CAGCTGGCAGTAGAGC_19	-0.334343	Tumor	0.0149977	10	0	0	0	0	0	0	0.199504
1630	CAGCTGGCATGTCCTC_22	-0.162982	Tumor	-0.0619672	7	0.57347	1.13365	0	0.57347	0	0.456118	0.251776
1631	CAGCTGGGTCGACTGC_23	0.115294	Tumor	-0.00708765	7	0	0.822188	0	1.47656	0.822188	0.624186	0.275766
1632	CAGCTGGGTCGGGTCT_15	0.207525	Tumor	0.186249	15	0.941426	0.600837	0	0.789339	1.43462	0.753245	0.476838
1633	CAGCTGGGTGCGGTAA_19	0.193759	Tumor	0.217594	10	2.62379	0	0.400047	0.400047	0.400047	0.764786	0.532778
1634	CAGCTGGTCAATCTCT_18	0.348638	Tumor	0.166899	10	2.3323	1.34373	0	0.390833	0.653073	0.943987	0.493322
1635	CAGCTGGTCCAAGCCG_23	0.252533	Tumor	-0.0233416	7	0	2.44255	0	0	0	0.48851	0.11493
1636	CAGCTGGTCCCATTAT_23	0.212751	Tumor	-0.00493539	7	0	2.31641	0	0	0	0.463282	0.142753
1637	CAGCTGGTCCGTTGTC_13	-0.217003	Tumor	0.0600101	15	0	0	0	0	0	0	0.201876
1638	CAGCTGGTCGCATGGC_19	-0.0718373	Tumor	0.073939	10	1.5653	0	0	0	0	0.31306	0.279603
1639	CAGGTGCAGGACATTA_15	-0.241077	Tumor	0.167865	15	0	0	0	0.638863	0.989262	0.325625	0.473057
1640	CAGGTGCAGTACGACG_18	0.552284	Tumor	0.362599	10	3.14553	1.53073	0	0	0	0.935251	0.586514
1641	CAGGTGCAGTCATCCA_23	0.308345	Tumor	-0.0495004	7	0	1.5672	0	0.895739	1.91509	0.875606	0.227681
1642	CAGGTGCCACAAGCCC_21	-0.0787575	Tumor	-0.00707536	7	0	1.3062	0	0	1.49096	0.559432	0.321829
1643	CAGGTGCCACAGATTC_19	0.741855	Tumor	0.136452	10	2.61907	1.7343	0	1.2745	0	1.12557	0.349961
1644	CAGGTGCCATACTACG_22	-0.231007	Tumor	-0.0448273	7	0	0	0	0	1.3565	0.2713	0.218881
1645	CAGGTGCCATAGAAAC_23	-0.26107	Tumor	0.00129107	7	0	0.705324	0	1.07258	0	0.355581	0.300207
1646	CAGGTGCGTCAACATC_19	-0.275934	Tumor	0.0917297	10	0	0	0	0	0	0	0.256645
1647	CAGGTGCTCAGGCAAG_23	0.138297	Tumor	0.00871517	7	0	0	2.1043	0	0	0.42086	0.174284
1648	CAGGTGCTCGTCACGG_21	-0.196005	Tumor	-0.0686112	7	0	0	0	0	0	0	0.0763199
1649	CAGTAACAGAAGAAGC_23	-0.150134	Tumor	-0.0667254	7	0.977579	0	0	0	0.977579	0.391032	0.193648
1650	CAGTAACCAAGCGAGT_13	-0.24709	Tumor	0.0134691	15	0	0	0	0	0	0	0.175495
1651	CAGTAACCACAGGTTT_19	0.563755	Tumor	0.145519	10	2.27996	1.79532	0	1.08413	0	1.03188	0.400487
1652	CAGTAACCAGGGCATA_20	0.193794	Tumor	0.245245	10	2.30615	0.608945	0	0.608945	0.608945	0.826596	0.556982
1653	CAGTAACCAGGTGGAT_21	-0.383192	Tumor	-0.0330569	7	0	0	0	0	0	0	0.0965195
1654	CAGTAACGTAAGGGCT_20	0.360307	Tumor	0.189995	10	1.73687	0	0	1.73687	0	0.694746	0.384431
1655	CAGTAACGTAGCAAAT_21	0.129147	Tumor	0.0046559	7	0	1.59227	0	0.914767	0.914767	0.684362	0.273824
1656	CAGTAACGTAGCCTAT_21	0.0582385	Tumor	-0.0405615	7	0.434004	1.21816	0	0.434004	1.33207	0.683647	0.279794
1657	CAGTAACGTATAGTAG_20	-0.275868	Tumor	0.0188741	10	0	0	0	0	0	0	0.208474
1658	CAGTAACGTCAGTGGA_20	0.558684	Tumor	0.102513	10	1.80182	1.45673	0	0.805269	1.19798	1.05236	0.377824
1659	CAGTAACGTGTCAATC_23	-0.0349188	Tumor	-0.0169738	7	0	0.928566	0	1.34302	0	0.454317	0.252496
1660	CAGTAACTCGCCCTTA_14	0.186851	Tumor	0.174938	15	2.20305	0	0	0	0	0.440611	0.333483
1661	CAGTAACTCTACCAGA_23	-0.349475	Tumor	-0.0533065	7	0	0	0	0	0	0	0.137347
1662	CAGTAACTCTGGCGTG_23	0.318881	Tumor	0.0206645	7	0	0	0	0	2.54996	0.509991	0.152003
1663	CAGTCAGACTACCC_8	-0.386843	Tumor	0.125703	23	0	0	0	0	0	0	0.323983
1664	CAGTCCTAGAGTAATC_22	-0.243838	Tumor	0.0241656	7	0	0	0	0	0	0	0.154776
1665	CAGTCCTAGGGTATCG_20	0.458934	Tumor	0.168691	10	3.17115	0	0	0	0	0.63423	0.288612
1666	CAGTCCTCAATGCCAT_21	0.0173759	Tumor	-0.0338406	7	0	1.51454	0	0	1.07743	0.518394	0.216484
1667	CAGTCCTCACACGCTG_21	-0.189103	Tumor	0.0765402	7	0	0	0	0	0	0	0.22337
1668	CAGTCCTGTCGTCTTC_23	0.118179	Tumor	-0.0677546	7	0.829519	0.829519	0	1.36425	0.517389	0.708135	0.243831
1669	CAGTCCTGTTCGGCAC_20	-0.173465	Tumor	0.309425	10	0	0	0	0	0	0	0.435048
1670	CAGTCCTTCACGCATA_23	-0.176205	Tumor	-0.00548776	7	0	0	0	0	0	0	0.103193
1671	CAGTCCTTCCTCAATT_21	-0.322148	Tumor	0.105853	24	0	0	0	0	0	0	0.332362
1672	CAGTCCTTCGTAGGAG_18	-0.0167727	Tumor	0.147289	10	1.88918	0.934443	0	0	0	0.564725	0.452808
1673	CAGTTGGATTCGTT_1	0.185549	Tumor	0.0071373	23	0	0	0	0	2.24031	0.448062	0.158614
1674	CAGTTTACGGTAAA_11	-0.494863	Tumor	0.0153414	23	0	0	0	0	0.719785	0.143957	0.32852
1675	CATATGGAGAAGCCCA_15	-0.219056	Tumor	-0.0317216	7	0	0	0	0	0	0	0.114423
1676	CATATGGAGCTAGTGG_14	-0.043104	Tumor	0.101291	15	0	0	0	0	1.58261	0.316522	0.299871
1677	CATATGGAGTTCCACA_22	-0.312996	Tumor	-0.0120369	7	0	0	0	0	0	0	0.168064
1678	CATATGGCAAGCCGCT_19	-0.312106	Tumor	0.17394	10	0	0	0	0	0	0	0.34939
1679	CATATGGCAAGCTGAG_20	0.309947	Tumor	0.0687775	10	1.40178	1.74062	0	0	1.40178	0.908836	0.369292
1680	CATATGGCACTCAGGC_23	-0.0447596	Tumor	0.0290462	7	0	0	0	0	1.88323	0.376647	0.23859
1681	CATATGGCAGCCTGTG_23	0.422264	Tumor	-0.0508087	7	1.00745	1.43308	0	1.00745	1.43308	0.976212	0.216188
1682	CATATGGCATGCTGGC_19	0.904494	Tumor	0.257846	10	2.78313	2.78313	0	0	0	1.11325	0.379074
1683	CATATGGCATTGGCGC_23	0.195493	Tumor	0.000175816	7	0	1.31575	0	1.31575	0.904618	0.707225	0.273912
1684	CATATGGGTCCCGACA_21	0.350821	Tumor	-0.0426465	7	0	1.92569	0.575857	0.575857	1.68192	0.951865	0.274587
1685	CATATGGGTCTGGTCG_23	0.295652	Tumor	0.0243825	7	0	1.56149	0	1.1135	1.1135	0.757698	0.24933
1686	CATATGGTCACCTTAT_20	0.30039	Tumor	0.151224	10	2.65008	0	0	1.09486	0	0.748988	0.415926
1687	CATATTCAGCAGCCTC_20	-0.307907	Tumor	0.0143639	10	0	0	0	0.993183	0	0.198637	0.296485
1688	CATATTCAGCCAGAAC_23	-0.234256	Tumor	0.000302531	7	0	0.588339	0	1.15511	0	0.34869	0.325719
1689	CATATTCAGCGTGAGT_23	0.255973	Tumor	-0.0518936	7	0.634029	1.55164	0	0.983275	0.983275	0.830444	0.250654
1690	CATATTCAGCGTTGCC_23	0.217464	Tumor	0.256347	24	1.054	1.054	0	1.054	0	0.632397	0.525266
1691	CATATTCAGGCAATTA_21	0.210482	Tumor	-0.0163907	7	0.57853	1.14264	0	1.14264	1.32019	0.836799	0.294174
1692	CATATTCAGTATGACA_15	-0.362978	Tumor	0.00140837	7	0	0	0	0	0	0	0.215123
1693	CATATTCAGTATGACA_16	0.351865	Tumor	0.0518529	7	0	2.68834	0	0	0	0.537669	0.18108
1694	CATATTCAGTGAATTG_22	-0.0574521	Tumor	-0.0589144	7	0.537658	0.856101	0	0.856101	0.537658	0.557504	0.266854
1695	CATATTCCAGTATGCT_21	0.0744298	Tumor	-0.0395857	7	0	0	0	1.05427	2.11353	0.633561	0.223421
1696	CATATTCGTGCCTTGG_19	-0.11846	Tumor	0.311167	10	2.39575	0	0	0	0	0.47915	0.618863
1697	CATCAACTTTATCC_3	-0.362111	Tumor	-0.0783106	23	0	0.502718	0	0.289174	0.289174	0.216213	0.220849
1698	CATCAAGAGTTATCGC_23	0.0752758	Tumor	-0.0495308	7	0.731508	0.94026	0	0.94026	0.94026	0.710458	0.275408
1699	CATCAAGCAACGCACC_22	0.180305	Tumor	-0.0346025	7	0	1.09128	0	1.09128	1.09128	0.654766	0.221108
1700	CATCAAGCAATGACCT_21	-0.432031	Tumor	0.00617902	7	0	0	0	0	0	0	0.22697
1701	CATCAAGCACCAGCAC_23	-0.262885	Tumor	-0.0225845	7	0	0	0	0	0	0	0.120708
1702	CATCAAGCACTTAAGC_23	-0.161449	Tumor	-0.0231969	7	0	0	0	0	1.56101	0.312201	0.244139
1703	CATCAAGCATCGTCGG_19	-0.235781	Tumor	0.222974	10	0	0	0	0	0	0	0.345351
1704	CATCAAGCATTGGGCC_19	0.100115	Tumor	0.231904	10	2.21862	1.03831	0	0	0	0.651386	0.528532
1705	CATCAAGGTAGAAAGG_15	-0.193017	Tumor	0.0619224	15	0	0	0	0	0	0	0.178055
1706	CATCAAGGTCGAATCT_19	0.222007	Tumor	0.0653561	10	2.18034	0	0	0	0	0.436068	0.213764
1707	CATCAAGGTCGGCACT_21	0.188134	Tumor	0.11521	24	0.802729	1.19265	0	0.497247	1.02208	0.702941	0.427215
1708	CATCAAGTCCGCATAA_20	-0.001874	Tumor	-0.0752898	10	0.744974	1.37102	0	0	0.744974	0.572194	0.256134
1709	CATCAGAAGAACAATC_20	-0.15654	Tumor	0.00541977	10	0	1.25668	0	0.65845	0	0.383026	0.303283
1710	CATCAGACACAGGAGT_18	0.198709	Tumor	0.132846	10	2.11948	0.806134	0	0.806134	0	0.74635	0.426623
1711	CATCAGACACCGAATT_22	0.377207	Tumor	0.0747226	24	0.585211	0.923065	0	0.923065	1.60876	0.808019	0.359618
1712	CATCAGACACCGCTAG_15	-0.145373	Tumor	0.0836758	15	0.421991	0	0	0	1.65244	0.414886	0.373399
1713	CATCAGACACGAAACG_21	-0.195399	Tumor	-0.0586871	7	0	0	0	0	0	0	0.0887403
1714	CATCAGACATCGGGTC_18	0.363615	Tumor	0.083267	10	2.03509	0	0	0	2.03509	0.814036	0.299783
1715	CATCAGAGTCTGATCA_23	0.313802	Tumor	-0.0199166	7	0	1.12682	0	1.12682	1.57092	0.764913	0.223547
1716	CATCAGATCCACGTGG_20	0.132709	Tumor	0.0936675	10	0	0	0	0	2.1767	0.43534	0.246472
1717	CATCAGGAAGAAGT_2	-0.0738542	Tumor	0.00467044	23	1.69439	0	0	0	0	0.338878	0.197664
1718	CATCCACAGAAGGGTA_20	-0.210614	Tumor	0.0985954	10	0.765494	0	0	0.765494	0	0.306198	0.373048
1719	CATCCACAGATATGCA_23	0.300335	Tumor	0.0406027	7	0	0	0	0	2.53679	0.507357	0.176028
1720	CATCCACCAAACTGTC_18	0.303956	Tumor	0.148227	10	2.21545	1.18675	0	0.609903	0.609903	0.924401	0.460498
1721	CATCCACCAAAGAATC_20	0.0763274	Tumor	0.210922	10	1.71209	0	0.658361	0.658361	0	0.605762	0.494982
1722	CATCCACCACATCTTT_19	0.0868578	Tumor	0.0261817	10	1.53618	0.72653	0	0	0.72653	0.597847	0.325787
1723	CATCCACCACGCCAGT_19	0.05831	Tumor	0.12981	10	1.86778	0	0	0	0	0.373557	0.307642
1724	CATCCACCAGACTCGC_23	-0.366176	Tumor	-0.0511689	7	0	0	0	0	0	0	0.169652
1725	CATCCACCAGAGTGTG_15	-0.0503178	Tumor	0.124582	15	0.520478	1.14845	0	0.300914	0.692687	0.532507	0.43422
1726	CATCCACCATAAGACA_20	-0.234591	Tumor	0.0357424	10	0.633697	0	0	0.633697	0	0.253479	0.309288
1727	CATCCACTCAACCATG_22	-0.286279	Tumor	0.0598246	24	0	0	0	0	0	0	0.264215
1728	CATCCACTCCTGCCAT_15	-0.242056	Tumor	0.0363901	15	0	0	0	0	0	0	0.21032
1729	CATCGAAAGCCTCGTG_21	-0.334857	Tumor	-0.0454992	7	0	0	0	1.10164	0	0.220329	0.230312
1730	CATCGAAAGCGCTTAT_21	-0.220721	Tumor	-0.020549	7	0	0	0	0	0	0	0.104413
1731	CATCGAACAGGTGCCT_15	-0.216561	Tumor	0.0871852	15	0	0	0	0	0	0	0.227977
1732	CATCGAAGTCCGTTAA_19	0.0579334	Tumor	0.0555024	10	0	0	0	1.98015	0	0.396031	0.240703
1733	CATCGAATCAGTCAGT_19	0.0681773	Tumor	0.0717379	10	0	1.91623	0	0	0	0.383246	0.246083
1734	CATCGGGAGAAGGTTT_23	-0.38436	Tumor	-0.0541804	7	0	0	0	0	0	0	0.133265
1735	CATCGGGAGAGGGCTT_18	0.213149	Tumor	0.0428276	10	1.20276	0.9653	0	0.62066	0.9653	0.750804	0.346684
1736	CATCGGGAGCCTTGAT_21	0.631455	Tumor	-0.0283855	7	0	2.17438	0	0	2.17438	0.869754	0.126516
1737	CATCGGGAGGCATGTG_22	0.498651	Tumor	0.150615	24	1.37944	1.37944	0	1.37944	0	0.827665	0.385829
1738	CATCGGGAGTGTACCT_19	0.136088	Tumor	0.398237	10	2.17964	0.368779	0.368779	0.621032	0.368779	0.781401	0.723386
1739	CATCGGGCAAGTCTGT_19	0.40039	Tumor	0.133195	10	2.3744	1.61091	0	0.779366	0	0.952934	0.412536
1740	CATCGGGCATCCGCGA_23	0.106208	Tumor	0.0119179	7	0	0.723066	0	0.723066	1.91542	0.672311	0.299578
1741	CATCGGGCATCGGGTC_21	0.430615	Tumor	0.0362807	7	0	1.14944	0	1.14944	2.07299	0.874374	0.278483
1742	CATCGGGGTACTCTCC_20	0.293691	Tumor	0.121027	10	2.10071	1.44809	0	0.566154	0	0.822991	0.418917
1743	CATCGGGGTTTGACTG_15	-0.101315	Tumor	0.101966	15	0	0.532424	0	1.07727	0.532424	0.428423	0.395501
1744	CATCGGGTCAACCAAC_21	-0.236702	Tumor	-0.0489678	7	0.700008	0	0	1.31185	0	0.402371	0.255491
1745	CATCGGGTCAACCATG_20	0.328103	Tumor	0.314129	10	2.63625	0	0	0	0	0.527251	0.442098
1746	CATCGGGTCCTTGACC_21	0.0536919	Tumor	-0.0405225	7	0	0	0	0	1.8159	0.36318	0.148437
1747	CATCGGGTCTCTAGGA_22	0.00158273	Tumor	0.0272101	7	0.934048	0	0	0	1.61189	0.509188	0.316253
1748	CATGACAAGAGCTGCA_20	-0.125258	Tumor	0.137334	10	1.41676	0	0	0	0	0.283352	0.367836
1749	CATGACACAAGGCTCC_19	0.413399	Tumor	0.326264	10	2.14995	0.936998	0	0.936998	0.936998	0.992188	0.619458
1750	CATGACACAATAGAGT_23	0.0955924	Tumor	-0.0719296	7	0	1.84458	0	0	0	0.368917	0.114229
1751	CATGACACACGCCAGT_20	0.438448	Tumor	0.306921	10	2.81656	1.04182	0	0.821028	0.511538	1.03819	0.628773
1752	CATGACACATGCCTTC_20	0.210612	Tumor	0.0477401	10	2.01397	1.28007	0	0	0.552671	0.769343	0.364464
1753	CATGACAGTAGAGCTG_19	0.0751632	Tumor	0.198586	10	1.9748	0	0	0	0	0.394961	0.373608
1754	CATGACAGTTGATTGC_22	-0.269137	Tumor	0.00218857	7	0	0	0	0	0	0	0.160304
1755	CATGACATCCGTTGTC_21	-0.223897	Tumor	-0.0189241	7	0	0	0	0	0	0	0.130685
1756	CATGCCTAGACTAGGC_21	-0.335699	Tumor	-0.123108	7	0	0	0	0	0	0	0.0677587
1757	CATGCCTAGAGCTTCT_19	0.290299	Tumor	0.215019	10	1.19814	1.4555	0	0.807016	0.807016	0.853535	0.499954
1758	CATGCCTAGGCGACAT_23	-0.390623	Tumor	-0.0241499	7	0	0	0	0	0	0	0.197282
1759	CATGCCTCAAATACAG_19	-0.230604	Tumor	0.134705	10	0	0	0	0	0	0	0.262077
1760	CATGCCTCACACATGT_20	0.57372	Tumor	0.0993315	10	1.91563	2.41442	0	0	0	0.866011	0.278791
1761	CATGCCTCACCCAGTG_14	-0.290211	Tumor	0.0706774	15	0	0	0	0	0	0	0.221194
1762	CATGCCTCACGAGGTA_23	-0.213031	Tumor	-0.0354364	7	0	0	0	1.21625	0.629204	0.369092	0.267525
1763	CATGCCTGTACCGTAT_23	-0.166167	Tumor	0.00727785	7	0	0	0	0	0	0	0.124358
1764	CATGCCTGTAGCTCCG_21	0.00552188	Tumor	-0.0431797	7	1.15163	1.15163	0	0	0	0.460654	0.209193
1765	CATGCCTGTATGGTTC_23	-0.223811	Tumor	-0.00813626	7	0	0	0	0	0	0	0.134918
1766	CATGCCTGTCTCTCTG_23	-0.220598	Tumor	-0.0187295	7	0	0	0	0	0	0	0.101719
1767	CATGCCTGTGTGACCC_21	-0.124995	Tumor	-0.0714664	7	0.8225	1.47502	0	0	0	0.459503	0.213081
1768	CATGCCTTCACAGTAC_22	-0.24509	Tumor	-0.0668262	7	0	0	0	1.52456	0	0.304913	0.214787
1769	CATGCCTTCGGCGCAT_16	-0.175712	Tumor	0.0390301	10	0	0	0	0	0	0	0.159196
1770	CATGCCTTCTACGAGT_20	0.0832928	Tumor	0.205587	10	1.44202	0.796219	0	0.796219	0	0.606892	0.48318
1771	CATGCCTTCTTTACAC_21	-0.260156	Tumor	-0.0567747	7	0	0	0	0	0	0	0.082936
1772	CATGGATGACTCTT_6	-0.2899	Tumor	-0.00845698	24	0	0	0	0	0	0	0.189848
1773	CATGGCGAGAGTGACC_13	-0.279683	Tumor	0.0842048	15	0.860551	0.540586	0	0	0	0.280227	0.39038
1774	CATGGCGAGATACACA_13	-0.241903	Tumor	0.0417618	15	0	0	0	0	0	0	0.193339
1775	CATGGCGAGATATACG_21	-0.285414	Tumor	-0.0578738	7	0	1.57207	0	0	0	0.314413	0.222872
1776	CATGGCGAGCTAACTC_15	-0.253548	Tumor	0.106418	15	0	0.611143	0	0	0.611143	0.244457	0.374253
1777	CATGGCGAGGGATGGG_23	0.334594	Tumor	-0.0823524	7	0	1.3529	0	1.3529	1.3529	0.81174	0.155609
1778	CATGGCGAGTTATCGC_23	-0.161108	Tumor	-0.0135434	7	0	0	0	1.57389	0	0.314777	0.237874
1779	CATGGCGCAGTGAGTG_21	0.151045	Tumor	0.00576462	7	0.448409	1.35853	0	0.944155	1.10866	0.771951	0.323326
1780	CATGGCGGTCTAAACC_20	-0.156674	Tumor	0.15639	10	0	0	0	0	0	0	0.277497
1781	CATGGCGGTCTCGTTC_23	0.403312	Tumor	0.00349595	7	0.891495	1.29995	0	0.891495	1.91342	0.999271	0.278968
1782	CATGGCGGTCTGCAAT_21	-0.0897168	Tumor	-0.0347616	7	0.804291	0.804291	0	0	0.804291	0.482575	0.252343
1783	CATGGCGGTGTGGTTT_20	0.405711	Tumor	0.209265	10	2.15394	0	0	1.66929	0	0.764646	0.402304
1784	CATGGCGTCAGTACGT_24	0.12966	Tumor	0.139991	24	0.850129	0	0	1.07845	1.07845	0.601407	0.438087
1785	CATGGCGTCGACGGAA_20	0.14934	Tumor	0.195278	10	2.40915	0	0	0	0	0.48183	0.389454
1786	CATTACACTGGATC_7	0.0112782	Tumor	-0.0048111	23	0	0	0	1.44704	0	0.289407	0.19494
1787	CATTATCAGACAGACC_21	0.0898563	Tumor	0.0236321	7	0	0	0	0	2.15185	0.43037	0.188663
1788	CATTATCAGGCTACGA_23	0.280665	Tumor	-0.0177896	7	1.64135	0	0	0	1.64135	0.656542	0.193585
1789	CATTATCAGTCCTCCT_22	0.111036	Tumor	-0.00088095	7	0	1.74768	0	0.886198	0.886198	0.704014	0.284734
1790	CATTATCCACAGGTTT_19	0.178504	Tumor	0.392594	10	2.15674	0	0	1.09127	0	0.649604	0.656252
1791	CATTATCGTATTCTCT_20	0.247906	Tumor	0.477901	10	2.30353	0	0	1.44419	0	0.749544	0.743364
1792	CATTATCGTCATCGGC_23	-0.347141	Tumor	0.00494946	7	0	0	0	0	0	0	0.192016
1793	CATTATCGTCTACCTC_13	-0.188885	Tumor	0.0875976	15	0	0	0	0	0	0	0.223339
1794	CATTATCGTTACGTCA_21	0.00841549	Tumor	-0.0272272	7	0	1.57279	0	0	0	0.314558	0.184192
1795	CATTATCGTTTGACTG_15	0.107781	Tumor	0.125538	15	0.751738	0.332973	0	1.02439	1.1316	0.64814	0.422333
1796	CATTATCTCAATCTCT_20	0.206706	Tumor	0.225134	10	1.82851	0	0	1.36544	0	0.638791	0.467562
1797	CATTATCTCCACGACG_18	0.399262	Tumor	0.182156	10	3.2767	0	0	0	0	0.65534	0.327444
1798	CATTATCTCGCCTGTT_23	0.0181218	Tumor	-0.0585761	7	0.624632	1.20662	0	0.624632	0.969477	0.685073	0.275867
1799	CATTCGCAGATATACG_18	-0.185891	Tumor	-0.0300037	10	0	0	0	0	0	0	0.0901073
1800	CATTCGCAGATCCTGT_16	-0.224113	Tumor	0.196262	10	0	0	0	0	0	0	0.34776
1801	CATTCGCAGGGATACC_21	-0.177068	Tumor	0.000945533	7	0	0	0	0	0	0	0.119531
1802	CATTCGCCAGACTCGC_21	-0.291907	Tumor	-0.0589125	7	0	0	0	0	0	0	0.105508
1803	CATTCGCCATCTACGA_23	0.0782285	Tumor	-0.00532138	7	0.938216	0.938216	0	0	0.938216	0.56293	0.27943
1804	CATTCGCGTACGCTGC_20	-0.259646	Tumor	0.0752083	10	0	0	0	0	0	0	0.209497
1805	CATTCGCGTATAGGGC_14	-0.103721	Tumor	0.0664255	15	0	1.01931	0	0	1.01931	0.407722	0.337783
1806	CATTCGCGTCAGCTAT_13	0.517844	Tumor	0.150905	15	1.40962	1.87755	0	1.40962	0	0.939358	0.376733
1807	CATTCGCTCACGATGT_20	-0.443447	Tumor	-0.0267202	10	0	0	0	0	0	0	0.246613
1808	CATTCGCTCCTATTCA_18	0.0179811	Tumor	0.189342	10	2.07001	0.769146	0	0	0	0.567831	0.487289
1809	CATTCGCTCGTCGTTC_13	-0.104399	Tumor	0.16869	15	1.32186	0	0	0.580175	0.580175	0.496442	0.478838
1810	CATTCGCTCTCACATT_19	0.0952796	Tumor	0.186904	10	2.28142	0	0	0	0	0.456283	0.373812
1811	CCAAAGTGTCGTAG_4	0.261917	Tumor	0.0641684	23	0.780754	1.41605	0	1.16328	1.16328	0.904672	0.369168
1812	CCAACCTGCCGTAA_4	-0.0263489	Tumor	0.061395	23	0.77264	0.77264	0	0	1.15566	0.540187	0.344315
1813	CCAAGATGCTCGAA_1	-0.149193	Tumor	0.0135385	23	1.45415	0	0	0	0	0.29083	0.233436
1814	CCAATCCAGAGTACAT_21	0.147888	Tumor	-0.0534223	7	0	1.1317	0	1.1317	1.38381	0.729442	0.240813
1815	CCAATCCAGATTACCC_21	-0.430084	Tumor	0.0250419	7	0	0	0	0	0	0	0.251609
1816	CCAATCCAGGGTTTCT_21	-0.120176	Tumor	-0.0642992	7	0	0	0	1.03982	1.03982	0.415929	0.203275
1817	CCAATCCGTCTCATCC_19	0.141286	Tumor	0.210177	10	2.8153	0	0	0	0	0.56306	0.444347
1818	CCAATCCGTTTGGCGC_21	-0.300416	Tumor	0.0472721	7	0	1.15064	0	0	0	0.230127	0.299102
1819	CCAATCCTCAGAGGTG_20	0.799529	Tumor	0.0563552	10	3.30518	0	0	0	2.15699	1.09243	0.226973
1820	CCAATCCTCATCGCTC_20	0.326421	Tumor	0.0574974	10	1.28133	1.5444	1.28133	0	0	0.821414	0.328156
1821	CCAATCCTCTACCAGA_15	-0.0791173	Tumor	0.101385	15	0	1.42573	0	0	0	0.285145	0.314046
1822	CCAATCCTCTACTATC_23	-0.224194	Tumor	0.00411491	7	0	0	0	0	0	0	0.131856
1823	CCAATGGAACTGGT_12	-0.209571	Tumor	-0.0541679	23	0	0	0	0	1.00362	0.200725	0.17142
1824	CCACCTAAGCTGCGAA_23	0.519286	Tumor	0.0455532	7	0	1.55954	0	1.55954	1.83702	0.991221	0.292283
1825	CCACCTAAGTCCAGGA_23	0.436735	Tumor	0.020129	7	0.653399	1.43103	0	1.43103	1.57767	1.01862	0.31875
1826	CCACCTAAGTTAGCGG_23	0.273797	Tumor	0.032034	7	2.57386	0	0	0	0	0.514772	0.170315
1827	CCACCTACAAACCCAT_23	0.231722	Tumor	0.0383519	7	0	1.06278	0	1.06278	1.50022	0.725155	0.297638
1828	CCACCTACAAGAGTCG_21	0.332072	Tumor	0.0354431	7	0	1.29194	0	0	2.52498	0.763384	0.267425
1829	CCACCTACACTGCCAG_23	-0.150905	Tumor	0.0292388	7	0	0	0	1.31234	0	0.262468	0.275446
1830	CCACCTACATGATCCA_20	0.381417	Tumor	0.24985	10	0	0	0	2.6996	0	0.539921	0.370463
1831	CCACCTAGTCCAGTAT_18	0.183992	Tumor	0.324041	10	2.82015	0	0	0	0	0.564029	0.516022
1832	CCACCTAGTCTGCGGT_19	0.180343	Tumor	0.0331345	10	1.75832	0.895289	0	0	0.895289	0.709779	0.32337
1833	CCACCTAGTGACCAAG_23	-0.326108	Tumor	-0.0234376	7	0	0	0	0	0	0	0.16953
1834	CCACCTATCCCTTGTG_15	-0.183588	Tumor	0.0938308	15	0	0.551368	0	0	1.10759	0.331792	0.369558
1835	CCACCTATCGTATCAG_20	-0.311794	Tumor	0.0361627	10	0	0	0	0	0	0	0.207184
1836	CCACCTATCTCATTCA_23	0.130626	Tumor	-0.0385536	7	0.66338	0.66338	0	0.66338	1.45127	0.688282	0.246171
1837	CCACCTATCTTGGGTA_23	-0.202419	Tumor	-0.0466606	7	0	0	0	0	0	0	0.0742347
1838	CCACCTGAGTTGAC_8	-0.279092	Tumor	-0.0395667	23	0	0	0	0	0	0	0.137969
1839	CCACGGAAGACAGGCT_15	0.189497	Tumor	0.118168	15	0.725459	1.10019	0	0	1.69088	0.703307	0.381444
1840	CCACGGACAAGCCCAC_23	-0.153508	Tumor	0.0253665	7	0	0	0	0	0	0	0.145813
1841	CCACGGACACGCCAGT_15	0.312898	Tumor	-0.0049462	7	0	2.62016	0	0	0	0.524033	0.127338
1842	CCACGGACAGGCAGTA_13	-0.276231	Tumor	0.107277	24	0	0	0	0	0	0	0.303062
1843	CCACGGACATGCCCGA_23	-0.261198	Tumor	-0.0417943	7	0	0.653529	0	1.00715	0	0.332136	0.261549
1844	CCACGGACATGTCGAT_23	-0.210924	Tumor	-0.0629133	7	0	0	0	0	0	0	0.0582963
1845	CCACGGAGTAGCCTAT_23	-0.21327	Tumor	0.0272334	7	0	0	0	0	0	0	0.155473
1846	CCACGGAGTCTCTTTA_19	0.214349	Tumor	0.333693	10	2.19069	1.15387	0	0	0.771603	0.823233	0.64438
1847	CCACGGAGTGAGGCTA_14	-0.301444	Tumor	0.2127	15	0	0	0	0	0	0	0.393658
1848	CCACGGAGTGTCCTCT_20	-0.180002	Tumor	0.120512	10	0	0	0	0	0	0	0.254185
1849	CCACGGAGTTCTGTTT_20	0.710045	Tumor	0.0438759	10	2.60671	0	0	0	2.11256	0.943855	0.213695
1850	CCACGGATCATCACCC_20	0.528878	Tumor	0.19423	10	2.12671	2.12671	0	0	0	0.850685	0.401876
1851	CCACGGATCCAAAGTC_22	-0.0764637	Tumor	-0.0268828	7	0.863277	0.542217	0	0	1.09017	0.499133	0.271256
1852	CCACGGATCCATGCTC_15	0.108672	Tumor	0.119395	15	0.605737	0.794549	0	0.946608	1.07366	0.684111	0.429726
1853	CCACGGATCCCTCTTT_20	0.21293	Tumor	0.248464	10	1.75853	1.24315	0.448173	0.734378	0	0.836846	0.576168
1854	CCACGGATCGTATCAG_20	0.113416	Tumor	0.0588336	10	1.35286	0	0	1.35286	0	0.541144	0.2778
1855	CCACGGATCGTGTAGT_13	-0.0588485	Tumor	0.0741188	15	0.686662	0	0	0	1.62998	0.463328	0.357943
1856	CCACTACAGACTTTCG_18	0.357431	Tumor	0.18468	10	2.10194	1.43638	0	0	1.18117	0.943898	0.484576
1857	CCACTACAGAGGTACC_19	0.193124	Tumor	0.0485829	10	1.80764	1.09715	0	0.724738	0	0.725907	0.340397
1858	CCACTACCAGATCCAT_22	-0.0566289	Tumor	0.0670092	7	0	0	0	0	2.05769	0.411537	0.286556
1859	CCACTACCAGCCACCA_19	-0.295284	Tumor	0.117495	10	0	0	0	0	0	0	0.289364
1860	CCACTACCATTCTCAT_20	-0.00787638	Tumor	-0.0312709	10	1.53985	0.876503	0	0	0	0.48327	0.275262
1861	CCACTACGTATGAATG_23	-0.32534	Tumor	-0.0662088	7	0	0	0	0	0	0	0.116763
1862	CCACTACGTGTTCGAT_20	-0.24699	Tumor	0.117768	10	1.58986	0	0	0	0	0.317973	0.41533
1863	CCACTACGTTCACCTC_20	0.870821	Tumor	0.256758	10	2.47473	2.1869	1.70364	0	0	1.27305	0.464355
1864	CCACTACTCACCGTAA_23	0.105643	Tumor	0.00861527	7	0.439645	0.722384	0.439645	0.92978	1.09306	0.724903	0.332442
1865	CCACTACTCGTTACAG_19	0.167302	Tumor	0.0458564	10	2.3425	0	0	0	0	0.4685	0.221864
1866	CCACTACTCGTTTATC_23	0.335042	Tumor	-0.0110296	7	1.05416	1.48483	0	1.22645	1.05416	0.96392	0.303061
1867	CCACTGACGGTAAA_2	-0.317749	Tumor	0.0287617	23	0	0	0	0	1.01242	0.202484	0.274347
1868	CCAGCGAAGCGTTCCG_19	-0.0640971	Tumor	0.23851	10	2.00125	0	0	0	0	0.400251	0.449247
1869	CCAGCGAAGTATGACA_14	-0.169479	Tumor	0.0821059	15	0	0	0	0	0	0	0.216897
1870	CCAGCGACAAATCCGT_20	0.0570503	Tumor	0.0448895	10	1.10623	1.10623	0	0.732623	0	0.589017	0.350084
1871	CCAGCGACACATGTGT_18	0.0911813	Tumor	0.277789	10	2.57506	0	0	0	0	0.515012	0.465902
1872	CCAGCGACAGGTCTCG_23	-0.215401	Tumor	-0.0075976	7	0	0	0	0	0	0	0.115118
1873	CCAGCGACATATGAGA_23	0.106469	Tumor	-0.00423683	7	0.644856	1.2378	0	1.68959	0	0.714449	0.298748
1874	CCAGCGAGTACAGCAG_23	-0.167207	Tumor	-0.059731	7	0	0	0	0	1.32499	0.264998	0.178248
1875	CCAGCGAGTATAGTAG_19	0.0218305	Tumor	0.114235	10	2.02951	0	0	0	0	0.405902	0.335721
1876	CCAGCGAGTCGCTTCT_20	0.21422	Tumor	0.0926085	10	2.24102	0	0	0	0	0.448203	0.238391
1877	CCAGCGAGTTCAGGCC_22	0.373628	Tumor	0.0119763	7	0.668177	0.668177	0	1.45529	2.07974	0.974277	0.306584
1878	CCAGCGAGTTCTCATT_22	-0.24411	Tumor	-0.026598	7	0	0	0	0	0	0	0.131047
1879	CCAGCGAGTTTGGGCC_20	-0.237042	Tumor	0.0658192	10	0	0	0	0	0	0	0.221183
1880	CCAGCGATCATAACCG_21	0.246801	Tumor	0.00675011	7	0	0	2.4545	0	0	0.490899	0.153998
1881	CCAGCGATCCTTTACA_23	-0.530392	Tumor	-0.0359023	7	0	0	0	0	0	0	0.23371
1882	CCAGCGATCTGCAGTA_21	-0.0425721	Tumor	-0.0878065	7	0.505113	0.813529	0	0	1.46362	0.556453	0.216263
1883	CCAGCGATCTTGTATC_23	-0.276936	Tumor	-0.0823946	7	0	0	0	0	0	0	0.0735319
1884	CCAGCGGACGTTAG_1	0.313887	Tumor	0.00716737	23	0	0	0	2.01928	1.54406	0.712667	0.219667
1885	CCAGGTCTGGAACG_1	-0.354289	Tumor	0.0243565	23	0	0	0	0	0	0	0.227172
1886	CCAGTGCTGCAAGG_11	-0.156611	Tumor	-0.0294473	10	0	0	0	0	0	0	0.101236
1887	CCATATACTCGCAA_3	-0.191999	Tumor	-0.000546471	23	0	1.00868	0	0	0.653325	0.332401	0.274465
1888	CCATGTCAGAAACCGC_19	-0.275748	Tumor	0.0254897	10	0	0	0	0	0	0	0.177062
1889	CCATGTCAGATCGGGT_23	-0.261011	Tumor	-0.0348026	7	0	0	0	0	0	0	0.10654
1890	CCATGTCAGGTGACCA_20	0.126708	Tumor	0.126015	10	2.09289	0	0	0	0	0.418578	0.307225
1891	CCATGTCAGTCCTCCT_20	0.280137	Tumor	0.255962	10	2.0605	1.19751	0	0.616964	0.616964	0.898388	0.565573
1892	CCATGTCAGTGTGAAT_19	0.453291	Tumor	0.523531	10	2.35147	0	0	1.58476	0	0.787247	0.726105
1893	CCATGTCCAATAGCAA_14	0.227427	Tumor	0.145949	15	2.70937	0	0	0	0	0.541875	0.324081
1894	CCATGTCCATAGACTC_23	-0.280334	Tumor	0.0418132	7	0	0	0	0	0	0	0.191438
1895	CCATGTCGTCTCTCTG_15	-0.0607438	Tumor	0.106351	15	0.605781	0.605781	0	0	1.18714	0.479739	0.373853
1896	CCATGTCGTGCTGTAT_15	-0.163385	Tumor	0.106687	15	0.57416	0.336517	0	0	1.23094	0.428323	0.420491
1897	CCATGTCTCACGCGGT_15	0.530142	Tumor	0.214799	15	1.89405	0	0	0.999505	1.89405	0.957522	0.468665
1898	CCATGTCTCCGAAGAG_23	-0.129906	Tumor	0.0205389	7	0	0	0	0	0	0	0.145166
1899	CCATTCGAGAAGGCCT_21	0.0309821	Tumor	-0.0321069	7	0	0	0	0	2.31674	0.463349	0.186896
1900	CCATTCGAGACACTAA_15	0.0442778	Tumor	0.126381	15	0	1.02135	0	0.663687	1.36272	0.60955	0.432979
1901	CCATTCGAGGTGACCA_13	-0.188579	Tumor	0.0729114	15	0	0	0	0	0	0	0.187751
1902	CCATTCGAGGTGACCA_14	-0.32231	Tumor	0.0486254	15	0.697838	0	0	0	0.421195	0.223807	0.344174
1903	CCATTCGCAACTGCTA_15	-0.0195748	Tumor	0.246184	15	0	0.963638	0	0.458912	1.13064	0.510639	0.531294
1904	CCATTCGCAAGTAATG_20	-0.126712	Tumor	0.0980517	10	0	1.08427	0	0	1.08427	0.433708	0.395236
1905	CCATTCGCACGGTGTC_15	-0.102708	Tumor	0.108311	15	0.49109	0.49109	0	0.49109	0.794587	0.453572	0.400604
1906	CCATTCGCAGGCTGAA_20	0.0763988	Tumor	0.109574	10	1.89075	1.34892	0	0	0	0.647934	0.417578
1907	CCATTCGCATATGAGA_23	-0.229605	Tumor	-0.0586824	7	0.445644	0.938048	0	0	0.730101	0.422759	0.279328
1908	CCATTCGTCATGCATG_23	-0.267586	Tumor	0.0128117	7	0	0	0	0	0	0	0.185659
1909	CCATTCGTCTACTCAT_19	0.393837	Tumor	0.226683	10	3.1725	0	0	0	0	0.6345	0.349771
1910	CCATTCGTCTCCCTGA_19	0.476719	Tumor	0.108884	10	2.29667	0	0	0	1.8106	0.821454	0.309163
1911	CCCAATCAGGTGATAT_20	0.313935	Tumor	0.27962	10	2.27159	1.51678	0	0	0.777838	0.913242	0.594618
1912	CCCAATCAGTACTTGC_21	0.233678	Tumor	0.00196404	7	0.607712	1.18541	0	0.949145	1.36547	0.821548	0.304518
1913	CCCAATCAGTTCGCGC_23	-0.0121306	Tumor	-0.0125491	7	0	0.632694	0	0.632694	1.77636	0.60835	0.297241
1914	CCCAATCCAGCATACT_19	0.000145851	Tumor	0.337247	10	2.29052	0	0	0	0	0.458104	0.548576
1915	CCCAATCGTCATCCCT_13	-0.249839	Tumor	0.112796	15	0	0	0	0	0	0	0.257706
1916	CCCAATCGTGATAAAC_21	-0.0110731	Tumor	0.015038	7	0	1.74909	0	0	0	0.349819	0.223516
1917	CCCAATCGTGCAACTT_23	0.178808	Tumor	0.0115152	7	0	0	0	1.23187	1.69068	0.584511	0.230789
1918	CCCAATCTCACTCCTG_22	-0.351738	Tumor	-0.0890191	7	0	0.677053	0	0.677053	0	0.270821	0.228156
1919	CCCAATCTCTGGTTCC_22	-0.353017	Tumor	-0.01514	7	0	0	0	0	0	0	0.181134
1920	CCCAATCTCTTTAGGG_19	0.0590149	Tumor	0.0898133	10	1.59444	0.662944	0	0.662944	0	0.584067	0.391763
1921	CCCACATGTTAGGC_4	-0.241022	Tumor	0.0926622	23	0	0	0	0.536471	1.39137	0.385568	0.409894
1922	CCCAGTTAGACTTGAA_14	-0.18508	Tumor	0.120486	15	0	0	0	0	0	0	0.26801
1923	CCCAGTTAGTACGCGA_15	0.187303	Tumor	0.128121	15	0.513436	0.824149	0	1.04581	1.47537	0.771753	0.438657
1924	CCCAGTTCATTTCAGG_21	-0.216724	Tumor	-0.0651965	7	0.813001	0	0	0.813001	0	0.3252	0.230747
1925	CCCAGTTGGGGTGA_1	-0.20325	Tumor	0.0177539	23	0	0.697862	0	1.30838	0	0.401249	0.314829
1926	CCCAGTTGTCAGAGGT_23	-0.0329352	Tumor	-0.0091058	7	0	1.1039	0	0	1.1039	0.44156	0.243846
1927	CCCAGTTGTCCCTACT_14	-0.269187	Tumor	0.0801747	15	0	0	0	0	0	0	0.250808
1928	CCCAGTTGTCCCTACT_21	0.49748	Tumor	0.0535011	7	0	2.37662	0	0	2.08651	0.892626	0.248112
1929	CCCAGTTGTCTGCGGT_21	-0.0464033	Tumor	0.0470768	7	0	1.39012	0	0	0	0.278024	0.264515
1930	CCCAGTTGTTAAGAAC_19	-0.249351	Tumor	0.123165	10	0	0	0	0	0	0	0.26126
1931	CCCAGTTTCATGTAGC_23	0.327853	Tumor	0.013058	7	0	2.7391	0	0	0	0.54782	0.134391
1932	CCCAGTTTCCAAACTG_21	0.0431973	Tumor	-0.0266606	7	0.470573	0.979372	0	0.765572	0.979372	0.638978	0.298181
1933	CCCAGTTTCCCTTGCA_15	-0.00586734	Tumor	0.0212798	15	0	1.00681	0	0	1.25109	0.45158	0.291257
1934	CCCAGTTTCGGAGCAA_23	-0.315262	Tumor	0.0106021	7	0	0	0	0	0	0	0.166629
1935	CCCAGTTTCTATCCTA_23	0.246502	Tumor	0.0387974	7	0	2.24104	0	0	0	0.448208	0.193495
1936	CCCATACAGCCTATGT_21	-0.252783	Tumor	0.132361	24	0	0	0	0	0	0	0.335514
1937	CCCATACAGTCCCACG_18	0.267621	Tumor	0.152596	10	1.52944	0.810443	0	0.810443	0.964208	0.822907	0.468971
1938	CCCATACCAATCGGTT_19	0.538894	Tumor	0.18577	10	2.03537	0.887632	0	1.2953	0.887632	1.02119	0.45337
1939	CCCATACCACAGCGTC_23	-0.413306	Tumor	0.0468091	7	0	0	0	0	0	0	0.249475
1940	CCCATACCACGAAGCA_19	-0.221906	Tumor	0.252272	10	0	0	0	0	0	0	0.399803
1941	CCCATACCATAGGATA_22	-0.239948	Tumor	-0.0139162	7	0	0	0	0	0	0	0.092004
1942	CCCATACGTCTAACGT_14	1.16018	Tumor	0.152621	15	2.41352	0	0	2.41352	2.41352	1.44811	0.294847
1943	CCCATACGTCTCAACA_20	0.358288	Tumor	0.290103	10	0	2.66587	0	0	0	0.533173	0.414568
1944	CCCATACGTGGTCTCG_14	-0.134193	Tumor	0.0142138	15	0	0	0	0	0	0	0.133494
1945	CCCATACGTGTTAAGA_21	-0.223265	Tumor	-0.0350957	7	0	0.867299	0	0.546172	0.546172	0.391929	0.28459
1946	CCCATACTCAGCTCGG_18	0.199023	Tumor	0.260345	10	1.81539	0.939194	0	0	0.939194	0.738755	0.54559
1947	CCCATACTCATGTCCC_23	-0.357664	Tumor	-0.0404073	7	0	0	0	0	0	0	0.156725
1948	CCCTCCTAGATCTGCT_21	0.458881	Tumor	-0.0596628	7	0.707657	1.32293	0.707657	0.707657	1.887	1.06658	0.241416
1949	CCCTCCTAGCCCTAAT_23	0.0766452	Tumor	-0.049248	7	0	1.31336	0	0	1.31336	0.525344	0.187066
1950	CCCTCCTCAACAACCT_23	-0.508822	Tumor	-0.0193249	7	0	0	0	0	0	0	0.221166
1951	CCCTCCTCAAGCGCTC_19	-0.324511	Tumor	-0.0110416	10	0	0	0	0	0	0	0.18573
1952	CCCTCCTCAAGTCTGT_21	0.0247026	Tumor	0.0363434	7	0	1.39495	0	0	1.69536	0.61806	0.331739
1953	CCCTCCTCACTTAACG_23	0.113095	Tumor	-0.0277225	7	0	1.93214	0	0	0	0.386428	0.150953
1954	CCCTCCTGTATCTGCA_23	0.10226	Tumor	0.134066	24	0	1.4295	0	0	1.4295	0.571799	0.410521
1955	CCCTCCTTCGGCTACG_13	-0.260008	Tumor	0.0832312	15	0	0	0	0	0	0	0.228741
1956	CCCTGAACAAAGCA_4	-0.250714	Tumor	0.0910464	23	0	0	0	1.20124	0.620475	0.364343	0.395133
1957	CCCTTACTCATGAC_9	-0.308291	Tumor	0.00261009	23	0	0	0	0	0	0	0.194247
1958	CCCTTACTTCCAAG_10	-0.1919	Tumor	-0.0387577	23	0	0	0	0	0	0	0.0746914
1959	CCGACTACGGCATT_1	-0.213501	Tumor	0.0568418	23	0	0	0	0	0	0	0.190125
1960	CCGACTACTCGCCT_4	-0.281796	Tumor	0.0307582	23	0	0	0	0	0	0	0.17855
1961	CCGCGAGAAAGTGA_10	-0.229118	Tumor	-0.036492	23	0	0	0	0	1.85307	0.370613	0.283361
1962	CCGCGAGACAGTCA_11	-0.047272	Tumor	0.0722661	23	0	0.868787	0	0	1.27103	0.427964	0.347308
1963	CCGCGAGAGGTATC_1	-0.115827	Tumor	-0.00651295	23	1.06019	0	0	0.695869	0.695869	0.490386	0.290553
1964	CCGCTATGCGACTA_1	-0.259214	Tumor	0.0209107	23	0.620771	0.368319	0	0.368319	0.368319	0.345146	0.333535
1965	CCGGGATAGCCCTAAT_23	0.00285328	Tumor	0.00525408	7	1.78228	0	0	0	0	0.356456	0.181491
1966	CCGGGATCACCACGTG_23	-0.416062	Tumor	0.00805435	7	0	0	0	0	0	0	0.225918
1967	CCGGGATCAGACGCCT_15	0.163536	Tumor	0.156486	15	0.428689	0.708001	0	0.428689	2.06672	0.72642	0.459552
1968	CCGGGATCAGGTCCAC_23	0.317615	Tumor	-0.00097203	7	0	1.48984	0	1.05471	1.48984	0.806879	0.262018
1969	CCGGGATGTACAAGTA_20	0.373647	Tumor	0.115078	10	1.73689	0	0	1.39667	1.14303	0.855319	0.40714
1970	CCGGGATGTCCAGTAT_18	0.083438	Tumor	0.0481862	10	2.41679	0	0	0	0	0.483358	0.255801
1971	CCGGGATGTTACAGAA_21	0.0235011	Tumor	-0.0479896	7	0	0.956497	0	0.956497	0.956497	0.573898	0.239189
1972	CCGGTAGAGAAACCTA_20	-0.107988	Tumor	0.19037	10	1.47277	0	0	0.583254	0	0.411205	0.492268
1973	CCGGTAGAGCACCGTC_19	0.185198	Tumor	0.240225	10	2.61376	0	0	0	0	0.522751	0.421608
1974	CCGGTAGCACATGACT_21	0.107592	Tumor	-0.0479526	7	0	1.6777	0	1.40781	0	0.617103	0.209183
1975	CCGGTAGCACCCATTC_19	-0.227247	Tumor	0.268697	10	0	0	0	0	0	0	0.406789
1976	CCGGTAGCACCGCTAG_23	0.119847	Tumor	-0.0425375	7	0	0	0	0	2.01779	0.403557	0.128626
1977	CCGGTAGCATCCCATC_21	-0.372205	Tumor	-0.0152328	7	0	0	0	0	0	0	0.180244
1978	CCGGTAGGTACCCAAT_15	-0.0614072	Tumor	0.0837023	15	0	0	0.697179	0	1.31661	0.402757	0.306911
1979	CCGGTAGGTATCGCAT_21	0.037177	Tumor	0.000519114	7	0	1.35121	0	0	1.35121	0.540484	0.226743
1980	CCGGTAGGTGCGAAAC_23	-0.0406824	Tumor	-0.0155561	7	0	0	0	1.54567	0	0.309135	0.192992
1981	CCGGTAGTCATCATTC_21	-0.152729	Tumor	-0.0455995	7	0	0	0	0	0	0	0.0734938
1982	CCGGTAGTCGGTCTAA_19	-0.183313	Tumor	0.203184	10	0	0	0	0	0	0	0.35809
1983	CCGGTAGTCGGTGTTA_23	-0.0380465	Tumor	0.0418237	7	0.756478	0.756478	0	0.968666	0.464269	0.589178	0.370736
1984	CCGTAAGAAACGGG_1	-0.247325	Tumor	-0.0523092	23	0	0	0	0	0	0	0.0891036
1985	CCGTACTAGAGGTTGC_21	-0.269212	Tumor	-0.00155868	7	0	1.49897	0	0	0	0.299794	0.25337
1986	CCGTACTAGAGTAAGG_19	0.967105	Tumor	0.509582	10	2.55476	1.71074	1.01221	1.01221	1.01221	1.46043	0.767749
1987	CCGTACTAGCACACAG_20	-0.00394728	Tumor	0.497992	10	1.89067	0	0	0.877006	0	0.553536	0.773611
1988	CCGTACTAGGTGTGGT_23	-0.185381	Tumor	-0.0544703	7	0.422517	0.698908	0	0.903301	0	0.404945	0.259568
1989	CCGTACTAGTATCTCG_21	0.0427768	Tumor	-0.0665662	7	0	1.44308	0	1.44308	0	0.57723	0.214827
1990	CCGTACTCACAAGTAA_14	-0.279492	Tumor	0.145601	15	0	0	0	0	1.15854	0.231709	0.436115
1991	CCGTACTCACCATGTA_20	0.263766	Tumor	0.113398	10	1.89291	0.955654	0.454426	0.454426	0.454426	0.842369	0.421587
1992	CCGTACTCAGTCGATT_14	0.232418	Tumor	0.128047	15	1.56077	0	0	1.56077	0	0.624307	0.338876
1993	CCGTACTCATCATCCC_23	0.254774	Tumor	-0.0311089	7	0.680006	1.38604	0	1.6858	0.680006	0.88637	0.282911
1994	CCGTACTGTTTAGGAA_13	0.071185	Tumor	0.0918496	15	0	0	0	0	1.93615	0.38723	0.274093
1995	CCGTACTTCGCTTGTC_21	0.0850112	Tumor	-0.0583234	7	0	1.62346	0	0.734619	1.24348	0.720313	0.264989
1996	CCGTACTTCTGCCCTA_21	-0.257384	Tumor	0.073263	7	0	0	0	0	0	0	0.245191
1997	CCGTGGAAGATGGCGT_23	-0.310766	Tumor	0.163545	7	0	0.804973	0	0.498741	0	0.260743	0.479722
1998	CCGTGGAAGCCACGTC_13	-0.410961	Tumor	0.184981	15	0	0	0	0	0	0	0.404337
[truncated: 3,718 more rows]

## Sheet: Source data_Fig1a_BCC
a
	cell.id	IFNy_complex1	treatment	IFNy_hm1	patient	STAT1	JAK1	JAK2	IFNGR1	IFNGR2	Avg_IFNy_complex	Avg_IFNy_hm
1	bcc.su001.pre_AAACCTGCATAAGACA	-0.623741	pre	-0.022789	su001	0	0	0	0	0	0	0.147474
2	bcc.su001.pre_ACGCAGCTCTTTACGT	-0.160165	pre	-0.00819545	su001	0.561012	0.561012	0	1.38874	0.561012	0.614355	0.219953				n	3551
3	bcc.su001.pre_AGTAGTCCACACTGCG	-0.200225	pre	-0.0353492	su001	0	1.39475	0	0	1.39475	0.557901	0.184188				rho	0.420122
4	bcc.su001.pre_ATCTACTAGCGTTGCC	-0.287978	pre	-0.0696688	su001	0	0	0	0	1.19486	0.238971	0.0724564				t-stat	27.5802
5	bcc.su001.pre_ATTGGACCAAGAGTCG	-0.359253	pre	0.0480083	su001	0	0	0	0	0.862595	0.172519	0.164111				p-value	7.01e-152
6	bcc.su001.pre_CCGGGATTCACAAACC	-0.639464	pre	-0.0215376	su001	0	0	0	0	0	0	0.149765
7	bcc.su001.pre_CCGGTAGGTTTAGGAA	-0.084263	pre	-0.0574208	su001	0	0.902913	0.398055	1.36954	0.682011	0.670504	0.163265					0.420122
8	bcc.su001.pre_CCTTTCTCAGCCTTTC	-0.188849	pre	-0.03602	su001	0	0.63761	0.466646	0.910913	1.02386	0.607805	0.209529					7.01e-152
9	bcc.su001.pre_CGTGAGCTCAAGAAGT	-0.298251	pre	-0.0357212	su001	0	1.13153	0	0	0	0.226306	0.0876975
10	bcc.su001.pre_CTTACCGAGACCCACC	-0.221096	pre	-0.0447917	su001	0	0.495246	0.824967	1.70226	0	0.604494	0.188064
11	bcc.su001.pre_GAATGAAAGGTGCTAG	-0.169869	pre	0.0587923	su001	1.3561	1.07182	0	0	0	0.485582	0.230975
12	bcc.su001.pre_GACGCGTGTTTGGGCC	-0.460879	pre	0.0546803	su001	0	0.761805	0	0.451757	0	0.242712	0.254277				IFNGR1
13	bcc.su001.pre_GGCCGATAGCTCAACT	-0.501581	pre	0.00619141	su001	0	0	0.936057	0	0	0.187211	0.20865				n	3551
14	bcc.su001.pre_TCGCGAGCACGTTGGC	0.00214521	pre	0.0136652	su001	0	0.773028	0.773028	0.773028	1.20376	0.70457	0.244974				rho	0.284094
15	bcc.su001.pre_TCGTAGATCTTGTACT	-0.496557	pre	-0.0418563	su001	0.370065	0.639565	0	0	0	0.201926	0.161851				t-stat	17.6518
16	bcc.su001.pre_TGTGGTAGTGTTGAGG	-0.159413	pre	0.0649781	su001	0.714831	0	0	1.41865	0.714831	0.569662	0.285006				p-val	6.59e-67
17	bcc.su001.pre_TTGACTTAGGTGTTAA	-0.319041	pre	0.00462363	su001	0.817585	0	0.817585	0	0.490119	0.425058	0.233383
18	bcc.su001.pre_TTGCCGTCAATCGGTT	-0.170347	pre	0.0437001	su001	0.41908	0.713501	0	0.41908	1.28171	0.566675	0.279953				IFNGR2
19	bcc.su002.pre_ACCGTAAAGAGTGACC	0.00625706	pre	0.0251477	su002	1.15407	0	0	0	1.67563	0.565941	0.162774				n	3551
20	bcc.su002.pre_ATCTACTAGACTTTCG	-0.155441	pre	0.0530943	su002	0	0.734266	0.239795	0.433065	1.3815	0.557725	0.239682				rho	0.35936
21	bcc.su002.pre_CGACCTTAGCTCCTCT	-0.303862	pre	0.0034666	su002	0	0.907972	0.259173	0.635292	0.635292	0.487546	0.264238				t-stat	22.9408
22	bcc.su002.pre_CGCGGTACATAACCTG	-0.238493	pre	0.219878	su002	1.23994	0	0	0.597992	0.597992	0.487184	0.437784				p-val	1.02e-108
23	bcc.su002.pre_CGCTATCGTGGTCTCG	-0.712036	pre	0.0447662	su002	0	0	0	0	0	0	0.233079
24	bcc.su002.pre_GCGCAACAGGACAGAA	-0.493108	pre	-0.0243447	su002	0	0	0	0	0.905771	0.181154	0.159932				JAK1
25	bcc.su002.pre_GCTGCAGGTCTAGTGT	-0.0742773	pre	0.097193	su002	0	0	0.703764	1.11274	1.40218	0.643737	0.295499				n	3551
26	bcc.su002.pre_GGAAAGCTCGACCAGC	-0.399856	pre	0.0456397	su002	0	1.23424	0	0	0	0.246847	0.23773				rho	0.168262
27	bcc.su003.post.all_AACTCTTGTCGATTGT	-0.224479	post	0.00317495	su003	0	0	0	1.43667	0.956793	0.478693	0.199293				t-stat	10.1689
28	bcc.su003.post.all_AACTGGTCATCATCCC	-0.37558	post	-0.0915906	su003	0	0	0	1.30916	0	0.261832	0.0905016				p-val	5.79e-24
[truncated: 3,523 more rows]

## Sheet: Fig. 1b
b
[truncated: 11 more rows]

## Sheet: Fig. 1d
d	IFNγ-R1 Expression
[truncated: 7 more rows]

[truncated: 51 more sheets: Fig. 1e, Fig. 1f, Fig. 1i, Fig. 1k , Source data_Fig2a_D10, Fig. 2d, Fig. 2e, Fig. 2g, Fig. 2j , Fig. 3b, Fig. 3c, Fig. 3f, Fig. 3g, Fig. 3i , Fig. 3j , Fig. 3k , Fig. 4c, Fig. 4g, Fig. 4i, Fig. 4k …]
